# Supplementary material for: The cholesterol-dependent cytolysin promotes Streptococcus systemic spread and induces arachidonic acid accumulation-mediated lethality in a murine intraperitoneal infection model
Source: Infect Immun. 2026 Jun 22;94(7):e00164-26. doi: 10.1128/iai.00164-26 (PMC13367039; doi:10.1128/iai.00164-26)
Supplement: Table S1 — Metabolites identified by untargeted metabolomics. [file iai.00164-26-s0002.xlsx]

## Sheet: Table S1a
Abundance of PLF untargeted metabolomic analysis
MS2 name	MS2 score	level	MS1 name	MS1 ppm	mz	rt	inchikey	FORMULA	type	smiles	peak_name	CAS ID	KEGG ID	HMDB ID	pubchem ID	super class	class	sub class	Δsly_2hpi1	Δsly_2hpi2	Δsly_2hpi3	Δsly_7hpi1	Δsly_7hpi2	Δsly_7hpi3	Mock1	Mock2	Mock3	Mock4	Mock5	Mock6	rSLY_2hpi1	rSLY_2hpi2	rSLY_2hpi3	SS2_2hpi1	SS2_2hpi2	SS2_2hpi3	SS2_7hpi1	SS2_7hpi2	SS2_7hpi3
Isovaleric acid	3.99	level1			101.061	34.2	GWYFCOCPABKNJV-UHFFFAOYSA-N	C5H10O2	NEG	CC(C)CC(=O)O	M101T34_a	92634-50-9|35915-22-1|503-74-2	C08262	HMDB0000718	10430	Lipids and lipid-like molecules	Fatty Acyls	Fatty acids and conjugates	2.05344e+06	2.10416e+06	2.20306e+06	1.58825e+06	2.00784e+06	4.33797e+06	2.20652e+06	2.12297e+06	2.37525e+06	1.82443e+06	1.7238e+06	2.07748e+06	1.87612e+06	2.14696e+06	1.79454e+06	1.97496e+06	1.64854e+06	1.92313e+06	6.56764e+06	3.67335e+06	5.15748e+06
Valeric acid	3.99	level1			101.061	34.2	NQPDZGIKBAWPEJ-UHFFFAOYSA-N	C5H10O2	NEG	CCCCC(=O)O	M101T34_b	109-52-4|67291-18-3	C00803	HMDB0000892	7991	Lipids and lipid-like molecules	Fatty Acyls	Fatty acids and conjugates	2.05344e+06	2.10416e+06	2.20306e+06	1.58825e+06	2.00784e+06	4.33797e+06	2.20652e+06	2.12297e+06	2.37525e+06	1.82443e+06	1.7238e+06	2.07748e+06	1.87612e+06	2.14696e+06	1.79454e+06	1.97496e+06	1.64854e+06	1.92313e+06	6.56764e+06	3.67335e+06	5.15748e+06
Uracil	3.99	level1			111.02	32.5	ISAKRJDGNUQOIC-UHFFFAOYSA-N	C4H4N2O2	NEG	C1=CNC(=O)NC1=O	M111T32	2920-92-5|51953-14-1|51953-20-9|66-22-8|24897-50-5|87009-12-9	C00106	HMDB0000300	1174	Organoheterocyclic compounds	Diazines	Pyrimidines and pyrimidine derivatives	1.21549e+07	1.22159e+07	1.4198e+07	6.41502e+07	8.7748e+07	5.09536e+07	9.21559e+06	1.14603e+07	1.00279e+07	9.56579e+06	9.45588e+06	1.02048e+07	3.64004e+07	3.23078e+07	3.34132e+07	2.52655e+06	2.48826e+06	1.26839e+07	2.58349e+08	2.00054e+08	2.29489e+08
Isocaproic acid	3.98	level1			115.076	29.5	FGKJLKRYENPLQH-UHFFFAOYSA-N	C6H12O2	NEG	CC(C)CCC(=O)O	M115T29_a	646-07-1	C21399	HMDB0000689	12587	Lipids and lipid-like molecules	Fatty Acyls	Fatty acids and conjugates	1.40684e+06	1.4586e+06	1.74953e+06	1.43363e+06	1.70837e+06	1.63481e+06	1.54281e+06	1.47686e+06	1.66981e+06	761443	738992	971842	858400	975429	1.00011e+06	1.63372e+06	1.29543e+06	1.54246e+06	2.51899e+06	2.04341e+06	2.31336e+06
Pantothenol	3.98	level1			204.124	28.5	SNPLKNRPJHDVJA-UHFFFAOYSA-N	C9H19NO4	NEG	CC(C)(CO)C(C(=O)NCCCO)O	M204T28	16485-10-2|81-13-0	C05944	HMDB0304820	4678	Lipids and lipid-like molecules	Fatty Acyls	Fatty amides	1.91103e+06	1.20864e+06	2.03247e+06	2.81131e+06	2.91104e+06	1.11647e+06	1.03393e+06	2.55132e+06	1.60143e+06	1.46996e+07	6.87794e+06	1.75424e+07	7.9419e+06	9.40425e+06	1.48767e+07	3.2491e+06	2.92211e+06	853505	1.39377e+06	2.29256e+06	2.08903e+06
Phenol	3.98	level1			93.0346	13.5	ISWSIDIOOBJBQZ-UHFFFAOYSA-N	C6H6O	NEG	C1=CC=C(C=C1)O	M93T14	2122-46-5|27073-41-2|73607-76-8|108-95-2	C00146	HMDB0000228	996	Benzenoids	Phenols	1-hydroxy-4-unsubstituted benzenoids	586051	21489.6	818960	610492	621075	106800	249771	345312	461805	302435	220377	342019	1.97308e+06	1.8e+06	1.81826e+06	835605	436039	316286	1.69763e+06	1.63021e+06	1.56346e+06
4-Aminobenzoic acid	3.97	level1			138.055	53.7	ALYNCZNDIQEVRV-UHFFFAOYSA-N	C7H7NO2	POS	C1=CC(=CC=C1C(=O)O)N	M138T54	150-13-0	C00568	HMDB0001392	978	Benzenoids	Benzene and substituted derivatives	Benzoic acids and derivatives	419111	491500	530856	492936	397226	514944	486600	443915	461488	697775	719158	662184	86542.7	77219.7	80876.2	812966	415076	361375	835368	1.37623e+06	1.56548e+06
Pyruvaldehyde	3.97	level1			71.0139	219.2	AIJULSRZWUXGPQ-UHFFFAOYSA-N	C3H4O2	NEG	CC(=O)C=O	M71T219	78-98-8|51252-84-7	C00546	HMDB0001167	880	Organic oxygen compounds	Organooxygen compounds	Carbonyl compounds	294986	297356	317151	289831	289107	313821	300439	296810	281308	273102	532807	383095	476243	501524	463918	297678	312326	283271	383201	252124	300388
Terephthalic-Acid	3.97	level1			165.019	205.7	KKEYFWRCBNTPAC-UHFFFAOYSA-N	C8H6O4	NEG	C1=CC(=CC=C1C(=O)O)C(=O)O	M165T206_a	211863-90-0|100-21-0	C06337	HMDB0002428	7489	Benzenoids	Benzene and substituted derivatives	Benzoic acids and derivatives	877166	660570	744661	423351	465508	480134	746681	544658	2.85802e+06	4.20252e+06	8.74479e+06	4.69841e+06	5.5092e+06	3.93961e+06	8.45351e+06	4.12217e+06	1.07848e+06	4.83948e+06	191390	796335	3.6989e+06
beta-Alanine	3.97	level1			88.0405	204.9	UCMIRNVEIXFBKS-UHFFFAOYSA-N	C3H7NO2	NEG	C(CN)C(=O)O	M88T205_a	107-95-9|28854-76-4	C00099	HMDB0000056	239	Organic acids and derivatives	Carboxylic acids and derivatives	Amino acids, peptides, and analogues	4.37755e+06	4.41481e+06	5.55508e+06	4.44625e+06	4.40714e+06	4.85878e+06	5.18519e+06	4.5484e+06	4.91283e+06	6.98012e+06	6.04963e+06	5.34351e+06	9.99268e+06	1.03076e+07	1.16895e+07	9.28593e+06	44449.8	5.05977e+06	7.39612e+06	8.30046e+06	3.41928e+07
Tauro-beta-muricholic acid	3.97	level1			514.284	81.1	XSOLDPYUICCHJX-UZUDEGBHSA-N	C26H45NO7S	NEG	C[C@H](CCC(=O)NCCS(=O)(=O)O)[C@H]1CC[C@@H]2[C@@]1(CC[C@H]3[C@H]2[C@H]([C@H]([C@H]4[C@@]3(CC[C@H](C4)O)C)O)O)C	M514T81_2_a	25696-60-0			21124703	Lipids and lipid-like molecules	Steroids and steroid derivatives	Bile acids, alcohols and derivatives	3.37021e+07	4.21124e+07	4.66041e+07	4.10497e+07	1.80044e+07	7.7415e+07	8.87692e+06	1.2702e+07	7.97588e+06	79798.1	67906.6	86676.9	148101	131610	128475	1.44424e+06	4.07585e+06	4.1975e+06	2.81153e+06	5.05603e+06	8.38579e+06
Butanoic acid	3.97	level1			87.045	44.1	FERIUCNNQQJTOY-UHFFFAOYSA-N	C4H8O2	NEG	CCCC(=O)O	M87T44	107-92-6	C00246	HMDB0000039	264	Lipids and lipid-like molecules	Fatty Acyls	Fatty acids and conjugates	302600	1.54859e+06	1.53975e+06	869406	1.59116e+06	1.60637e+06	6.05649e+06	4.42066e+06	4.75602e+06	2.59224e+06	2.61267e+06	2.78917e+06	1.88491e+06	1.64958e+06	1.55851e+06	777100	421225	672114	5.85514e+06	1.88651e+06	3.26515e+06
N1-Methyl-2-pyridone-5-carboxamide	3.97	level1			151.051	31.5	JLQSXXWTCJPCBC-UHFFFAOYSA-N	C7H8N2O2	NEG	CN1C=C(C=CC1=O)C(=O)N	M151T32	701-44-0	C05842	HMDB0004193	69698	Organoheterocyclic compounds	Pyridines and derivatives	Pyridinecarboxylic acids and derivatives	517543	600233	692194	426659	335984	701436	252174	186474	242433	329476	517271	344046	746389	745242	743658	1.22123e+06	710849	750540	2.23068e+06	2.53493e+06	2.4141e+06
Thymine	3.97	level1			125.036	29.7	RWQNBRDOKXIBIV-UHFFFAOYSA-N	C5H6N2O2	NEG	CC1=CNC(=O)NC1=O	M125T30	65-71-4|2792-47-4	C00178	HMDB0000262	1135	Organoheterocyclic compounds	Diazines	Pyrimidines and pyrimidine derivatives	3.06022e+06	3.51907e+06	4.135e+06	1.83266e+06	1.78156e+06	2.43106e+06	279995	287826	979676	456878	495123	573109	552121	595557	541459	6.59705e+06	3.53474e+06	4.04534e+06	6.72675e+06	8.33658e+06	8.24294e+06
Cholest-4-en-26-oic acid, 7alpha-hydroxy-3-oxo	3.97	level1			429.301	26	SATGKQGFUDXGAX-SLTBQWEQSA-N	C27H42O4	NEG	C[C@H](CCC[C@@H](C)C(=O)O)[C@H]1CC[C@@H]2[C@@]1(CC[C@H]3[C@H]2[C@@H](CC4=CC(=O)CC[C@]34C)O)C	M429T26_2	1246298-65-6	C17337		91746147	Lipids and lipid-like molecules	Steroids and steroid derivatives	Bile acids, alcohols and derivatives	261670	320522	396187	20584.4	47466.9	164323	19179.6	34850.7	35710.1	47180.3	36869.4	45669.9	2.78364e+06	565783	547050	376341	159086	334181	200461	153304	223607
Eicosapentaenoic acid	3.97	level1			301.217	18.5	JAZBEHYOTPTENJ-JLNKQSITSA-N	C20H30O2	NEG	CC/C=C\C/C=C\C/C=C\C/C=C\C/C=C\CCCC(=O)O	M301T18	10417-94-4	C06428	HMDB0001999	446284	Lipids and lipid-like molecules	Fatty Acyls	Fatty acids and conjugates	4.89027e+06	5.98636e+06	5.01165e+06	1.01071e+07	1.46885e+07	2.01953e+07	601199	905084	1.32066e+06	2.0453e+06	2.15125e+06	1.36965e+06	1.58481e+07	1.49686e+07	9.22304e+06	9.57535e+06	3.2696e+06	7.75601e+06	5.03106e+07	1.46825e+07	3.7446e+07
cis-9-Palmitoleic acid	3.97	level1			253.217	18.4	SECPZKHBENQXJG-FPLPWBNLSA-N	C16H30O2	NEG	CCCCCC/C=C\CCCCCCCC(=O)O	M253T18_2	373-49-9|2091-29-4	C08362	HMDB0003229	445638	Lipids and lipid-like molecules	Fatty Acyls	Fatty acids and conjugates	2.60138e+07	3.69242e+07	2.91151e+07	1.7801e+08	2.15801e+08	2.05988e+08	8.8972e+06	1.12158e+07	2.25657e+07	4.48397e+07	4.94824e+07	3.49375e+07	5.60799e+07	4.88362e+07	4.0568e+07	2.79159e+07	1.46752e+07	1.74818e+07	1.55787e+08	1.91282e+08	1.23965e+08
alpha-Linolenic acid	3.97	level1			277.217	18.3	DTOSIQBPPRVQHS-PDBXOOCHSA-N	C18H30O2	NEG	CC/C=C\C/C=C\C/C=C\CCCCCCCC(=O)O	M277T18_a	463-40-1	C06427	HMDB0001388	5280934	Lipids and lipid-like molecules	Fatty Acyls	Lineolic acids and derivatives	7.27972e+06	9.21711e+06	8.25071e+06	4.23811e+07	3.92213e+07	3.92154e+07	2.03749e+06	1.45033e+06	4.88533e+06	6.32033e+06	6.938e+06	4.53959e+06	1.72424e+07	1.66632e+07	1.28476e+07	1.02265e+07	4.44795e+06	8.18763e+06	2.6516e+07	2.35451e+07	2.97671e+07
2-Hydroxystearic acid	3.97	level1			299.259	18.3	KIHBGTRZFAVZRV-UHFFFAOYSA-N	C18H36O3	NEG	CCCCCCCCCCCCCCCCC(C(=O)O)O	M299T18_a	629-22-1|17773-30-7|1330-70-7	C03045	HMDB0242145	69417	Lipids and lipid-like molecules	Fatty Acyls	Fatty acids and conjugates	1.58638e+06	2.15092e+06	1.9239e+06	2.20984e+06	2.59645e+06	2.55364e+06	1.46556e+06	5.66664e+06	1.33263e+06	2.20748e+06	1.98142e+06	1.61957e+06	3.98235e+06	3.39704e+06	2.44741e+06	2.91655e+06	1.66238e+06	2.58203e+06	5.37367e+06	1.28321e+07	3.8618e+06
Cholesteryl sulfate	3.97	level1			465.304	13.6	BHYOQNUELFTYRT-DPAQBDIFSA-N	C27H46O4S	NEG	C[C@H](CCCC(C)C)[C@H]1CC[C@@H]2[C@@]1(CC[C@H]3[C@H]2CC=C4[C@@]3(CC[C@@H](C4)OS(=O)(=O)O)C)C	M465T14	1256-86-6	C18043	HMDB0000653	65076	Lipids and lipid-like molecules	Steroids and steroid derivatives	Cholestane steroids	1.41383e+07	1.54578e+07	1.90307e+07	1.17119e+07	7.58417e+06	1.25164e+07	6.97915e+06	7.75838e+06	6.62879e+06	1.98543e+07	2.5439e+07	2.07836e+07	9.65692e+07	9.63257e+07	8.5562e+07	2.95621e+07	2.32397e+07	2.83062e+07	2.38488e+07	3.32702e+07	3.44624e+07
2,6-Dihydroxybenzoic acid	3.97	level1			153.019	13.5	AKEUNCKRJATALU-UHFFFAOYSA-N	C7H6O4	NEG	C1=CC(=C(C(=C1)O)C(=O)O)O	M153T14_a	303-07-1	C21298	HMDB0013676	9338	Benzenoids	Benzene and substituted derivatives	Benzoic acids and derivatives	303886	496913	425154	0	0	0	109261	103321	7677.49	178782	75118.1	612974	1.21516e+06	1.15436e+06	1.01408e+06	1.97296e+06	566881	763323	395406	528728	437374
Tetradecyl sulfate (sodium)	3.97	level1			293.179	13.5	URLJMZWTXZTZRR-UHFFFAOYSA-N	C14H30O4S	NEG	CCCCCCCCCCCCCCOS(=O)(=O)O	M293T14_a	4754-44-3|1191-50-0		HMDB0014607	5248	Organic acids and derivatives	Organic sulfuric acids and derivatives	Sulfuric acid esters	1.98464e+08	1.8329e+08	2.53143e+08	3.09326e+08	2.17066e+08	3.66524e+08	2.57064e+08	2.26711e+08	2.72656e+08	1.41766e+08	1.12541e+08	1.38615e+08	1.15842e+08	1.04867e+08	1.3111e+08	2.40891e+08	2.58684e+08	3.37415e+08	3.35314e+08	3.73089e+08	3.30117e+08
Taurocholic acid	3.97	level1			514.285	103.1	WBWWGRHZICKQGZ-HZAMXZRMSA-N	C26H45NO7S	NEG	C[C@H](CCC(=O)NCCS(=O)(=O)O)[C@H]1CC[C@@H]2[C@@]1([C@H](C[C@H]3[C@H]2[C@@H](C[C@H]4[C@@]3(CC[C@H](C4)O)C)O)O)C	M514T103_a	81-24-3	C05122	HMDB0000036	6675	Lipids and lipid-like molecules	Steroids and steroid derivatives	Bile acids, alcohols and derivatives	0	0	0	0	0	0	0	0	0	5.46595e+06	5.94618e+06	5.84166e+06	5.6559e+06	5.48364e+06	5.8804e+06	0	0	0	9.2487e+06	5880.36	9576.29
Caproic acid	3.96	level1			115.076	29.5	FUZZWVXGSFPDMH-UHFFFAOYSA-N	C6H12O2	NEG	CCCCCC(=O)O	M115T29_b	68603-84-9|67762-36-1|56279-38-0|70248-25-8|142-62-1	C01585	HMDB0000535	8892	Lipids and lipid-like molecules	Fatty Acyls	Fatty acids and conjugates	1.40684e+06	1.4586e+06	1.74953e+06	1.43363e+06	1.70837e+06	1.63481e+06	1.54281e+06	1.47686e+06	1.66981e+06	761443	738992	971842	858400	975429	1.00011e+06	1.63372e+06	1.29543e+06	1.54246e+06	2.51899e+06	2.04341e+06	2.31336e+06
EDTA	3.96	level1			293.098	254.4	KCXVZYZYPLLWCC-UHFFFAOYSA-N	C10H16N2O8	POS	C(CN(CC(=O)O)CC(=O)O)N(CC(=O)O)CC(=O)O	M293T254	60-00-4|62-33-9|64-02-8|6381-92-6|688-55-1|139-33-3	C00284	HMDB0015109	6049	Organic acids and derivatives	Carboxylic acids and derivatives	Tetracarboxylic acids and derivatives	4.93471e+07	3.67682e+07	225279	4.38592e+07	1.64123e+07	3.32354e+07	1.00482e+08	1.03679e+08	9.55202e+07	13087.7	20669.6	11128.5	1893.31	8928.61	0	8.46881e+07	264006	964250	54889.5	47060.5	49139.1
Betaine	3.96	level1			118.086	161.3	KWIUHFFTVRNATP-UHFFFAOYSA-N	C5H11NO2	POS	C[N+](C)(C)CC(=O)[O-]	M118T161_3	107-43-7	C00719	HMDB0000043	247	Organic acids and derivatives	Carboxylic acids and derivatives	Amino acids, peptides, and analogues	2.24756e+06	2.70023e+07	6.9169e+06	2.37249e+06	2.6223e+06	2.30193e+06	1.35614e+07	1.85992e+06	1.94524e+06	1.22205e+08	1.26749e+08	1.17468e+08	2.8422e+08	2.63859e+08	2.62931e+08	2.5396e+06	1.33073e+07	1.99095e+07	1.54765e+06	1.31273e+06	1.51577e+06
Pyridoxal (Vitamin B6)	3.96	level1			168.065	36.1	RADKZDMFGJYCBB-UHFFFAOYSA-N	C8H9NO3	POS	CC1=NC=C(C(=C1O)C=O)CO	M168T36	66-72-8	C00250	HMDB0001545	1050	Organoheterocyclic compounds	Pyridines and derivatives	Pyridine carboxaldehydes	1.13208e+06	664440	901735	515031	517129	609000	416691	195951	457323	350088	403650	303233	1.70518e+06	1.7221e+06	1.34804e+06	1.3831e+06	655244	848566	1.14528e+06	1.25203e+06	1.24936e+06
Tris(2,4-di-tert-butylphenyl)phosphate	3.96	level1			663.453	16	AZSKHRTUXHLAHS-UHFFFAOYSA-N	C42H63O4P	POS	CC(C)(C)C1=CC(=C(C=C1)OP(=O)(OC2=C(C=C(C=C2)C(C)(C)C)C(C)(C)C)OC3=C(C=C(C=C3)C(C)(C)C)C(C)(C)C)C(C)(C)C	M663T16_2	95906-11-9			14572930	Organic acids and derivatives	Organic phosphoric acids and derivatives	Phosphate esters	7.55785e+07	1.03455e+08	7.94725e+07	8.67346e+07	7.27008e+07	7.41896e+07	7.01949e+07	7.82446e+07	7.28973e+07	1.33843e+08	1.3034e+08	1.71562e+08	1.15507e+08	9.81603e+07	1.06796e+08	7.08832e+07	7.21816e+07	6.06847e+07	7.36541e+07	8.93496e+07	7.78924e+07
2-Aminobutyric acid	3.96	level1			102.056	178.5	QWCKQJZIFLGMSD-VKHMYHEASA-N	C4H9NO2	NEG	CC[C@@H](C(=O)O)N	M102T178_a	1492-24-6	C02356	HMDB0000452	80283	Organic acids and derivatives	Carboxylic acids and derivatives	Amino acids, peptides, and analogues	428687	425103	470054	431413	429376	485563	486943	432366	423706	485133	517393	524384	644777	989230	661290	423718	445106	410324	452783	406279	501321
Pyroglutamic acid	3.96	level1			128.035	176.3	ODHCTXKNWHHXJC-VKHMYHEASA-N	C5H7NO3	NEG	C1CC(=O)N[C@@H]1C(=O)O	M128T176	98-79-3	C01879	HMDB0000267	7405	Organic acids and derivatives	Carboxylic acids and derivatives	Amino acids, peptides, and analogues	937242	921216	721253	906822	946884	807405	919812	867893	950018	1.21936e+07	1.66312e+07	1.27606e+07	1.49003e+07	1.34275e+07	1.38374e+07	744961	740998	892970	1.4565e+06	734482	733600
Hypoxanthine	3.96	level1			135.031	69.8	FDGQSTZJBFJUBT-UHFFFAOYSA-N	C5H4N4O	NEG	C1=NC2=C(N1)C(=O)N=CN2	M135T70_a	68-94-0	C00262	HMDB0000157	790	Organoheterocyclic compounds	Imidazopyrimidines	Purines and purine derivatives	6.88298e+07	7.82225e+07	8.49731e+07	8.04332e+07	9.84269e+07	6.79964e+07	2.47611e+06	644800	518987	4.25646e+06	4.1425e+06	4.29806e+06	85374.9	101598	104235	132122	134016	157430	7.1884e+07	1.01662e+07	3.66199e+07
2-Hydroxyhexanoic acid	3.96	level1			131.071	38.3	NYHNVHGFPZAZGA-UHFFFAOYSA-N	C6H12O3	NEG	CCCCC(C(=O)O)O	M131T38_a	6064-63-7		HMDB0001624	99824	Lipids and lipid-like molecules	Fatty Acyls	Fatty acids and conjugates	2.82721e+06	3.21964e+06	3.35764e+06	2.50423e+06	2.80623e+06	3.26445e+06	1.23503e+06	21880	766040	829809	606936	714875	1.30985e+06	1.36008e+06	1.43514e+06	4.8088e+06	1.52146e+06	2.42682e+06	9.96508e+06	6.87236e+06	1.07873e+07
Citraconic acid	3.96	level1			129.019	26.2	HNEGQIOMVPPMNR-IHWYPQMZSA-N	C5H6O4	NEG	C/C(=C/C(=O)O)/C(=O)O	M129T26_1_a	7407-59-2|498-23-7	C02226	HMDB0000634	643798	Lipids and lipid-like molecules	Fatty Acyls	Fatty acids and conjugates	1.60016e+06	2.23401e+06	2.45379e+06	1.4551e+06	1.72128e+06	1.68898e+06	941418	909843	620035	1.3471e+06	2.08263e+06	2.35636e+06	3.23764e+06	1.12957e+06	978627	2.71857e+06	1.36918e+06	994381	2.79303e+06	2.58675e+06	2.61086e+06
4-Methylquinolin-2-ol	3.96	level1			158.061	22.2	APLVPBUBDFWWAD-UHFFFAOYSA-N	C10H9NO	NEG	CC1=CC(=O)NC2=CC=CC=C12	M158T22	84909-43-3|607-66-9			69088	Organoheterocyclic compounds	Quinolines and derivatives	Quinolones and derivatives	2.55309e+06	2.76555e+06	3.34681e+06	2.47542e+06	2.25526e+06	3.2693e+06	1.68006e+06	789395	1.01428e+06	2.48523e+06	1.26589e+06	795182	7.86781e+06	1.88324e+07	6.36309e+06	5.18068e+06	3.83509e+06	8.11398e+06	5.46586e+06	7.32006e+06	5.6024e+06
12-Methyltridecanoic acid	3.96	level1			227.201	20.8	YYVJAABUJYRQJO-UHFFFAOYSA-N	C14H28O2	NEG	CC(C)CCCCCCCCCCC(=O)O	M227T21_a	2724-57-4		HMDB0031072	520298	Lipids and lipid-like molecules	Fatty Acyls	Fatty acids and conjugates	3.0459e+07	4.38141e+07	4.69837e+07	7.87191e+07	4.98944e+07	5.85802e+07	3.29924e+07	2.96291e+07	3.2783e+07	3.50869e+07	5.55921e+07	1.70766e+07	5.00587e+07	5.10001e+07	4.14416e+07	1.88784e+07	3.08683e+07	1.77052e+07	6.1883e+07	9.04896e+07	5.88937e+07
cis-​9,​10-​Epoxystearic acid	3.96	level1			297.243	19.8	IMYZYCNQZDBZBQ-UHFFFAOYSA-N	C18H34O3	NEG	CCCCCCCCC1C(O1)CCCCCCCC(=O)O	M297T20_a	2443-39-2	C19418	HMDB0247617	15868	Lipids and lipid-like molecules	Fatty Acyls	Lineolic acids and derivatives	4.96495e+06	5.66808e+06	8.64836e+06	5.63045e+06	6.11524e+06	5.36504e+06	4.80293e+06	4.67119e+06	1.14872e+07	4.76865e+06	5.39205e+06	5.29736e+06	7.20813e+06	8.4357e+06	5.60948e+06	5.22492e+06	6.07069e+06	3.60586e+06	7.50949e+06	5.67476e+06	7.3094e+06
3-hydroxybenzaldehyde	3.96	level1			121.029	18.5	IAVREABSGIHHMO-UHFFFAOYSA-N	C7H6O2	NEG	C1=CC(=CC(=C1)O)C=O	M121T18_a	100-83-4	C03067		101	Organic oxygen compounds	Organooxygen compounds	Carbonyl compounds	1.30185e+06	1.5972e+06	2.079e+06	1.71378e+06	1.53128e+06	4.09509e+06	1.29317e+06	1.34969e+06	884418	2.1275e+06	1.58164e+06	2.34581e+06	3.7374e+06	4.07123e+06	2.44743e+06	3.43446e+06	1.2482e+06	1.43469e+06	1.58326e+06	2.71633e+06	2.05334e+06
4-Hydroxybenzaldehyde	3.96	level1			121.029	18.5	RGHHSNMVTDWUBI-UHFFFAOYSA-N	C7H6O2	NEG	C1=CC(=CC=C1C=O)O	M121T18_b	123-08-0	C00633	HMDB0011718	126	Organic oxygen compounds	Organooxygen compounds	Carbonyl compounds	1.30185e+06	1.5972e+06	2.079e+06	1.71378e+06	1.53128e+06	4.09509e+06	1.29317e+06	1.34969e+06	884418	2.1275e+06	1.58164e+06	2.34581e+06	3.7374e+06	4.07123e+06	2.44743e+06	3.43446e+06	1.2482e+06	1.43469e+06	1.58326e+06	2.71633e+06	2.05334e+06
Heptadecanoic acid	3.96	level1			269.248	18.3	KEMQGTRYUADPNZ-UHFFFAOYSA-N	C17H34O2	NEG	CCCCCCCCCCCCCCCCC(=O)O	M269T18	67701-03-5|506-12-7|68424-37-3|63399-94-0		HMDB0002259	10465	Lipids and lipid-like molecules	Fatty Acyls	Fatty acids and conjugates	7.83542e+06	9.73054e+06	6.27839e+06	9.77984e+06	9.58808e+06	9.83709e+06	7.70309e+06	8.74934e+06	7.41334e+06	5.29374e+06	1.01491e+07	5.52921e+06	8.05051e+06	7.62711e+06	6.43115e+06	7.1041e+06	5.6453e+06	9.52114e+06	8.57937e+06	6.4687e+06	1.04212e+07
Dimethadione	3.96	level1			128.035	16	JYJFNDQBESEHJQ-UHFFFAOYSA-N	C5H7NO3	NEG	CC1(C(=O)NC(=O)O1)C	M128T16	695-53-4	D03838	HMDB0061093	3081	Organoheterocyclic compounds	Azolidines	Oxazolidines	928148	680651	629338	609036	798507	427044	864662	724050	538837	4.66922e+06	4.98071e+06	1.2826e+07	4.75882e+06	5.1316e+06	4.38621e+06	620918	527645	15440	459632	574312	648007
Menadione bisulfite (sodium)	3.96	level1			253.017	14.1	WIXFIQKTHUVFDI-UHFFFAOYSA-N	C11H10O5S	NEG	CC1(CC(=O)C2=CC=CC=C2C1=O)S(=O)(=O)O	M253T14	130-36-9		HMDB0254432	8536	Benzenoids	Naphthalenes	Naphthoquinones	1.06272e+06	1.46611e+06	1.93325e+06	0	98752.4	197036	569065	660215	630858	559957	773700	596816	5.95046e+06	6.14682e+06	4.92426e+06	4.46253e+06	1.34712e+06	2.9933e+06	1.76758e+06	1.82246e+06	1.932e+06
gamma-Linolenic acid	3.95	level1			277.217	18.3	VZCCETWTMQHEPK-QNEBEIHSSA-N	C18H30O2	NEG	CCCCC/C=C\C/C=C\C/C=C\CCCCC(=O)O	M277T18_b	506-26-3	C06426	HMDB0003073	5280933	Lipids and lipid-like molecules	Fatty Acyls	Lineolic acids and derivatives	7.27972e+06	9.21711e+06	8.25071e+06	4.23811e+07	3.92213e+07	3.92154e+07	2.03749e+06	1.45033e+06	4.88533e+06	6.32033e+06	6.938e+06	4.53959e+06	1.72424e+07	1.66632e+07	1.28476e+07	1.02265e+07	4.44795e+06	8.18763e+06	2.6516e+07	2.35451e+07	2.97671e+07
12-Hydroxystearic acid	3.95	level1			299.259	18.3	ULQISTXYYBZJSJ-UHFFFAOYSA-N	C18H36O3	NEG	CCCCCCC(CCCCCCCCCCC(=O)O)O	M299T18_b	106-14-9|18417-00-0|5762-36-7|27924-99-8|36377-33-0		HMDB0061706	7789	Lipids and lipid-like molecules	Fatty Acyls	Fatty acids and conjugates	1.58638e+06	2.15092e+06	1.9239e+06	2.20984e+06	2.59645e+06	2.55364e+06	1.46556e+06	5.66664e+06	1.33263e+06	2.20748e+06	1.98142e+06	1.61957e+06	3.98235e+06	3.39704e+06	2.44741e+06	2.91655e+06	1.66238e+06	2.58203e+06	5.37367e+06	1.28321e+07	3.8618e+06
2,3-Dihydroxybenzoic acid (Pyrocatechuic acid)	3.95	level1			153.019	13.5	GLDQAMYCGOIJDV-UHFFFAOYSA-N	C7H6O4	NEG	C1=CC(=C(C(=C1)O)O)C(=O)O	M153T14_b	303-38-8|27138-57-4	C00196	HMDB0000397	19	Benzenoids	Benzene and substituted derivatives	Benzoic acids and derivatives	303886	496913	425154	0	0	0	109261	103321	7677.49	178782	75118.1	612974	1.21516e+06	1.15436e+06	1.01408e+06	1.97296e+06	566881	763323	395406	528728	437374
2-Ethyl-2-hydroxybutyric acid	3.95	level1			131.071	38.3	LXVSANCQXSSLPA-UHFFFAOYSA-N	C6H12O3	NEG	CCC(CC)(C(=O)O)O	M131T38_b	3639-21-2		HMDB0001975	77199	Lipids and lipid-like molecules	Fatty Acyls	Fatty acids and conjugates	2.82721e+06	3.21964e+06	3.35764e+06	2.50423e+06	2.80623e+06	3.26445e+06	1.23503e+06	21880	766040	829809	606936	714875	1.30985e+06	1.36008e+06	1.43514e+06	4.8088e+06	1.52146e+06	2.42682e+06	9.96508e+06	6.87236e+06	1.07873e+07
9-Oxooctadecanoic acid	3.95	level1			297.243	19.8	KNYQSFOUGYMRDE-UHFFFAOYSA-N	C18H34O3	NEG	CCCCCCCCCC(=O)CCCCCCCC(=O)O	M297T20_b	4114-74-3		HMDB0030979	3083831	Lipids and lipid-like molecules	Fatty Acyls	Fatty acids and conjugates	4.96495e+06	5.66808e+06	8.64836e+06	5.63045e+06	6.11524e+06	5.36504e+06	4.80293e+06	4.67119e+06	1.14872e+07	4.76865e+06	5.39205e+06	5.29736e+06	7.20813e+06	8.4357e+06	5.60948e+06	5.22492e+06	6.07069e+06	3.60586e+06	7.50949e+06	5.67476e+06	7.3094e+06
Creatine	3.95	level1			132.077	204.9	CVSVTCORWBXHQV-UHFFFAOYSA-N	C4H9N3O2	POS	CN(CC(=O)O)C(=N)N	M132T205_2_a	57-00-1|6020-87-7	C00300	HMDB0000064	586	Organic acids and derivatives	Carboxylic acids and derivatives	Amino acids, peptides, and analogues	1.1921e+06	6.17359e+06	1.67629e+06	1.03155e+06	6.1153e+07	968933	1.65209e+06	1.43838e+06	282606	2.11395e+08	2.29372e+08	2.18341e+08	3.66763e+08	3.73556e+08	3.8771e+08	1.47571e+06	1.61596e+08	1.13024e+06	1.05878e+06	280031	443732
2-Aminopurine	3.95	level1			136.062	59.6	MWBWWFOAEOYUST-UHFFFAOYSA-N	C5H5N5	POS	C1=C2C(=NC(=N1)N)N=CN2	M136T60_a	452-06-2		HMDB0245025	9955	Organoheterocyclic compounds	Imidazopyrimidines	Purines and purine derivatives	3.35528e+07	2.7561e+07	3.21095e+07	2.90396e+07	3.95646e+07	1.72955e+07	392388	466131	429777	854962	2.51205e+06	821299	726432	694717	662062	476213	369659	342701	4.6449e+06	4.35723e+06	4.34807e+06
Nicotinamide N-oxide	3.95	level1			139.05	57.8	USSFUVKEHXDAPM-UHFFFAOYSA-N	C6H6N2O2	POS	C1=CC(=C[N+](=C1)[O-])C(=O)N	M139T58_2_a	1986-81-8		HMDB0002730	72661	Organoheterocyclic compounds	Pyridines and derivatives	Pyridinecarboxylic acids and derivatives	1.43128e+06	1.83651e+06	2.15089e+06	586648	370881	1.04281e+06	777443	455693	896366	1.09115e+06	1.03519e+06	903261	2.93605e+06	2.63728e+06	2.54517e+06	2.7279e+06	1.97031e+06	3.23313e+06	6.16549e+06	1.10903e+07	8.6155e+06
2-Piperidone	3.95	level1			100.076	21.7	XUWHAWMETYGRKB-UHFFFAOYSA-N	C5H9NO	POS	C1CCNC(=O)C1	M100T22	27154-43-4|675-20-7		HMDB0011749	12665	Organoheterocyclic compounds	Piperidines	Piperidinones	1.24691e+08	2.78934e+08	7.97021e+07	8.2353e+07	2.10208e+08	1.83804e+08	6.02405e+07	1.04962e+08	7.5472e+07	2.04605e+07	2.30227e+07	2.37295e+07	5.3068e+07	2.90846e+07	3.14139e+07	1.17919e+08	1.51237e+08	1.25187e+08	1.06775e+08	2.11097e+08	1.38597e+08
Cer(d18:1/16:0)	3.95	level1			520.508	16.7	YDNKGFDKKRUKPY-UHFFFAOYSA-N	C34H67NO3	POS	CCCCCCCCCCCCCCCC(=O)NC(CO)C(C=CCCCCCCCCCCCCC)O	M521T17	24696-26-2		HMDB0249508	2498	Lipids and lipid-like molecules	Sphingolipids	Ceramides	313030	919748	818106	417414	451491	1.18781e+06	432861	212154	400417	84657.7	481549	674821	3.33146e+06	3.60059e+06	3.55364e+06	2.13805e+06	1.28636e+06	2.29441e+06	3.05892e+06	4.37313e+06	4.10885e+06
4-(Methylamino)butanoic acid	3.95	level1			116.072	202.2	AOKCDAVWJLOAHG-UHFFFAOYSA-N	C5H11NO2	NEG	CNCCCC(=O)O	M116T202_a	1119-48-8	C15987	HMDB0341354	70703	Organic acids and derivatives	Carboxylic acids and derivatives	Amino acids, peptides, and analogues	2.65094e+06	2.74175e+06	3.37745e+06	2.89069e+06	2.69717e+06	3.1686e+06	3.29438e+06	2.85988e+06	3.04871e+06	3.75132e+06	3.08924e+06	3.39231e+06	4.27158e+06	4.6058e+06	1.76829e+06	3.75205e+06	1.01923e+07	2.96631e+06	1.67649e+07	3.35963e+06	4.10005e+06
Vigabatrin	3.95	level1			128.072	184.3	PJDFLNIOAUIZSL-UHFFFAOYSA-N	C6H11NO2	NEG	C=CC(CCC(=O)O)N	M128T184_a	60643-86-9|68506-86-5	C07500	HMDB0015212	5665	Organic acids and derivatives	Carboxylic acids and derivatives	Amino acids, peptides, and analogues	279006	276669	321098	263666	260598	296437	305697	798988	300063	182071	189023	210556	358219	343532	330715	311512	331817	294159	887192	261119	307106
Acetylglycine	3.95	level1			116.035	164.4	OKJIRPAQVSHGFK-UHFFFAOYSA-N	C4H7NO3	NEG	CC(=O)NCC(=O)O	M116T164	543-24-8		HMDB0000532	10972	Organic acids and derivatives	Carboxylic acids and derivatives	Amino acids, peptides, and analogues	173505	164773	158387	168894	185779	160519	165434	161840	173125	1.16269e+06	1.297e+06	1.17865e+06	2.01894e+06	1.85081e+06	1.92317e+06	164314	148602	169494	209286	185969	158366
Pantothenic acid	3.95	level1			218.104	159.1	GHOKWGTUZJEAQD-ZETCQYMHSA-N	C9H17NO5	NEG	CC(C)(CO)[C@H](C(=O)NCCC(=O)O)O	M218T159	79-83-4	C00864	HMDB0000210	6613	Organic oxygen compounds	Organooxygen compounds	Alcohols and polyols	12170.4	5015.19	14137.1	11628.9	9640.91	11510.7	14281.9	8519.51	12355.1	816218	754708	794920	4.25036e+06	3.45068e+06	3.59092e+06	0	2536.1	6360.37	24722.8	0	5286.93
Pyruvate	3.95	level1			87.0089	52.8	LCTONWCANYUPML-UHFFFAOYSA-N	C3H4O3	NEG	CC(=O)C(=O)O	M87T53	127-17-3	C00022	HMDB0000243	1060	Organic acids and derivatives	Keto acids and derivatives	Alpha-keto acids and derivatives	1.41702e+08	51415.3	2.24965e+08	1.5009e+08	1.71362e+08	3.77986e+08	7.25143e+07	4.26708e+07	7.22389e+07	1.63518e+08	1.52186e+08	1.69292e+08	5.23033e+08	3.13825e+08	3.26343e+08	3.15327e+08	1.80424e+08	1.89417e+08	1.06994e+08	1.81775e+06	1.5945e+08
Benzoic acid	3.95	level1			121.029	39.4	WPYMKLBDIGXBTP-UHFFFAOYSA-N	C7H6O2	NEG	C1=CC=C(C=C1)C(=O)O	M121T39_a	65-85-0	C00180	HMDB0001870	243	Benzenoids	Benzene and substituted derivatives	Benzoic acids and derivatives	3.42558e+06	3.89266e+06	3.73897e+06	4.56509e+06	2.55062e+06	2.57001e+06	2.05787e+06	1.65292e+06	1.50162e+06	2.48354e+06	2.55151e+06	2.41446e+06	2.867e+06	2.91992e+06	3.13585e+06	2.1519e+06	1.51584e+06	1.96086e+06	3.01232e+06	3.01874e+06	2.74243e+06
Valproic acid	3.95	level1			143.108	24.2	NIJJYAXOARWZEE-UHFFFAOYSA-N	C8H16O2	NEG	CCCC(CCC)C(=O)O	M143T24_a	99-66-1	C07185	HMDB0001877	3121	Lipids and lipid-like molecules	Fatty Acyls	Fatty acids and conjugates	1.38689e+06	1.44238e+06	1.5169e+06	1.42032e+06	1.35258e+06	1.58269e+06	1.53741e+06	2.13716e+06	1.24942e+06	751184	686033	632810	784044	1.05972e+06	729952	1.40856e+06	1.10587e+06	1.33287e+06	1.72362e+06	1.48607e+06	1.59885e+06
Arachidonic acid (AA)	3.95	level1			303.233	18.5	YZXBAPSDXZZRGB-DOFZRALJSA-N	C20H32O2	NEG	CCCCC/C=C\C/C=C\C/C=C\C/C=C\CCCC(=O)O	M303T18	506-32-1|93444-49-6	C00219	HMDB0001043	444899	Lipids and lipid-like molecules	Fatty Acyls	Fatty acids and conjugates	3.23389e+07	4.32879e+07	4.61968e+07	2.08335e+07	2.64455e+07	4.25124e+07	4.6383e+06	2.7916e+06	5.81453e+06	3.17708e+06	3.60322e+06	2.69183e+06	4.50005e+07	4.0379e+07	2.90446e+07	4.89311e+07	1.90961e+07	4.00323e+07	1.26606e+08	6.42836e+07	1.18396e+08
Indole-3-carboxaldehyde	3.95	level1			144.045	18.2	OLNJUISKUQQNIM-UHFFFAOYSA-N	C9H7NO	NEG	C1=CC=C2C(=C1)C(=CN2)C=O	M144T18	487-89-8	C08493	HMDB0029737	10256	Organoheterocyclic compounds	Indoles and derivatives	Indoles	4.02666e+06	5.754e+06	6.14335e+06	1.53601e+06	1.99289e+06	2.69724e+06	26227.3	2.62988e+06	539577	346694	6.60247e+06	191972	5.47525e+06	5.78409e+06	3.95285e+06	6.15451e+06	2.06334e+06	3.61592e+06	4.60558e+06	3.64232e+06	3.40199e+06
Palmitic acid	3.95	level1			255.232	18.1	IPCSVZSSVZVIGE-UHFFFAOYSA-N	C16H32O2	NEG	CCCCCCCCCCCCCCCC(=O)O	M255T18	57-10-3	C00249	HMDB0000220	985	Lipids and lipid-like molecules	Fatty Acyls	Fatty acids and conjugates	1.02487e+09	1.23604e+09	1.22599e+09	2.0667e+09	1.54358e+09	1.36269e+09	1.80203e+09	1.37363e+09	1.17904e+09	9.49772e+08	1.15066e+09	8.353e+08	1.15018e+09	1.04931e+09	9.48331e+08	1.3466e+09	1.08432e+09	1.32728e+09	1.23955e+09	9.70881e+08	1.41483e+09
4-Aminobutyric acid (GABA)	3.95	level1			102.056	203.8	BTCSSZJGUNDROE-UHFFFAOYSA-N	C4H9NO2	NEG	C(CC(=O)O)CN	M102T204_a	56-12-2	C00334	HMDB0000112	119	Organic acids and derivatives	Carboxylic acids and derivatives	Amino acids, peptides, and analogues	293175	301278	408415	301738	291619	358658	63485.1	308779	318167	317812	461924	438821	433511	390303	441840	412673	388769	348459	723756	369329	2.1736e+06
Stearic acid	3.95	level1			283.264	17.9	QIQXTHQIDYTFRH-UHFFFAOYSA-N	C18H36O2	NEG	CCCCCCCCCCCCCCCCCC(=O)O	M283T18_3	57-11-4|30399-84-9	C01530	HMDB0000827	5281	Lipids and lipid-like molecules	Fatty Acyls	Fatty acids and conjugates	1.08403e+09	1.25644e+09	1.38853e+09	1.27185e+09	1.31779e+09	8.87221e+08	1.22631e+09	1.52078e+09	9.6982e+08	7.02828e+08	7.51559e+08	6.03334e+08	8.32573e+08	8.4543e+08	6.28564e+08	1.07968e+09	1.45427e+09	1.22439e+09	9.14533e+08	7.73661e+08	9.87865e+08
Myristic acid	3.94	level1			227.201	20.8	TUNFSRHWOTWDNC-UHFFFAOYSA-N	C14H28O2	NEG	CCCCCCCCCCCCCC(=O)O	M227T21_b	62217-70-3|32112-52-0|544-63-8	C06424	HMDB0000806	11005	Lipids and lipid-like molecules	Fatty Acyls	Fatty acids and conjugates	3.0459e+07	4.38141e+07	4.69837e+07	7.87191e+07	4.98944e+07	5.85802e+07	3.29924e+07	2.96291e+07	3.2783e+07	3.50869e+07	5.55921e+07	1.70766e+07	5.00587e+07	5.10001e+07	4.14416e+07	1.88784e+07	3.08683e+07	1.77052e+07	6.1883e+07	9.04896e+07	5.88937e+07
Caprylic acid	3.94	level1			143.108	24.2	WWZKQHOCKIZLMA-UHFFFAOYSA-N	C8H16O2	NEG	CCCCCCCC(=O)O	M143T24_b	124-07-2|287111-08-4	C06423	HMDB0000482	379	Lipids and lipid-like molecules	Fatty Acyls	Fatty acids and conjugates	1.38689e+06	1.44238e+06	1.5169e+06	1.42032e+06	1.35258e+06	1.58269e+06	1.53741e+06	2.13716e+06	1.24942e+06	751184	686033	632810	784044	1.05972e+06	729952	1.40856e+06	1.10587e+06	1.33287e+06	1.72362e+06	1.48607e+06	1.59885e+06
Trigonelline	3.94	level1			138.055	170.4	WWNNZCOKKKDOPX-UHFFFAOYSA-N	C7H7NO2	POS	C[N+]1=CC=CC(=C1)C(=O)[O-]	M138T170_2_a	535-83-1	C01004	HMDB0000875	5570	Alkaloids and derivatives	Alkaloids and derivatives	Alkaloids and derivatives	129972	195347	153168	137450	118253	105188	0	20712.4	0	7.45862e+06	7.66176e+06	7.00898e+06	4.50298e+07	4.14359e+07	4.09395e+07	0	352792	3.25973e+06	171860	171459	166050
Leucine	3.94	level1			132.101	159	ROHFNLRQFUQHCH-YFKPBYRVSA-N	C6H13NO2	POS	CC(C)C[C@@H](C(=O)O)N	M132T159_a	71000-80-1|328-39-2|61-90-5|21675-61-6	C00123	HMDB0000687	6106	Organic acids and derivatives	Carboxylic acids and derivatives	Amino acids, peptides, and analogues	1.89113e+06	1.76841e+06	1.68024e+08	2.39466e+06	2.45745e+06	2.40541e+06	1.78429e+06	2.46755e+07	1.63029e+08	1.17853e+07	2.59409e+07	2.26586e+07	3.3775e+07	3.06513e+07	5.69759e+07	2.03798e+08	2.56863e+06	5.16853e+06	1.99474e+06	1.30414e+06	1.94782e+06
Cytidine	3.94	level1			244.092	138.6	UHDGCWIWMRVCDJ-XVFCMESISA-N	C9H13N3O5	POS	C1=CN(C(=O)N=C1N)[C@H]2[C@@H]([C@@H]([C@H](O2)CO)O)O	M244T139	65-46-3	C00475	HMDB0000089	6175	Nucleosides, nucleotides, and analogues	Pyrimidine nucleosides	Pyrimidine nucleosides	94861.7	51484.3	25553.9	59624	73396.6	78135.6	51843.9	51304.6	40318.9	449931	455124	438177	2.91741e+06	2.55544e+06	2.70852e+06	29273.9	50115	35398.6	12254.2	17756.9	20449.3
Daltogen	3.94	level1			150.112	60.9	GSEJCLTVZPLZKY-UHFFFAOYSA-N	C6H15NO3	POS	C(CO)N(CCO)CCO	M150T61	64114-46-1|102-71-6	C06771	HMDB0032538	7618	Organic nitrogen compounds	Organonitrogen compounds	Amines	1.40087e+06	1.41261e+06	1.58871e+06	1.98727e+06	1.70492e+06	1.48807e+06	1.36735e+06	893208	783014	3.97737e+07	2.09335e+07	3.01255e+07	2.69589e+07	3.46643e+07	5.52216e+07	1.13643e+06	1.4343e+06	1.20765e+06	1.3356e+06	1.37864e+06	1.38698e+06
5'-Methylthioadenosine	3.94	level1			298.096	33.6	WUUGFSXJNOTRMR-IOSLPCCCSA-N	C11H15N5O3S	POS	CSC[C@@H]1[C@H]([C@H]([C@@H](O1)N2C=NC3=C(N=CN=C32)N)O)O	M298T34	2457-80-9	C00170	HMDB0001173	439176	Nucleosides, nucleotides, and analogues	5'-deoxyribonucleosides	5'-deoxy-5'-thionucleosides	296285	325070	329408	164812	378608	234315	150810	99955.9	120433	177995	205453	71993.4	717160	633814	548016	149408	27666.2	68206.4	950750	521310	682819
Nicotinamide	3.94	level1			123.055	27	DFPAKSUCGFBDDF-UHFFFAOYSA-N	C6H6N2O	POS	C1=CC(=CN=C1)C(=O)N	M123T27	11032-50-1|98-92-0	C00153	HMDB0001406	936	Organoheterocyclic compounds	Pyridines and derivatives	Pyridinecarboxylic acids and derivatives	3.79382e+07	4.24922e+07	5.86433e+07	3.0433e+07	3.42894e+07	3.33493e+07	1.46497e+07	1.05826e+07	1.27193e+07	4.23705e+06	4.66961e+06	3.50912e+06	7.83015e+06	7.60672e+06	6.26047e+06	2.75462e+07	1.41216e+07	2.09683e+07	1.28981e+08	1.2124e+08	1.24426e+08
Ligustrazine	3.94	level1			137.107	23.1	FINHMKGKINIASC-UHFFFAOYSA-N	C8H12N2	POS	CC1=C(N=C(C(=N1)C)C)C	M137T23	1124-11-4		HMDB0036584	14296	Organoheterocyclic compounds	Diazines	Pyrazines	239713	298179	305066	287731	321665	338135	350703	342100	262576	108744	100314	1.31295e+06	119002	164361	728223	348920	732294	285841	328035	363518	252621
Glutathione disulfide	3.94	level1			611.145	275.5	YPZRWBKMTBYPTK-BJDJZHNGSA-N	C20H32N6O12S2	NEG	C(CC(=O)N[C@@H](CSSC[C@@H](C(=O)NCC(=O)O)NC(=O)CC[C@@H](C(=O)O)N)C(=O)NCC(=O)O)[C@@H](C(=O)O)N	M611T276	27025-41-8	C00127	HMDB0003337	65359	Organic acids and derivatives	Carboxylic acids and derivatives	Amino acids, peptides, and analogues	0	0	0	0	0	0	0	0	0	16264.7	50829.4	46573.3	147792	199172	157511	0	0	0	0	0	0
cis-Aconitic acid	3.94	level1			173.01	243.4	GTZCVFVGUGFEME-IWQZZHSRSA-N	C6H6O6	NEG	C(/C(=C/C(=O)O)/C(=O)O)C(=O)O	M173T243	585-84-2|499-12-7	C00417	HMDB0000072	643757	Organic acids and derivatives	Carboxylic acids and derivatives	Tricarboxylic acids and derivatives	888820	916271	971024	733352	744159	743588	709364	812117	664692	1.29494e+06	1.30797e+06	1.32011e+06	9.30879e+06	7.79099e+06	7.78569e+06	955369	695208	852442	545005	949901	960496
Malic acid	3.94	level1			133.014	229.9	BJEPYKJPYRNKOW-UHFFFAOYSA-N	C4H6O5	NEG	C(C(C(=O)O)O)C(=O)O	M133T230	6915-15-7|97-67-6|617-48-1	C00149	HMDB0000744	525	Organic acids and derivatives	Hydroxy acids and derivatives	Beta hydroxy acids and derivatives	56915.7	50349.1	93057.7	46010.7	45991.4	54294.7	50485.3	43817.4	44130.9	1.12875e+06	1.76757e+06	1.46295e+06	2.52453e+06	2.50228e+06	2.52239e+06	73044.9	57679.1	40812.5	110498	99234.3	135161
5-Hydroxyhexanoic acid	3.94	level1			131.071	124.3	YDCRNMJQROAWFT-UHFFFAOYSA-N	C6H12O3	NEG	CC(CCCC(=O)O)O	M131T124	44843-89-2		HMDB0000525	170748	Lipids and lipid-like molecules	Fatty Acyls	Fatty acids and conjugates	485659	449634	600305	468172	464111	566717	3.28299e+06	542952	953871	137966	128357	124398	175526	374921	251648	650997	625359	588268	598144	642487	696741
2-Hydroxyethanesulfonic acid	3.94	level1			124.991	63.3	SUMDYPCJJOFFON-UHFFFAOYSA-N	C2H6O4S	NEG	C(CS(=O)(=O)O)O	M125T63	1561-99-5|107-36-8	C05123	HMDB0003903	7866	Organic acids and derivatives	Organic sulfonic acids and derivatives	Organosulfonic acids and derivatives	12293.2	2.21406e+07	3.68278e+07	1.12988e+07	9.94931e+06	1.81777e+07	2.43192e+06	2.01882e+06	2.68911e+06	2.61299e+06	2.6916e+06	2.63462e+06	5.39685e+06	5.91536e+06	5.41231e+06	1.85348e+07	1.61713e+07	1.11767e+07	1.40767e+07	4.59192e+07	6.10366e+07
alpha-Ketoisovaleric acid	3.94	level1			115.04	26	QHKABHOOEWYVLI-UHFFFAOYSA-N	C5H8O3	NEG	CC(C)C(=O)C(=O)O	M115T26	759-05-7	C00141	HMDB0000019	49	Organic acids and derivatives	Keto acids and derivatives	Short-chain keto acids and derivatives	2.86565e+07	3.35491e+07	4.18535e+07	3.38186e+07	4.62444e+07	5.47518e+07	7.10776e+06	2.92263e+06	7.89208e+06	1.31108e+07	1.17264e+07	1.38263e+07	3.78243e+07	3.98643e+07	3.60705e+07	9.12643e+07	6.07712e+07	4.00836e+07	1.34183e+07	5.59177e+07	3.29062e+07
Azomycin	3.94	level1			112.015	23.9	YZEUHQHUFTYLPH-UHFFFAOYSA-N	C3H3N3O2	NEG	C1=CN=C(N1)[N+](=O)[O-]	M112T24	36877-68-6|527-73-1	C14531	HMDB0245259	10701	Organic 1,3-dipolar compounds	Allyl-type 1,3-dipolar organic compounds	Organic nitro compounds	865611	1.35647e+06	955969	1.63068e+06	1.64988e+06	1.09412e+06	1.48247e+06	1.74834e+06	2.45085e+06	914362	679801	851886	773783	745146	507081	1.45425e+06	1.15497e+06	667025	1.16735e+06	924568	564170
2-Ketocaproic acid	3.94	level1			129.056	23.3	XNIHZNNZJHYHLC-UHFFFAOYSA-N	C6H10O3	NEG	CCCCC(=O)C(=O)O	M129T23_2_a	2492-75-3	C00902	HMDB0001864	159664	Organic acids and derivatives	Keto acids and derivatives	Medium-chain keto acids and derivatives	1.10217e+08	1.58297e+08	1.517e+08	8.03702e+07	8.65526e+07	1.38925e+08	8.12106e+06	4.01119e+06	1.0579e+07	1.38547e+07	1.18077e+07	1.4972e+07	4.96611e+07	4.9704e+07	4.91044e+07	3.66453e+08	1.51861e+08	1.529e+08	6.42088e+07	1.84449e+08	1.36775e+08
3-Methyl-2-oxovaleric acid	3.94	level1			129.056	23.3	JVQYSWDUAOAHFM-UHFFFAOYSA-N	C6H10O3	NEG	CCC(C)C(=O)C(=O)O	M129T23_2_b	39748-49-7|1460-34-0	C03465	HMDB0000491	47	Organic acids and derivatives	Keto acids and derivatives	Short-chain keto acids and derivatives	1.10217e+08	1.58297e+08	1.517e+08	8.03702e+07	8.65526e+07	1.38925e+08	8.12106e+06	4.01119e+06	1.0579e+07	1.38547e+07	1.18077e+07	1.4972e+07	4.96611e+07	4.9704e+07	4.91044e+07	3.66453e+08	1.51861e+08	1.529e+08	6.42088e+07	1.84449e+08	1.36775e+08
Ketoleucine	3.94	level1			129.056	23.3	BKAJNAXTPSGJCU-UHFFFAOYSA-N	C6H10O3	NEG	CC(C)CC(=O)C(=O)O	M129T23_2_c	816-66-0	C00233	HMDB0000695	70	Organic acids and derivatives	Keto acids and derivatives	Short-chain keto acids and derivatives	1.10217e+08	1.58297e+08	1.517e+08	8.03702e+07	8.65526e+07	1.38925e+08	8.12106e+06	4.01119e+06	1.0579e+07	1.38547e+07	1.18077e+07	1.4972e+07	4.96611e+07	4.9704e+07	4.91044e+07	3.66453e+08	1.51861e+08	1.529e+08	6.42088e+07	1.84449e+08	1.36775e+08
Docosahexaenoic acid (DHA)	3.94	level1			327.233	18.5	MBMBGCFOFBJSGT-UHFFFAOYSA-N	C22H32O2	NEG	CCC=CCC=CCC=CCC=CCC=CCC=CCCC(=O)O	M327T19	2091-24-9|6217-54-5	C06429	HMDB0251558	3144	Lipids and lipid-like molecules	Fatty Acyls	Fatty acids and conjugates	3.05025e+07	4.0329e+07	4.4579e+07	3.52378e+07	6.42833e+07	1.07389e+08	3.79985e+06	3.03754e+06	9.51961e+06	7.665e+06	8.04467e+06	4.9026e+06	9.06819e+07	8.53396e+07	5.55389e+07	6.62207e+07	2.51201e+07	6.78396e+07	1.82967e+08	1.36788e+08	1.68344e+08
Indoxyl sulfate	3.94	level1			212.002	14.7	BXFFHSIDQOFMLE-UHFFFAOYSA-N	C8H7NO4S	NEG	C1=CC=C2C(=C1)C(=CN2)OS(=O)(=O)O	M212T15_2	487-94-5|1336-79-4		HMDB0000682	10258	Organic acids and derivatives	Organic sulfuric acids and derivatives	Arylsulfates	3.25641e+07	3.9289e+07	4.42133e+07	8.49771e+06	1.0458e+07	2.29848e+07	2.14836e+07	1.33247e+07	2.4636e+07	8.15653e+07	7.93528e+07	7.864e+07	5.25216e+08	4.92672e+08	4.57226e+08	1.61462e+08	7.38039e+07	4.74109e+07	1.2969e+08	1.38764e+08	1.528e+08
Hydroxyacetone	3.94	level1			73.0295	14.1	XLSMFKSTNGKWQX-UHFFFAOYSA-N	C3H6O2	NEG	CC(=O)CO	M73T14	116-09-6	C05235	HMDB0006961	8299	Organic oxygen compounds	Organooxygen compounds	Carbonyl compounds	1.09554e+07	1.09e+07	1.02215e+07	1.15258e+07	1.16678e+07	1.10087e+07	1.22824e+07	1.11539e+07	1.19368e+07	1.03079e+07	5.73174e+06	5.08886e+06	4.05126e+06	4.199e+06	1.00152e+07	1.01871e+07	1.73639e+07	1.13484e+07	1.15258e+07	3.10546e+07	1.14775e+07
Phenylsulfate	3.94	level1			172.991	13.6	CTYRPMDGLDAWRQ-UHFFFAOYSA-N	C6H6O4S	NEG	C1=CC=C(C=C1)OS(=O)(=O)O	M173T14	937-34-8	C02180	HMDB0060015	74426	Organic acids and derivatives	Organic sulfuric acids and derivatives	Arylsulfates	2.23973e+07	2.53387e+07	2.99295e+07	1.26642e+07	2.01573e+07	2.13728e+07	1.32948e+07	6.49289e+06	1.05926e+07	4.36481e+07	4.2451e+07	4.35017e+07	1.79099e+08	1.62382e+08	1.61346e+08	6.27065e+07	3.49101e+07	1.91986e+07	1.0972e+08	1.13877e+08	1.16955e+08
4-Cresol sulfate	3.94	level1			187.007	13.6	WGNAKZGUSRVWRH-UHFFFAOYSA-N	C7H8O4S	NEG	CC1=CC=C(C=C1)OS(=O)(=O)O	M187T14	3233-58-7		HMDB0011635	4615423	Organic acids and derivatives	Organic sulfuric acids and derivatives	Arylsulfates	1.33855e+06	1.66336e+06	1.74982e+06	1.67433e+06	149472	2.25727e+06	488989	309280	94369.5	9.73845e+06	1.04477e+07	1.07497e+07	8.13761e+07	7.40256e+07	7.4248e+07	1.25518e+06	1.40517e+06	3.3015e+06	3.03494e+07	4.7314e+07	4.13447e+07
Glycerophosphocholine	3.93	level1			258.109	226.6	SUHOQUVVVLNYQR-MRVPVSSYSA-N	C8H20NO6P	POS	C[N+](C)(C)CCOP(=O)([O-])OC[C@@H](CO)O	M258T227_3	28319-77-9	C00670	HMDB0000086	657272	Lipids and lipid-like molecules	Glycerophospholipids	Glycerophosphocholines	199491	229833	395370	111323	214729	130662	83782.2	84474.5	77457.2	1.0223e+06	1.02909e+06	1.05309e+06	1.93119e+07	1.81856e+07	1.75527e+07	303846	379637	193253	49278.6	48067	68496.1
Imidazoleacetic acid	3.93	level1			127.05	190.9	PRJKNHOMHKJCEJ-UHFFFAOYSA-N	C5H6N2O2	POS	C1=C(NC=N1)CC(=O)O	M127T191	645-65-8	C02835	HMDB0002024	96215	Organoheterocyclic compounds	Azoles	Imidazoles	15583	21388.6	62810.1	21273	41741.2	25147	58822.5	64781.7	56977.7	244257	325275	235470	627380	562705	598862	59943.4	43071.3	39881.8	152278	152538	164368
Triacetonamine	3.93	level1			156.138	23.8	JWUXJYZVKZKLTJ-UHFFFAOYSA-N	C9H17NO	POS	CC1(CC(=O)CC(N1)(C)C)C	M156T24	826-36-8		HMDB0031179	13220	Organoheterocyclic compounds	Piperidines	Piperidinones	1.89869e+06	2.01804e+06	6.64894e+06	2.22089e+06	1.70925e+06	9.60933e+06	1.69761e+06	1.38589e+06	1.49511e+06	1.24828e+06	4.45593e+06	2.77084e+06	1.48377e+06	1.5229e+06	1.11751e+06	2.21158e+06	1.56325e+06	2.56494e+06	1.94121e+06	4.0942e+06	2.16083e+06
Caprolactam	3.93	level1			114.091	22.5	JBKVHLHDHHXQEQ-UHFFFAOYSA-N	C6H11NO	POS	C1CCC(=O)NCC1	M114T22_a	105-60-2	C06593	HMDB0062769	7768	Organoheterocyclic compounds	Lactams	Caprolactams	4.50802e+06	3.60757e+06	3.91194e+06	3.16583e+06	4.46371e+06	3.39822e+06	2.6732e+06	3.52326e+06	3.84942e+06	1.70157e+06	1.89814e+06	8519.32	3.38444e+06	2.82079e+06	2.0818e+06	2.21113e+06	3.09769e+06	2.32214e+06	5.91814e+06	3.41827e+06	3.284e+06
Homoserine	3.93	level1			118.051	207	UKAUYVFTDYCKQA-VKHMYHEASA-N	C4H9NO3	NEG	C(CO)[C@@H](C(=O)O)N	M118T207	672-15-1	C00263	HMDB0000719	12647	Organic acids and derivatives	Carboxylic acids and derivatives	Amino acids, peptides, and analogues	21520.5	27943.1	40638.4	41142.5	23334.4	29672.2	37681.2	37199.1	43020.4	405720	431038	400272	1.12376e+06	1.04079e+06	1.12004e+06	38391.5	36205.6	32114.9	79801.1	46679.5	48536.8
Taurine	3.93	level1			124.007	175.1	XOAAWQZATWQOTB-UHFFFAOYSA-N	C2H7NO3S	NEG	C(CS(=O)(=O)O)N	M124T175	107-35-7	C00245	HMDB0000251	1123	Organic acids and derivatives	Organic sulfonic acids and derivatives	Organosulfonic acids and derivatives	1.33516e+06	1.38162e+06	1.27488e+06	1.40772e+06	1.33903e+06	1.36081e+06	1.17429e+06	1.22746e+06	1.24466e+06	1.07136e+07	1.18354e+07	1.16347e+07	4.7605e+07	4.15519e+07	4.09929e+07	1.07875e+06	1.21218e+06	1.09204e+06	993197	1.0508e+06	1.11753e+06
Pelargonic acid	3.93	level1			157.123	23.7	FBUKVWPVBMHYJY-UHFFFAOYSA-N	C9H18O2	NEG	CCCCCCCCC(=O)O	M157T24_2	68937-75-7|112-05-0	C01601	HMDB0000847	8158	Lipids and lipid-like molecules	Fatty Acyls	Fatty acids and conjugates	3.01029e+06	2.9696e+06	5.94714e+06	3.91763e+06	3.91216e+06	3.52112e+06	3.76732e+06	2.63901e+06	1.83336e+06	2.87493e+06	4.03028e+06	1.7098e+06	1.40081e+06	1.32993e+06	1.72747e+06	1.94617e+06	1.79862e+06	2.08898e+06	2.52395e+06	2.27428e+06	2.21996e+06
Capric acid	3.93	level1			171.139	22.9	GHVNFZFCNZKVNT-UHFFFAOYSA-N	C10H20O2	NEG	CCCCCCCCCC(=O)O	M171T23	334-48-5	C01571	HMDB0000511	2969	Lipids and lipid-like molecules	Fatty Acyls	Fatty acids and conjugates	1.21533e+06	942710	1.10073e+06	993227	868803	871484	849367	666875	1.29912e+06	733843	1.17373e+06	661478	864866	828468	1.46871e+06	913074	759476	1.31518e+06	1.61716e+06	1.22051e+06	1.37738e+06
Dodecanoic acid	3.93	level1			199.17	22.1	POULHZVOKOAJMA-UHFFFAOYSA-N	C12H24O2	NEG	CCCCCCCCCCCC(=O)O	M199T22	7632-48-6|143-07-7|8000-62-2|203714-07-2|8045-27-0	C02679	HMDB0000638	3893	Lipids and lipid-like molecules	Fatty Acyls	Fatty acids and conjugates	4.69981e+06	5.64876e+06	5.93411e+06	7.27443e+06	7.6669e+06	8.70888e+06	4.56934e+06	4.74652e+06	5.38558e+06	3.76482e+06	7.76582e+06	5.85242e+06	6.24318e+06	4.56917e+06	6.09598e+06	9.58419e+06	5.08238e+06	5.06482e+06	9.93504e+06	1.08041e+07	1.49947e+07
13(S)-HODE	3.93	level1			295.227	19.3	HNICUWMFWZBIFP-IRQZEAMPSA-N	C18H32O3	NEG	CCCCC[C@@H](/C=C/C=C\CCCCCCCC(=O)O)O	M295T19	18104-45-5|5204-88-6|10219-69-9|29623-28-7	C14762	HMDB0004667	6443013	Lipids and lipid-like molecules	Fatty Acyls	Lineolic acids and derivatives	1.00085e+07	1.21426e+07	5.93337e+06	8.89587e+06	9.11064e+06	8.70594e+06	1.41912e+07	1.40039e+07	8.1651e+06	3.0855e+06	2.98499e+06	1.46833e+06	2.58566e+06	2.39156e+06	2.13039e+06	1.30542e+07	8.81786e+06	1.00474e+07	7.27838e+06	4.56683e+06	6.65108e+06
2-Aminoisobutyric acid	3.92	level1			102.056	178.5	FUOOLUPWFVMBKG-UHFFFAOYSA-N	C4H9NO2	NEG	CC(C)(C(=O)O)N	M102T178_b	62-57-7	C03665	HMDB0001906	6119	Organic acids and derivatives	Carboxylic acids and derivatives	Amino acids, peptides, and analogues	428687	425103	470054	431413	429376	485563	486943	432366	423706	485133	517393	524384	644777	989230	661290	423718	445106	410324	452783	406279	501321
Hydroxyisocaproic acid	3.92	level1			131.071	38.3	LVRFTAZAXQPQHI-UHFFFAOYSA-N	C6H12O3	NEG	CC(C)CC(C(=O)O)O	M131T38_c	498-36-2|10303-64-7	C03264	HMDB0000665	92779	Lipids and lipid-like molecules	Fatty Acyls	Fatty acids and conjugates	2.82721e+06	3.21964e+06	3.35764e+06	2.50423e+06	2.80623e+06	3.26445e+06	1.23503e+06	21880	766040	829809	606936	714875	1.30985e+06	1.36008e+06	1.43514e+06	4.8088e+06	1.52146e+06	2.42682e+06	9.96508e+06	6.87236e+06	1.07873e+07
Pipecolic acid	3.92	level1			128.072	184.3	HXEACLLIILLPRG-YFKPBYRVSA-N	C6H11NO2	NEG	C1CCN[C@@H](C1)C(=O)O	M128T184_c	3105-95-1	C00408	HMDB0000716	439227	Organic acids and derivatives	Carboxylic acids and derivatives	Amino acids, peptides, and analogues	279006	276669	321098	263666	260598	296437	305697	798988	300063	182071	189023	210556	358219	343532	330715	311512	331817	294159	887192	261119	307106
4-Hydroxyisoleucine	3.92	level1			128.072	184.3	OSCCDBFHNMXNME-DSDZBIDZSA-N	C6H13NO3	NEG	C[C@H]([C@@H](C(=O)O)N)C(C)O	M128T184_b	781658-23-9	C20802	HMDB0029449	2773624	Organic acids and derivatives	Carboxylic acids and derivatives	Amino acids, peptides, and analogues	279006	276669	321098	263666	260598	296437	305697	798988	300063	182071	189023	210556	358219	343532	330715	311512	331817	294159	887192	261119	307106
p-Toluquinone	3.92	level1			121.029	39.4	VTWDKFNVVLAELH-UHFFFAOYSA-N	C7H6O2	NEG	CC1=CC(=O)C=CC1=O	M121T39_b	553-97-9			11122	Organic oxygen compounds	Organooxygen compounds	Carbonyl compounds	3.42558e+06	3.89266e+06	3.73897e+06	4.56509e+06	2.55062e+06	2.57001e+06	2.05787e+06	1.65292e+06	1.50162e+06	2.48354e+06	2.55151e+06	2.41446e+06	2.867e+06	2.91992e+06	3.13585e+06	2.1519e+06	1.51584e+06	1.96086e+06	3.01232e+06	3.01874e+06	2.74243e+06
Thiamine	3.92	level1			265.111	205.4	JZRWCGZRTZMZEH-UHFFFAOYSA-N	C12H17N4OS	POS	CC1=C(SC=[N+]1CC2=CN=C(N=C2N)C)CCO	M265T205	70-16-6|59-43-8	C00378	HMDB0000235	1130	Organoheterocyclic compounds	Diazines	Pyrimidines and pyrimidine derivatives	38154	48923.7	13765.1	19556.2	16663.7	14007.3	0	9913	9118.33	194144	185427	219525	1.14788e+06	1.22918e+06	1.25473e+06	10117.6	385612	0	12404.9	0	3736.63
Trimethylamine N-oxide	3.92	level1			76.0755	193.3	UYPYRKYUKCHHIB-UHFFFAOYSA-N	C3H9NO	POS	C[N+](C)(C)[O-]	M76T193	1184-78-7|85408-49-7	C01104	HMDB0000925	1145	Organic nitrogen compounds	Organonitrogen compounds	Aminoxides	215850	181478	227473	562904	169632	211516	975215	215427	222648	4.17219e+06	3.8983e+06	3.86338e+06	1.38406e+07	1.3095e+07	1.27302e+07	752230	969747	1.04605e+06	264111	171013	171570
Diethanolamine	3.92	level1			106.086	182.8	ZBCBWPMODOFKDW-UHFFFAOYSA-N	C4H11NO2	POS	C(CO)NCCO	M106T183	111-42-2	C06772	HMDB0004437	8113	Organic nitrogen compounds	Organonitrogen compounds	Amines	6.72562e+06	57560	9.90934e+06	6.58285e+06	8.01821e+06	5.85051e+06	4.35492e+06	7.87128e+06	4.58535e+06	1.52177e+07	1.08762e+07	1.44246e+07	7.77336e+06	6.99382e+06	1.14578e+07	3.95299e+06	8.8459e+06	5.14552e+06	3.91624e+07	3.87115e+07	3.85807e+07
Dimethylglycine	3.92	level1			104.07	178.4	FFDGPVCHZBVARC-UHFFFAOYSA-N	C4H9NO2	POS	CN(C)CC(=O)O	M104T178_a	1118-68-9	C01026	HMDB0000092	673	Organic acids and derivatives	Carboxylic acids and derivatives	Amino acids, peptides, and analogues	620862	614049	1.03715e+06	682397	616239	599476	452030	577790	435180	3.82786e+06	4.39167e+06	3.81164e+06	1.27887e+07	1.1608e+07	1.16878e+07	1.16893e+06	1.09189e+06	652656	32024.4	1.12923e+06	1.19619e+06
Methionine	3.92	level1			150.058	170.9	FFEARJCKVFRZRR-UHFFFAOYSA-N	C5H11NO2S	POS	CSCCC(C(=O)O)N	M150T171_2	63-68-3|59-51-8|33807-07-7|26062-47-5|348-67-4	C01733	HMDB0033951	876	Organic acids and derivatives	Carboxylic acids and derivatives	Amino acids, peptides, and analogues	105037	144412	120523	105790	95323.9	102439	0	31451.7	0	2.05366e+06	2.30131e+06	1.98423e+06	9.4562e+06	8.59663e+06	8.47736e+06	0	170707	331940	156442	147467	159361
Urocanic acid	3.92	level1			139.05	170.5	LOIYMIARKYCTBW-OWOJBTEDSA-N	C6H6N2O2	POS	C1=C(NC=N1)/C=C/C(=O)O	M139T171_a	7699-35-6|104-98-3|6198-55-6|3465-72-3	C00785	HMDB0000301	736715	Organoheterocyclic compounds	Azoles	Imidazoles	0	40033.4	36650.8	3017.97	10714.3	4988.85	0	0	0	2.22839e+06	6.53862e+06	1.914e+06	2.8241e+06	1.94851e+06	2.0652e+06	0	96924.7	31145.9	30121	23765.3	32592.7
Phenylalanine	3.92	level1			166.086	157.2	COLNVLDHVKWLRT-QMMMGPOBSA-N	C9H11NO2	POS	C1=CC=C(C=C1)C[C@@H](C(=O)O)N	M166T157_2	63-91-2|150-30-1	C00079	HMDB0000159	6140	Organic acids and derivatives	Carboxylic acids and derivatives	Amino acids, peptides, and analogues	1.07932e+06	1.34724e+06	989631	972121	1.00767e+06	1.7187e+06	327869	339984	538901	4.8915e+06	5.46103e+06	4.72633e+06	2.12431e+07	1.8844e+07	1.86582e+07	330662	262624	372129	293037	345587	242562
7-Methylguanine	3.92	level1			166.072	92.7	FZWGECJQACGGTI-UHFFFAOYSA-N	C6H7N5O	POS	CN1C=NC2=C1C(=O)N=C(N2)N	M166T93_a	578-76-7	C02242	HMDB0000897	11361	Organoheterocyclic compounds	Imidazopyrimidines	Purines and purine derivatives	1.80315e+06	2.85395e+06	3.88714e+06	1.97537e+06	1.60832e+06	2.2976e+06	2.25491e+06	2.12528e+06	2.0107e+06	703617	792807	711924	1.84932e+06	1.67466e+06	1.6733e+06	2.27074e+06	8.25715e+06	3.04573e+06	2.83243e+06	54566.6	3.13189e+06
Acetoin	3.92	level1			89.0596	26.6	ROWKJAVDOGWPAT-UHFFFAOYSA-N	C4H8O2	POS	CC(C(=O)C)O	M89T27_a	513-86-0|51555-24-9	C00466	HMDB0003243	179	Organic oxygen compounds	Organooxygen compounds	Carbonyl compounds	6.84943e+06	1.24677e+07	4.07225e+06	5.94513e+06	9.01706e+06	8.93968e+06	4.30566e+06	6.49617e+06	4.18832e+06	6.07987e+06	4.67269e+06	1.52584e+07	7.06318e+06	4.76082e+06	7.22494e+06	7.57291e+06	8.42043e+06	6.30711e+06	5.71893e+06	1.11641e+07	8.39199e+06
Tetraethylene glycol	3.92	level1			195.123	26.6	UWHCKJMYHZGTIT-UHFFFAOYSA-N	C8H18O5	POS	C(COCCOCCOCCO)O	M195T27	112-60-7|157299-02-0		HMDB0094708	8200	Organic oxygen compounds	Organooxygen compounds	Ethers	1.62448e+06	2.23495e+06	2.28163e+06	5.13479e+06	1.95806e+06	2.68339e+06	2.42902e+06	2.3738e+06	3.0915e+06	1.23144e+07	8.61861e+06	2.14457e+07	7.31131e+06	7.51226e+06	9.77463e+06	2.29418e+06	2.03174e+06	1.93127e+06	2.10032e+06	3.8701e+06	3.49739e+06
Proline	3.92	level1			116.07	183.7	ONIBWKKTOPOVIA-BYPYZUCNSA-N	C5H9NO2	POS	C1C[C@H](NC1)C(=O)O	M116T184_2	4305-67-3|37159-97-0|609-36-9|147-85-3	C00148	HMDB0000162	145742	Organic acids and derivatives	Carboxylic acids and derivatives	Amino acids, peptides, and analogues	2.84259e+06	1.63033e+06	2.25177e+06	3.93936e+06	2.79091e+06	3.98835e+06	1.37664e+06	1.52407e+06	1.25713e+06	1.44818e+07	1.69895e+07	1.43141e+07	3.36583e+07	3.02302e+07	3.13729e+07	1.32067e+06	1.80374e+06	1.3452e+06	10837.7	2.52477e+06	7.16801e+06
Glutamate	3.92	level1			146.046	227.8	WHUUTDBJXJRKMK-VKHMYHEASA-N	C5H9NO4	NEG	C(CC(=O)O)[C@@H](C(=O)O)N	M146T228	617-65-2|56-86-0|208106-41-6|25513-46-6	C00025	HMDB0000148	33032	Organic acids and derivatives	Carboxylic acids and derivatives	Amino acids, peptides, and analogues	119827	113013	81885.6	103732	100496	111944	114234	118726	106337	321144	435845	394679	1.49078e+06	1.31176e+06	1.31876e+06	108005	121477	101589	121011	114518	99741.7
Pseudouridine	3.92	level1			243.062	137.9	PTJWIQPHWPFNBW-GBNDHIKLSA-N	C9H12N2O6	NEG	C1=C(C(=O)NC(=O)N1)[C@H]2[C@@H]([C@@H]([C@H](O2)CO)O)O	M243T138	1445-07-4	C02067	HMDB0000767	15047	Nucleosides, nucleotides, and analogues	Nucleoside and nucleotide analogues	Nucleoside and nucleotide analogues	43524.8	25593.3	51851.9	36311.7	48058.5	37921.9	29906.9	23136.4	24540.9	2.17447e+06	2.00248e+06	2.2489e+06	9.72915e+06	8.25484e+06	8.63216e+06	43498.6	41990.7	36965.2	5.21717e+06	42547	46464.1
Xanthine	3.92	level1			151.026	114.3	LRFVTYWOQMYALW-UHFFFAOYSA-N	C5H4N4O2	NEG	C1=NC2=C(N1)C(=O)NC(=O)N2	M151T114_a	69-89-6	C00385	HMDB0000292	1188	Organoheterocyclic compounds	Imidazopyrimidines	Purines and purine derivatives	56488.8	68972	71868.7	71480	64303.4	72844.1	69393.6	64351.3	67107.1	1.63862e+07	1.49857e+07	1.73122e+07	739130	588255	516469	76315.7	67772.5	80905.6	1.3656e+08	80293.1	95800.1
2-Ketobutyric acid	3.92	level1			101.024	40.9	TYEYBOSBBBHJIV-UHFFFAOYSA-N	C4H6O3	NEG	CCC(=O)C(=O)O	M101T41	600-18-0	C00109	HMDB0000005	58	Organic acids and derivatives	Keto acids and derivatives	Short-chain keto acids and derivatives	1.2559e+06	1.39256e+06	1.77046e+06	1.08566e+06	1.06721e+06	1.26126e+06	1.13057e+06	1.03471e+06	1.28454e+06	2.88404e+06	2.89782e+06	3.07793e+06	9.85073e+06	4.86756e+06	4.31482e+06	1.78138e+06	1.87697e+06	2.09763e+06	7.83357e+06	9.65907e+06	8.51312e+06
16-Hydroxypalmitic acid	3.92	level1			271.228	23.3	UGAGPNKCDRTDHP-UHFFFAOYSA-N	C16H32O3	NEG	C(CCCCCCCC(=O)O)CCCCCCCO	M271T23_a	506-13-8	C18218	HMDB0006294	10466	Lipids and lipid-like molecules	Fatty Acyls	Fatty acids and conjugates	5.40021e+06	6.18306e+06	8.77901e+06	1.10638e+07	1.26092e+07	1.36597e+07	3.80182e+06	3.64066e+06	5.28272e+06	4.71653e+06	3.45198e+06	5.16482e+06	6.22085e+06	5.88839e+06	5.50759e+06	1.09582e+07	8.09229e+06	5.84566e+06	2.60846e+07	1.97795e+07	2.30437e+07
2-Hydroxypalmitic acid	3.92	level1			271.228	23.3	JGHSBPIZNUXPLA-UHFFFAOYSA-N	C16H32O3	NEG	CCCCCCCCCCCCCCC(C(=O)O)O	M271T23_b	764-67-0|2398-34-7		HMDB0031057	92836	Lipids and lipid-like molecules	Fatty Acyls	Fatty acids and conjugates	5.40021e+06	6.18306e+06	8.77901e+06	1.10638e+07	1.26092e+07	1.36597e+07	3.80182e+06	3.64066e+06	5.28272e+06	4.71653e+06	3.45198e+06	5.16482e+06	6.22085e+06	5.88839e+06	5.50759e+06	1.09582e+07	8.09229e+06	5.84566e+06	2.60846e+07	1.97795e+07	2.30437e+07
Maleic acid	3.92	level1			115.004	22.3	VZCYOOQTPOCHFL-UPHRSURJSA-N	C4H4O4	NEG	C(=C\C(=O)O)\C(=O)O	M115T22	110-16-7|68307-91-5|10237-70-4	C01384	HMDB0000176	444266	Organic acids and derivatives	Carboxylic acids and derivatives	Dicarboxylic acids and derivatives	1.78335e+06	1.88265e+06	1.97352e+06	2.45981e+06	2.0764e+06	2.01413e+06	5.802e+06	1.36156e+06	749791	1.51005e+06	2.12327e+06	2.30872e+06	1.81184e+06	1.82658e+06	2.19758e+06	904020	5.60389e+07	1.30971e+06	1.24334e+07	1.39719e+06	1.15402e+06
Gentisic acid	3.91	level1			153.019	13.5	WXTMDXOMEHJXQO-UHFFFAOYSA-N	C7H6O4	NEG	C1=CC(=C(C=C1O)C(=O)O)O	M153T14_c	490-79-9	C00628	HMDB0000152	3469	Benzenoids	Benzene and substituted derivatives	Benzoic acids and derivatives	303886	496913	425154	0	0	0	109261	103321	7677.49	178782	75118.1	612974	1.21516e+06	1.15436e+06	1.01408e+06	1.97296e+06	566881	763323	395406	528728	437374
Isoleucine	3.91	level1			132.101	159	AGPKZVBTJJNPAG-WHFBIAKZSA-N	C6H13NO2	POS	CC[C@H](C)[C@@H](C(=O)O)N	M132T159_b	443-79-8|73-32-5	C00407	HMDB0000172	6306	Organic acids and derivatives	Carboxylic acids and derivatives	Amino acids, peptides, and analogues	1.89113e+06	1.76841e+06	1.68024e+08	2.39466e+06	2.45745e+06	2.40541e+06	1.78429e+06	2.46755e+07	1.63029e+08	1.17853e+07	2.59409e+07	2.26586e+07	3.3775e+07	3.06513e+07	5.69759e+07	2.03798e+08	2.56863e+06	5.16853e+06	1.99474e+06	1.30414e+06	1.94782e+06
Norleucine	3.91	level1			132.101	159	LRQKBLKVPFOOQJ-UHFFFAOYSA-N	C6H13NO2	POS	CCCCC(C(=O)O)N	M132T159_c	616-06-8|327-57-1	C01933	HMDB0251526	9475	Organic acids and derivatives	Carboxylic acids and derivatives	Amino acids, peptides, and analogues	1.89113e+06	1.76841e+06	1.68024e+08	2.39466e+06	2.45745e+06	2.40541e+06	1.78429e+06	2.46755e+07	1.63029e+08	1.17853e+07	2.59409e+07	2.26586e+07	3.3775e+07	3.06513e+07	5.69759e+07	2.03798e+08	2.56863e+06	5.16853e+06	1.99474e+06	1.30414e+06	1.94782e+06
DMPO	3.91	level1			114.091	22.5	VCUVETGKTILCLC-UHFFFAOYSA-N	C6H11NO	POS	CC1(CCC=[N+]1[O-])C	M114T22_b	3317-61-1		HMDB0246162	1774	Organoheterocyclic compounds	Pyrrolines	Pyrrolines	4.50802e+06	3.60757e+06	3.91194e+06	3.16583e+06	4.46371e+06	3.39822e+06	2.6732e+06	3.52326e+06	3.84942e+06	1.70157e+06	1.89814e+06	8519.32	3.38444e+06	2.82079e+06	2.0818e+06	2.21113e+06	3.09769e+06	2.32214e+06	5.91814e+06	3.41827e+06	3.284e+06
6-Aminonicotinic acid	3.91	level1			139.05	170.5	ZCIFWRHIEBXBOY-UHFFFAOYSA-N	C6H6N2O2	POS	C1=CC(=NC=C1C(=O)O)N	M139T171_b	3167-49-5			18496	Organoheterocyclic compounds	Pyridines and derivatives	Pyridinecarboxylic acids and derivatives	0	40033.4	36650.8	3017.97	10714.3	4988.85	0	0	0	2.22839e+06	6.53862e+06	1.914e+06	2.8241e+06	1.94851e+06	2.0652e+06	0	96924.7	31145.9	30121	23765.3	32592.7
Cystine-glutathione	3.91	level1			427.094	268.5	BNRXZEPOHPEEAS-UHFFFAOYSA-N	C13H22N4O8S2	POS	C(CC(=O)NC(CSSCC(C(=O)O)N)C(=O)NCC(=O)O)C(C(=O)O)N	M427T268	13081-14-6	C05526	HMDB0000656	4247235	Organic acids and derivatives	Carboxylic acids and derivatives	Amino acids, peptides, and analogues	158178	147506	0	369831	141703	134984	7113.9	0	0	338668	649279	420672	1.10919e+06	1.07467e+06	1.12978e+06	7219.78	485783	316130	0	0	0
Prolylhydroxyproline	3.91	level1			229.118	243.3	ONPXCLZMBSJLSP-CSMHCCOUSA-N	C10H16N2O4	POS	C1C[C@H]([NH2+]C1)C(=O)N2C[C@@H](C[C@H]2C(=O)[O-])O	M229T243	18684-24-7		HMDB0006695	11902892	Organic acids and derivatives	Carboxylic acids and derivatives	Amino acids, peptides, and analogues	140230	127934	163697	142979	137940	167541	175436	168175	155515	371761	419951	413258	1.31806e+06	1.22098e+06	1.21341e+06	145083	889072	116955	114480	114113	141169
SM(d18:1/17:0)	3.91	level1			717.589	110.9	YMQZQHIESOAPQH-JXGHDCMNSA-N	C40H81N2O6P	POS	CCCCCCCCCCCCCCCCC(=O)N[C@@H](COP(=O)([O-])OCC[N+](C)(C)C)[C@@H](/C=C/CCCCCCCCCCCCC)O	M718T111	121999-64-2		HMDB0240609	46891763	Lipids and lipid-like molecules	Sphingolipids	Phosphosphingolipids	0	0	0	0	0	0	0	0	0	6219.27	0	0	190469	129502	334666	0	3354.74	0	0	0	0
Hexaethylene glycol	3.91	level1			283.175	28.7	IIRDTKBZINWQAW-UHFFFAOYSA-N	C12H26O7	POS	C(COCCOCCOCCOCCOCCO)O	M283T29	2615-15-8		HMDB0061822	17472	Organic oxygen compounds	Organooxygen compounds	Ethers	1.78239e+06	1.84145e+06	2.27993e+06	1.05743e+07	2.01371e+06	1.54913e+06	1.86124e+06	2.9642e+06	2.87315e+06	1.83888e+07	1.55818e+07	5.2272e+07	1.10336e+07	1.19301e+07	1.49356e+07	2.53994e+06	2.16488e+06	1.33358e+06	1.96174e+06	2.38676e+06	3.33682e+06
myo-Inositol	3.91	level1			179.056	225.2	CDAISMWEOUEBRE-UHFFFAOYSA-N	C6H12O6	NEG	C1(C(C(C(C(C1O)O)O)O)O)O	M179T225	643-12-9|488-55-1|488-54-0|87-89-8|643-10-7|6917-35-7|488-58-4|576-63-6|38876-99-2|488-59-5|551-72-4	C00137	HMDB0000211	892	Organic oxygen compounds	Organooxygen compounds	Alcohols and polyols	192649	258053	288098	271156	252896	282583	241489	299555	238920	1.37141e+06	3.46684e+06	1.49764e+06	2.30906e+06	2.13055e+06	2.09094e+06	261230	246450	249150	663539	245358	293633
beta-Guanidinopropionic acid	3.91	level1			130.062	205.8	KMXXSJLYVJEBHI-UHFFFAOYSA-N	C4H9N3O2	NEG	C(CN=C(N)N)C(=O)O	M130T206_a	353-09-3	C03065	HMDB0013222	67701	Organic nitrogen compounds	Organonitrogen compounds	Guanidines	1.02114e+06	1.14129e+06	1.18609e+06	1.06444e+06	1.23682e+06	1.18594e+06	1.21979e+06	1.13495e+06	1.15246e+06	754873	769174	817542	1.97635e+06	1.84066e+06	1.8972e+06	1.23319e+06	1.55479e+06	1.32404e+06	2.75649e+06	1.36943e+06	1.62006e+06
5-Aminolevulinic acid	3.91	level1			130.051	204.5	ZGXJTSGNIOSYLO-UHFFFAOYSA-N	C5H9NO3	NEG	C(CC(=O)O)C(=O)CN	M130T204_a	106-60-5	C00430	HMDB0001149	137	Organic acids and derivatives	Carboxylic acids and derivatives	Amino acids, peptides, and analogues	1.73581e+06	1.90094e+06	2.64112e+06	1.85157e+06	1.72265e+06	2.05105e+06	2.19259e+06	1.77657e+06	2.03924e+06	111236	571988	589465	964269	870175	1.13264e+06	2.76103e+06	2.28303e+06	1.9481e+06	4.69616e+06	2.42202e+06	2.81012e+06
3-Phenylpropanoic acid	3.91	level1			149.061	31.5	XMIIGOLPHOKFCH-UHFFFAOYSA-N	C9H10O2	NEG	C1=CC=C(C=C1)CCC(=O)O	M149T31_a	501-52-0	C05629	HMDB0000764	107	Phenylpropanoids and polyketides	Phenylpropanoic acids	Phenylpropanoic acids	839557	1.05358e+06	1.4572e+06	924996	887868	1.13161e+06	1.69582e+06	1.26841e+06	1.30983e+06	859894	1.05085e+06	1.13904e+06	815870	744962	915362	762999	740385	798813	1.13981e+06	1.02894e+06	1.23025e+06
Alanine	3.9	level1			88.0405	204.9	QNAYBMKLOCPYGJ-REOHCLBHSA-N	C3H7NO2	NEG	C[C@@H](C(=O)O)N	M88T205_b	18875-37-1|25191-17-7|302-72-7|56-41-7|77160-91-9|26336-61-8	C00041	HMDB0000161	5950	Organic acids and derivatives	Carboxylic acids and derivatives	Amino acids, peptides, and analogues	4.37755e+06	4.41481e+06	5.55508e+06	4.44625e+06	4.40714e+06	4.85878e+06	5.18519e+06	4.5484e+06	4.91283e+06	6.98012e+06	6.04963e+06	5.34351e+06	9.99268e+06	1.03076e+07	1.16895e+07	9.28593e+06	44449.8	5.05977e+06	7.39612e+06	8.30046e+06	3.41928e+07
Phloroglucinaldehyde	3.9	level1			153.019	13.5	BTQAJGSMXCDDAJ-UHFFFAOYSA-N	C7H6O4	NEG	C1=C(C=C(C(=C1O)C=O)O)O	M153T14_d	487-70-7		HMDB0125090	68099	Benzenoids	Phenols	Benzenetriols and derivatives	303886	496913	425154	0	0	0	109261	103321	7677.49	178782	75118.1	612974	1.21516e+06	1.15436e+06	1.01408e+06	1.97296e+06	566881	763323	395406	528728	437374
Glutamine	3.9	level1			147.076	218.6	ZDXPYRJPNDTMRX-VKHMYHEASA-N	C5H10N2O3	POS	C(CC(=O)N)[C@@H](C(=O)O)N	M147T219	6899-04-3|26700-71-0|56-85-9	C00064	HMDB0000641	5961	Organic acids and derivatives	Carboxylic acids and derivatives	Amino acids, peptides, and analogues	9.03141e+06	1.11709e+07	3.46062e+06	1.29881e+07	1.43059e+07	1.18523e+07	1.23042e+06	957806	350625	4.54281e+06	4.74839e+06	4.76042e+06	1.38696e+07	1.29299e+07	1.34441e+07	1.84837e+06	472653	1.15704e+06	1.44895e+06	1.20418e+06	1.9229e+06
Methylimidazoleacetic acid	3.9	level1			141.065	181.6	ZHCKPJGJQOPTLB-UHFFFAOYSA-N	C6H8N2O2	POS	CN1C=C(N=C1)CC(=O)O	M141T182	2625-49-2	C05828	HMDB0002820	75810	Organoheterocyclic compounds	Azoles	Imidazoles	6.01566e+06	4.81009e+06	5.68299e+06	5.93823e+06	6.40529e+06	5.43903e+06	2.66329e+06	4.96237e+06	2.55001e+06	994312	1.36567e+06	935402	2.04061e+06	1.97087e+06	1.84899e+06	2.04607e+06	8.3032e+06	3.61151e+06	4.4656e+06	4.30453e+06	4.39665e+06
Pehanorm	3.9	level1			122.081	167.9	LENZDBCJOHFCAS-UHFFFAOYSA-N	C4H11NO3	POS	C(C(CO)(CO)N)O	M122T168	136760-04-8|77-86-1|1185-53-1	C07182	HMDB0240288	6503	Organic nitrogen compounds	Organonitrogen compounds	Amines	795295	849732	1.21932e+06	493839	624674	487718	1.56448e+06	64759.5	1.07118e+06	977390	6.18894e+06	1.17767e+06	2.08173e+06	1.80183e+06	1.83992e+06	326998	925293	1.12828e+06	973099	911073	864080
Stachydrine	3.9	level1			144.101	161.2	CMUNUTVVOOHQPW-LURJTMIESA-N	C7H13NO2	POS	C[N+]1(CCC[C@H]1C(=O)[O-])C	M144T161	471-87-4	C10172	HMDB0004827	115244	Organic acids and derivatives	Carboxylic acids and derivatives	Amino acids, peptides, and analogues	304812	342411	648234	346978	300163	359182	280923	268659	270027	1.08156e+07	1.01209e+07	9.69709e+06	4.24246e+07	3.91906e+07	3.90289e+07	511310	514854	441622	349662	324176	168502
N-Acetyltryptophan	3.9	level1			247.107	107.5	DZTHIGRZJZPRDV-LBPRGKRZSA-N	C13H14N2O3	POS	CC(=O)N[C@@H](CC1=CNC2=CC=CC=C21)C(=O)O	M247T108	1218-34-4	C03137	HMDB0013713	700653	Organic acids and derivatives	Carboxylic acids and derivatives	Amino acids, peptides, and analogues	17503.6	23958.3	60704.7	43910.3	31994	33424.7	21830.6	28910.4	24629.6	87868.2	102775	84383.6	1.3528e+06	1.23042e+06	1.3254e+06	27194.3	34018.6	17778.9	18210.1	27144.9	23896.1
1-Methylguanosine	3.9	level1			298.114	105	UTAIYTHAJQNQDW-KQYNXXCUSA-N	C11H15N5O5	POS	CN1C(=O)C2=C(N=C1N)N(C=N2)[C@H]3[C@@H]([C@@H]([C@H](O3)CO)O)O	M298T105_a	2140-65-0		HMDB0001563	96373	Nucleosides, nucleotides, and analogues	Purine nucleosides	Purine nucleosides	0	25877.6	23028.5	8081.32	2369.78	0	23091.8	42321	16610.1	289598	241824	254496	1.73498e+06	1.92833e+06	1.82177e+06	23104.7	0	2254.9	63620.2	34070.1	52960.3
Adenosine	3.9	level1			268.104	68.3	OIRDTQYFTABQOQ-UHFFFAOYSA-N	C10H13N5O4	POS	C1=NC(=C2C(=N1)N(C=N2)C3C(C(C(O3)CO)O)O)N	M268T68	58-61-7|524-69-6|4005-33-8|3228-71-5|3080-29-3|2946-52-3|5536-17-4	C00212	HMDB0247583	191	Nucleosides, nucleotides, and analogues	Purine nucleosides	Purine nucleosides	2.18376e+06	2.94729e+06	2.92454e+06	2.25924e+06	3.11659e+06	2.7388e+06	1.00187e+07	5.11694e+06	4.10238e+06	1.28928e+07	1.1471e+07	1.14419e+07	3.93157e+06	3.00864e+06	2.37125e+06	1.0081e+06	695813	354513	166011	379759	241321
Pentaethylene glycol	3.9	level1			239.148	27.5	JLFNLZLINWHATN-UHFFFAOYSA-N	C10H22O6	POS	C(COCCOCCOCCOCCO)O	M239T27_2	113894-92-1|4792-15-8		HMDB0256256	62551	Organic oxygen compounds	Organooxygen compounds	Ethers	1.77151e+06	1.97755e+06	2.49137e+06	1.03625e+07	1.94983e+06	1.84773e+06	1.69936e+06	2.73344e+06	2.87795e+06	1.8647e+07	1.46054e+07	5.49806e+07	1.15091e+07	1.15939e+07	1.58569e+07	2.50781e+06	2.04747e+06	1.44804e+06	2.0698e+06	2.94943e+06	3.24407e+06
PC(16:0/18:1(9Z))	3.9	level1			760.583	19.6	WTJKGGKOPKCXLL-RYDYYDTQSA-N	C42H82NO8P	POS	CCCCCCCCCCCCCCCC(=O)OC[C@H](COP(=O)([O-])OCC[N+](C)(C)C)OC(=O)CCCCCCC/C=C/CCCCCCCC	M761T20		C13875	HMDB0007972	6506401	Lipids and lipid-like molecules	Glycerophospholipids	Glycerophosphocholines	9.69006e+06	1.15306e+07	1.17769e+07	3.01975e+06	3.14984e+06	5.54435e+06	1.39318e+06	550360	1.68088e+06	2.05412e+06	2.49985e+06	1.32414e+06	4.99193e+07	7.245e+07	3.59118e+07	2.19493e+07	1.03608e+07	2.20072e+07	2.08834e+07	2.20473e+07	2.02587e+07
Eplerenone	3.9	level1			415.211	17.7	JUKPWJGBANNWMW-MKKQDWMASA-N	C24H30O6	POS	C[C@]12CCC(=O)C=C1C[C@H](C3[C@]24C(O4)C[C@]5([C@H]3CC[C@@]56CCC(=O)O6)C)C(=O)OC	M415T18_1	107724-20-9			150310	Lipids and lipid-like molecules	Steroids and steroid derivatives	Steroid lactones	3.60988e+08	4.21806e+08	5.07705e+08	2.57136e+08	6.72907e+08	3.08259e+08	6.1766e+08	3.73321e+08	5.14174e+08	3.79907e+08	6.97877e+08	2.65183e+08	9.76109e+08	6.92671e+08	2.58952e+08	3.56674e+08	3.46067e+08	1.3006e+09	2.78719e+08	3.3984e+08	4.05627e+08
Oleamide	3.9	level1			282.279	17.1	FATBGEAMYMYZAF-KTKRTIGZSA-N	C18H35NO	POS	CCCCCCCC/C=C\CCCCCCCC(=O)N	M282T17_2	301-02-0	C19670	HMDB0002117	5283387	Lipids and lipid-like molecules	Fatty Acyls	Fatty amides	2.6407e+07	2.16876e+07	3.58488e+07	2.77551e+07	2.85031e+07	2.97691e+07	3.17359e+07	3.22886e+07	3.3264e+07	1.02144e+07	1.42258e+07	4.87105e+06	9.23163e+06	1.03001e+07	3.99463e+06	3.52707e+07	2.96592e+07	2.88988e+07	2.74163e+07	2.6458e+07	3.13799e+07
Glucose 6-phosphate	3.9	level1			259.023	265.2	NBSCHQHZLSJFNQ-GASJEMHNSA-N	C6H13O9P	NEG	C([C@@H]1[C@H]([C@@H]([C@H](C(O1)O)O)O)O)OP(=O)(O)O	M259T265_a	56-73-5|299-31-0	C00092	HMDB0001401	5958	Organic oxygen compounds	Organooxygen compounds	Carbohydrates and carbohydrate conjugates	23875.4	10680.3	12541.7	69102.8	16274.5	7792.31	18326.2	47601.8	23862.2	398819	408953	428410	478196	562110	404051	0	14145.3	0	0	5077.1	0
Valine	3.9	level1			116.072	179.2	KZSNJWFQEVHDMF-BYPYZUCNSA-N	C5H11NO2	NEG	CC(C)[C@@H](C(=O)O)N	M116T179_a	516-06-3|72-18-4	C00183	HMDB0000883	6287	Organic acids and derivatives	Carboxylic acids and derivatives	Amino acids, peptides, and analogues	1.98495e+06	1.89342e+06	2.46424e+06	2.16738e+06	2.19083e+06	2.3991e+06	2.21553e+06	2.16516e+06	2.12767e+06	4.69725e+06	5.20515e+06	4.74911e+06	1.25114e+07	1.13766e+07	1.16965e+07	2.21085e+06	2.06586e+06	2.02588e+06	2.31e+06	1.91855e+06	2.20941e+06
3-Amino-4-methylpentanoic acid	3.9	level1			130.088	165.9	GLUJNGJDHCTUJY-UHFFFAOYSA-N	C6H13NO2	NEG	CC(C)C(CC(=O)O)N	M130T166_a	5699-54-7		HMDB0245808	193411	Organic acids and derivatives	Carboxylic acids and derivatives	Amino acids, peptides, and analogues	1.8267e+06	1.68326e+06	2.02215e+06	1.99055e+06	1.89041e+06	2.04841e+06	1.94891e+06	1.74842e+06	1.7947e+06	5.49352e+06	6.51991e+06	6.00374e+06	1.36545e+07	1.25851e+07	1.22308e+07	1.85726e+06	39089	1.84694e+06	2.30475e+07	1.75147e+06	2.06914e+06
Inosine	3.9	level1			267.074	119.6	UGQMRVRMYYASKQ-KQYNXXCUSA-N	C10H12N4O5	NEG	C1=NC(=O)C2=C(N1)N(C=N2)[C@H]3[C@@H]([C@@H]([C@H](O3)CO)O)O	M267T120	58-63-9	C00294	HMDB0000195	6021	Nucleosides, nucleotides, and analogues	Purine nucleosides	Purine nucleosides	12477.2	9017.9	6270.89	24373.1	21387.2	20920.4	19615.6	16011.4	18088.3	5.16542e+06	6.00858e+06	6.0061e+06	5.1492e+06	3.96139e+06	3.45609e+06	21533.2	24817.5	25276.9	523437	28034.7	36210.3
N-Acetylphenylalanine	3.9	level1			206.082	74.7	CBQJSKKFNMDLON-JTQLQIEISA-N	C11H13NO3	NEG	CC(=O)N[C@@H](CC1=CC=CC=C1)C(=O)O	M206T75_2	2018-61-3|2901-75-9	C03519	HMDB0000512	74839	Organic acids and derivatives	Carboxylic acids and derivatives	Amino acids, peptides, and analogues	193083	221196	1.61161e+06	282881	491993	363640	1.38684e+06	984055	993913	157608	194568	172209	594610	572978	537126	2.10917e+06	1.20016e+06	1.62458e+06	1.01721e+06	2.15228e+06	2.28898e+06
Tartaric acid	3.9	level1			149.01	16.4	FEWJPZIEWOKRBE-XIXRPRMCSA-N	C4H6O6	NEG	[C@@H]([C@@H](C(=O)O)O)(C(=O)O)O	M149T16	5990-63-6|147-73-9	C00552	HMDB0000956	447315	Organic oxygen compounds	Organooxygen compounds	Carbohydrates and carbohydrate conjugates	3.91715e+06	3.06152e+06	2.9747e+06	3.61454e+06	3.44152e+06	2.985e+06	2.83466e+06	2.41587e+06	2.44081e+06	1.19562e+07	9.17085e+06	1.08008e+07	8.56009e+06	8.97168e+06	1.08682e+07	2.89942e+06	2.11287e+06	2.32981e+06	2.39235e+06	2.09487e+06	2.02467e+06
Adenine	3.89	level1			136.062	59.6	GFFGJBXGBJISGV-UHFFFAOYSA-N	C5H5N5	POS	C1=NC2=NC=NC(=C2N1)N	M136T60_b	73-24-5	C00147	HMDB0000034	190	Organoheterocyclic compounds	Imidazopyrimidines	Purines and purine derivatives	3.35528e+07	2.7561e+07	3.21095e+07	2.90396e+07	3.95646e+07	1.72955e+07	392388	466131	429777	854962	2.51205e+06	821299	726432	694717	662062	476213	369659	342701	4.6449e+06	4.35723e+06	4.34807e+06
5-Aminopentanoic acid	3.89	level1			116.072	202.2	JJMDCOVWQOJGCB-UHFFFAOYSA-N	C5H11NO2	NEG	C(CCN)CC(=O)O	M116T202_b	660-88-8	C00431	HMDB0003355	138	Organic acids and derivatives	Carboxylic acids and derivatives	Amino acids, peptides, and analogues	2.65094e+06	2.74175e+06	3.37745e+06	2.89069e+06	2.69717e+06	3.1686e+06	3.29438e+06	2.85988e+06	3.04871e+06	3.75132e+06	3.08924e+06	3.39231e+06	4.27158e+06	4.6058e+06	1.76829e+06	3.75205e+06	1.01923e+07	2.96631e+06	1.67649e+07	3.35963e+06	4.10005e+06
Ornithine	3.89	level1			115.086	290.2	AHLPHDHHMVZTML-BYPYZUCNSA-N	C5H12N2O2	POS	C(C[C@@H](C(=O)O)N)CN	M115T290	25104-12-5|3184-13-2|70-26-8	C00077	HMDB0000214	6262	Organic acids and derivatives	Carboxylic acids and derivatives	Amino acids, peptides, and analogues	688970	664795	366325	760671	1.33924e+06	668474	395168	381349	368128	8.82462e+06	5.20047e+06	6.88208e+06	853068	9.47565e+06	660221	395358	681893	879181	352109	323853	312523
Carnitine	3.89	level1			162.112	214.6	PHIQHXFUZVPYII-ZCFIWIBFSA-N	C7H15NO3	POS	C[N+](C)(C)C[C@@H](CC(=O)[O-])O	M162T215	541-15-1	C00318	HMDB0000062	10917	Organic nitrogen compounds	Organonitrogen compounds	Quaternary ammonium salts	2.04161e+06	2.34566e+06	2.73068e+06	2.15735e+06	2.04171e+06	2.27042e+06	1.98266e+06	2.13541e+06	2.00483e+06	3.07627e+06	2.76367e+06	2.49845e+06	2.22699e+07	1.83952e+07	1.15401e+07	2.59263e+06	829558	507402	3.6455e+06	3.32099e+06	3.71179e+06
4-Guanidinobutyric acid	3.89	level1			146.092	202.6	TUHVEAJXIMEOSA-UHFFFAOYSA-N	C5H11N3O2	POS	C(CC(=O)O)CN=C(N)N	M146T203	463-00-3	C01035	HMDB0003464	500	Organic acids and derivatives	Carboxylic acids and derivatives	Amino acids, peptides, and analogues	423005	802812	722256	445128	749354	615720	495698	478004	519707	655970	123275	121305	80809.7	623834	109128	513191	1.81308e+06	760814	1.01782e+06	909848	1.04932e+06
3-Ureidopropionic acid	3.89	level1			133.06	188.3	JSJWCHRYRHKBBW-UHFFFAOYSA-N	C4H8N2O3	POS	C(CNC(=O)N)C(=O)O	M133T188	462-88-4	C02642	HMDB0000026	111	Organic acids and derivatives	Organic carbonic acids and derivatives	Ureas	147228	503903	194308	171625	168671	200540	149330	163662	183389	180050	58770.8	196857	382067	321911	338684	169762	4.5155e+06	578038	150235	108107	291971
Choline	3.89	level1			104.107	166.1	OEYIOHPDSNJKLS-UHFFFAOYSA-N	C5H14NO	POS	C[N+](C)(C)CCO	M104T166_3	62-49-7|67-48-1|139741-81-4|5413-08-1	C00114	HMDB0000097	305	Organic nitrogen compounds	Organonitrogen compounds	Quaternary ammonium salts	1.44377e+06	1.62248e+06	1.51207e+06	1.18046e+06	1.80924e+06	1.12562e+06	221932	416372	3.27133e+06	9.93146e+07	9.73767e+07	9.54718e+07	2.76524e+08	2.54305e+08	2.56153e+08	867649	3.20398e+06	1.36131e+07	20723.9	1.31274e+06	1.6479e+06
PC(18:1(6Z)/18:1(6Z))	3.89	level1			786.599	60.2	KLJBLQFSKZACGJ-MMKOEKFTSA-N	C44H84NO8P	POS	CCCCCCCCCCC/C=C\CCCCC(=O)OC[C@H](COP(=O)([O-])OCC[N+](C)(C)C)OC(=O)CCCC/C=C\CCCCCCCCCCC	M787T60_a	56391-91-4			24778922	Lipids and lipid-like molecules	Glycerophospholipids	Glycerophosphocholines	1.33798e+07	1.35159e+06	2.21804e+06	321388	266548	625528	131575	156188	124304	415312	517469	335296	4.68622e+06	5.13745e+06	5.6757e+06	1.58236e+06	664176	1.3145e+06	946060	2.40873e+06	1.45087e+06
PC(18:1(9Z)/18:1(9Z))	3.89	level1			786.599	60.2	SNKAWJBJQDLSFF-AOMFJDGTSA-N	C44H84NO8P	POS	CCCCCCCC/C=C\CCCCCCCC(=O)OC[C@@H](COP(=O)([O-])OCC[N+](C)(C)C)OC(=O)CCCCCCC/C=C\CCCCCCCC	M787T60_b	4235-95-4			6436725	Lipids and lipid-like molecules	Glycerophospholipids	Glycerophosphocholines	1.33798e+07	1.35159e+06	2.21804e+06	321388	266548	625528	131575	156188	124304	415312	517469	335296	4.68622e+06	5.13745e+06	5.6757e+06	1.58236e+06	664176	1.3145e+06	946060	2.40873e+06	1.45087e+06
PC(16:0/20:4)	3.89	level1			782.567	59.6	IIZPXYDJLKNOIY-JXPKJXOSSA-N	C44H80NO8P	POS	CCCCCCCCCCCCCCCC(=O)OC[C@H](COP(=O)([O-])OCC[N+](C)(C)C)OC(=O)CCC/C=C\C/C=C\C/C=C\C/C=C\CCCCC	M783T60	6931-56-2|35418-58-7		HMDB0007982	10747814	Lipids and lipid-like molecules	Glycerophospholipids	Glycerophosphocholines	196158	259952	420504	16296.5	15080	117529	7901.84	649183	0	127896	161105	83104.6	1.29323e+06	1.31457e+06	1.08035e+06	490178	182400	357211	254017	484784	384298
N1-Methyl-4-pyridone-3-carboxamide	3.89	level1			153.066	34	KTLRWTOPTKGYQY-UHFFFAOYSA-N	C7H8N2O2	POS	CN1C=CC(=O)C(=C1)C(=O)N	M153T34_b	769-49-3	C05843	HMDB0004194	440810	Organoheterocyclic compounds	Pyridines and derivatives	Pyridinecarboxylic acids and derivatives	4.21918e+06	4.9274e+06	5.34212e+06	3.39546e+06	2.79165e+06	5.57112e+06	1.0394e+06	786783	1.34634e+06	1.41409e+06	1.71935e+06	1.51371e+06	5.03904e+06	4.39497e+06	3.92731e+06	8.64008e+06	5.87614e+06	6.68484e+06	2.32861e+07	2.41746e+07	2.62873e+07
Succinate	3.89	level1			117.019	220.1	KDYFGRWQOYBRFD-UHFFFAOYSA-N	C4H6O4	NEG	C(CC(=O)O)C(=O)O	M117T220_a	110-15-6	C00042	HMDB0000254	1110	Organic acids and derivatives	Carboxylic acids and derivatives	Dicarboxylic acids and derivatives	205750	222761	262636	220293	217460	182809	232365	215383	265905	6.12167e+06	6.63609e+06	6.30692e+06	2.53286e+07	2.28965e+07	2.17565e+07	218321	197508	254186	433981	221841	212583
Allantoin	3.89	level1			157.037	90	POJWUDADGALRAB-UHFFFAOYSA-N	C4H6N4O3	NEG	C1(C(=O)NC(=O)N1)NC(=O)N	M157T90	97-59-6	C01551	HMDB0000462	204	Organoheterocyclic compounds	Azoles	Imidazoles	2.50436e+06	2.81506e+06	7.09058e+06	2.62078e+06	2.56866e+06	3.26704e+06	5.98795e+06	4.57624e+06	4.95749e+06	1.74943e+07	1.63752e+07	1.79749e+07	9.37147e+07	8.44177e+07	8.85134e+07	5.90214e+06	6.29318e+06	6.46102e+06	427560	8.11075e+06	7.82479e+06
Isodeoxycholic acid	3.89	level1			391.284	47	ZHCAAZIHTDCFJX-QLEQUTGBSA-N	C24H40O4	NEG	C[C@H](CCC(=O)O)[C@H]1CC[C@@H]2[C@@]1([C@H](C[C@H]3[C@H]2[C@@H](C[C@H]4[C@@]3(CCCC4)C)O)O)C	M391T47_a	566-17-6	C17661	HMDB0002536	164672	Lipids and lipid-like molecules	Steroids and steroid derivatives	Bile acids, alcohols and derivatives	101170	115483	139496	122581	63116.2	110216	62010.3	90926.1	57277.6	342095	243222	206429	465650	374728	509818	445228	154617	147136	142697	201052	119621
4-Hydroxyproline	3.88	level1			130.051	204.5	PMMYEEVYMWASQN-DMTCNVIQSA-N	C5H9NO3	NEG	C1[C@H](CN[C@@H]1C(=O)O)O	M130T204_b	51-35-4|618-28-0	C01157	HMDB0000725	5810	Organic acids and derivatives	Carboxylic acids and derivatives	Amino acids, peptides, and analogues	1.73581e+06	1.90094e+06	2.64112e+06	1.85157e+06	1.72265e+06	2.05105e+06	2.19259e+06	1.77657e+06	2.03924e+06	111236	571988	589465	964269	870175	1.13264e+06	2.76103e+06	2.28303e+06	1.9481e+06	4.69616e+06	2.42202e+06	2.81012e+06
Lysine	3.88	level1			147.112	298.7	KDXKERNSBIXSRK-YFKPBYRVSA-N	C6H14N2O2	POS	C(CCN)C[C@@H](C(=O)O)N	M147T299	20166-34-1|56-87-1|25104-18-1	C00047	HMDB0000182	5962	Organic acids and derivatives	Carboxylic acids and derivatives	Amino acids, peptides, and analogues	125206	173384	58478.9	217602	4.6391e+06	128388	62566.8	49262.2	56879.9	3.1012e+06	3.51828e+06	3.25522e+06	1.14414e+07	1.06968e+07	1.12288e+07	62654.9	2.46105e+06	3.801e+06	62286.4	54321.1	71464.4
Sarcosine	3.88	level1			90.0547	204.3	FSYKKLYZXJSNPZ-UHFFFAOYSA-N	C3H7NO2	POS	CNCC(=O)O	M90T204	25951-24-0|107-97-1|68411-97-2	C00213	HMDB0000271	1088	Organic acids and derivatives	Carboxylic acids and derivatives	Amino acids, peptides, and analogues	2.59673e+06	2.36191e+06	2.5619e+06	2.78459e+06	2.42771e+06	2.42792e+06	2.69304e+06	2.73417e+06	2.62766e+06	6.81181e+06	6.43152e+06	6.21071e+06	1.12145e+07	1.12764e+07	1.18131e+07	2.51674e+06	5.12669e+06	1.56752e+06	4.44489e+06	4.54542e+06	4.38446e+06
3-Hydroxybutyrylcarnitine (Car(4:0-O))	3.88	level1			248.149	191.6	UEFRDQSMQXDWTO-BDAKNGLRSA-N	C11H21NO5	POS	C[C@H](CC(=O)O[C@@H](CC(=O)[O-])C[N+](C)(C)C)O	M248T192_2	1469900-92-2		HMDB0013127	156908001	Lipids and lipid-like molecules	Fatty Acyls	Fatty acid esters	264154	9137.52	53573.3	679839	26438.9	394585	43243.6	35023.8	32671.1	2.62091e+06	2.86493e+06	2.67444e+06	1.00912e+07	9.14554e+06	9.41621e+06	36591.6	3.07029e+06	10091.8	51688	49612.7	52162.1
Propionylcarnitine (Car(3:0))	3.88	level1			218.138	170.1	UFAHZIUFPNSHSL-UHFFFAOYSA-N	C10H19NO4	POS	CCC(=O)OC(CC(=O)[O-])C[N+](C)(C)C	M218T170_2	17298-37-2	C03017	HMDB0000824	107738	Lipids and lipid-like molecules	Fatty Acyls	Fatty acid esters	31459.6	90807.9	48757.3	23135.7	27850.5	11562.1	0	37047.5	0	6.29227e+06	6.28067e+06	6.00892e+06	3.14819e+07	2.85217e+07	2.85587e+07	0	50896.6	83671.8	43861	34550	39289.2
Car(18:1)	3.88	level1			426.357	97.8	IPOLTUVFXFHAHI-WHIOSMTNSA-N	C25H47NO4	POS	CCCCCCCC/C=C\CCCCCCCC(=O)O[C@H](CC(=O)[O-])C[N+](C)(C)C	M426T98	38677-66-6		HMDB0013337	46907933	Lipids and lipid-like molecules	Fatty Acyls	Fatty acid esters	0	0	0	0	0	0	0	0	0	8791.49	41536	21758.6	1.09821e+06	777645	610569	0	0	0	0	0	0
Creatinine	3.88	level1			114.066	66.6	DDRJAANPRJIHGJ-UHFFFAOYSA-N	C4H7N3O	POS	CN1CC(=O)N=C1N	M114T67	60-27-5	C00791	HMDB0000562	588	Organic acids and derivatives	Carboxylic acids and derivatives	Amino acids, peptides, and analogues	9.83329e+07	1.07317e+08	1.23413e+08	5.51087e+07	6.25571e+07	6.33087e+07	1.78328e+07	1.16098e+07	1.38074e+07	2.81192e+07	2.86063e+07	3.26024e+07	1.46383e+08	1.38205e+08	1.29989e+08	5.1741e+07	2.29349e+07	2.94351e+07	8.2427e+07	8.42313e+07	9.35999e+07
Malonic acid	3.88	level1			103.004	223.4	OFOBLEOULBTSOW-UHFFFAOYSA-N	C3H4O4	NEG	C(C(=O)O)C(=O)O	M103T223	141-82-2	C00383	HMDB0000691	867	Organic acids and derivatives	Carboxylic acids and derivatives	Dicarboxylic acids and derivatives	1.53044e+06	1.52526e+06	2.10701e+06	1.56509e+06	1.43305e+06	1.81058e+06	1.81808e+06	1.63398e+06	1.52124e+06	3.3511e+06	3.51473e+06	3.58074e+06	4.24525e+06	3.92621e+06	3.61203e+06	1.96668e+06	1.98134e+06	1.65698e+06	155313	1.735e+06	2.55808e+06
Methylsuccinic acid	3.88	level1			131.035	201.2	WXUAQHNMJWJLTG-UHFFFAOYSA-N	C5H8O4	NEG	CC(CC(=O)O)C(=O)O	M131T201	498-21-5		HMDB0001844	10349	Lipids and lipid-like molecules	Fatty Acyls	Fatty acids and conjugates	1.31748e+06	1.31607e+06	1.46488e+06	1.24351e+06	1.22567e+06	1.33193e+06	1.4692e+06	1.37791e+06	1.41939e+06	2.06926e+06	2.26172e+06	13582	2.53556e+06	2.33142e+06	2.37734e+06	1.52584e+06	1.48579e+06	1.44125e+06	1.36407e+06	1.50388e+06	1.59933e+06
N4-Acetylcytidine	3.88	level1			284.089	62.8	NIDVTARKFBZMOT-PEBGCTIMSA-N	C11H15N3O6	NEG	CC(=O)NC1=NC(=O)N(C=C1)[C@H]2[C@@H]([C@@H]([C@H](O2)CO)O)O	M284T63_2	3768-18-1	C22293	HMDB0005923	107461	Nucleosides, nucleotides, and analogues	Pyrimidine nucleosides	Pyrimidine nucleosides	1.74737e+06	1.98649e+06	2.25352e+06	2.18165e+06	2.18084e+06	2.07868e+06	236531	163581	233510	512114	511965	515260	2.51987e+06	2.21542e+06	2.24565e+06	2.44875e+06	927681	1.10195e+06	2.71839e+06	2.86693e+06	2.70004e+06
Taurohyodeoxycholic acid	3.88	level1			498.29	40.2	HMXPOCDLAFAFNT-BHYUGXBJSA-N	C26H45NO6S	NEG	C[C@H](CCC(=O)NCCS(=O)(=O)O)[C@H]1CC[C@@H]2[C@@]1(CC[C@H]3[C@H]2C[C@@H]([C@H]4[C@@]3(CC[C@H](C4)O)C)O)C	M498T40_a	2958-04-5			119046	Lipids and lipid-like molecules	Steroids and steroid derivatives	Bile acids, alcohols and derivatives	511864	756388	5.26909e+06	4.20494e+06	3.3317e+06	8.53775e+06	427416	514723	330816	937979	1.13652e+06	1.18627e+06	1.97098e+06	1.07437e+06	1.77712e+06	1.3071e+06	748768	800113	2.98848e+06	972978	3.83748e+06
2-Pyrimidinylacetic acid	3.87	level1			139.05	170.5	NRRCYZPJUABYHL-UHFFFAOYSA-N	C6H6N2O2	POS	C1=CN=C(N=C1)CC(=O)O	M139T171_c	66621-73-6			12367098	Organoheterocyclic compounds	Diazines	Pyrimidines and pyrimidine derivatives	0	40033.4	36650.8	3017.97	10714.3	4988.85	0	0	0	2.22839e+06	6.53862e+06	1.914e+06	2.8241e+06	1.94851e+06	2.0652e+06	0	96924.7	31145.9	30121	23765.3	32592.7
Tauroursodeoxycholic acid	3.87	level1			498.29	40.2	BHTRKEVKTKCXOH-LBSADWJPSA-N	C26H45NO6S	NEG	C[C@H](CCC(=O)NCCS(=O)(=O)O)[C@H]1CC[C@@H]2[C@@]1(CC[C@H]3[C@H]2[C@H](C[C@H]4[C@@]3(CC[C@H](C4)O)C)O)C	M498T40_b	14605-22-2	C16868	HMDB0000874	9848818	Lipids and lipid-like molecules	Steroids and steroid derivatives	Bile acids, alcohols and derivatives	511864	756388	5.26909e+06	4.20494e+06	3.3317e+06	8.53775e+06	427416	514723	330816	937979	1.13652e+06	1.18627e+06	1.97098e+06	1.07437e+06	1.77712e+06	1.3071e+06	748768	800113	2.98848e+06	972978	3.83748e+06
Uridine 5'-diphosphate (UDP)	3.87	level1			405.008	264	XCCTYIAWTASOJW-XVFCMESISA-N	C9H14N2O12P2	POS	C1=CN(C(=O)NC1=O)[C@H]2[C@@H]([C@@H]([C@H](O2)COP(=O)(O)OP(=O)(O)O)O)O	M405T264_2	58-98-0	C00015	HMDB0000295	6031	Nucleosides, nucleotides, and analogues	Pyrimidine nucleotides	Pyrimidine ribonucleotides	0	0	0	0	0	0	0	0	0	7269.45	28068.8	9731.09	9497.02	11670.7	2247.04	0	40922.8	0	0	0	0
1-Methylnicotinamide	3.87	level1			137.071	185.9	LDHMAVIPBRSVRG-UHFFFAOYSA-O	C7H9N2O	POS	C[N+]1=CC=CC(=C1)C(=O)N	M137T186	3106-60-3	C02918	HMDB0000699	457	Organoheterocyclic compounds	Pyridines and derivatives	Pyridinecarboxylic acids and derivatives	420693	449735	670750	472490	443804	432545	484718	96881	538080	2.50687e+06	2.5294e+06	2.55067e+06	5.04993e+06	4.8321e+06	5.02261e+06	510881	2.66682e+06	1.59473e+06	309567	291956	321597
Isobutyrylcarnitine (Car(4:0))	3.87	level1			232.154	158.3	LRCNOZRCYBNMEP-SECBINFHSA-O	C11H21NO4	POS	CC(C)C(=O)O[C@H](CC(=O)O)C[N+](C)(C)C	M232T158_1_a	25518-49-4		HMDB0000736	168380	Lipids and lipid-like molecules	Fatty Acyls	Fatty acid esters	27045.9	48918.9	35011.5	58146.2	53518.2	61100.5	39915.1	24837.3	37167.9	1.45852e+07	1.43308e+07	1.38631e+07	1.07052e+08	9.70752e+07	9.77675e+07	33017.8	52389.9	43613	23483.7	26444.5	16834.3
Valerylcarnitine	3.87	level1			246.169	148.9	VSNFQQXVMPSASB-SNVBAGLBSA-N	C12H23NO4	POS	CCCCC(=O)O[C@H](CC(=O)[O-])C[N+](C)(C)C	M246T149_1_a	40225-14-7		HMDB0013128	16226475	Lipids and lipid-like molecules	Fatty Acyls	Fatty acid esters	96557.6	131545	129592	136784	117168	105834	145703	127184	129289	1.39806e+06	1.4879e+06	1.32751e+06	1.01149e+07	9.12484e+06	9.19158e+06	142994	165492	136381	27662.3	34128.7	41949.6
Pyrophosphate	3.87	level1			176.936	272.5	XPPKVPWEQAFLFU-UHFFFAOYSA-N	H4O7P2	NEG	OP(=O)(O)OP(=O)(O)O	M177T273_3	33943-49-6|2466-09-3|14000-31-8	C00013	HMDB0000250	1023				130339	101843	19699.1	247506	214002	102330	76538.1	198512	106117	1.7416e+08	1.79764e+08	1.78181e+08	1.75622e+08	1.34675e+08	1.40395e+08	6481.15	91454.9	91006.6	7414.45	10198.9	0
sn-Glycerol 3-phosphate	3.87	level1			171.007	250.3	AWUCVROLDVIAJX-GSVOUGTGSA-N	C3H9O6P	NEG	C([C@H](COP(=O)(O)O)O)O	M171T250	17989-41-2|57-03-4	C00093	HMDB0000126	439162	Lipids and lipid-like molecules	Glycerophospholipids	Glycerophosphates	19517.6	11405.1	6085.8	14269.9	0	12398.1	20516.6	8539.86	20234	64612.8	75546.5	65783.5	407401	358436	370084	7191.8	19800.5	14401.9	1.03771e+07	25424.3	6715.13
Phosphate	3.87	level1			78.9592	242	NBIIXXVUZAFLBC-UHFFFAOYSA-N	H3O4P	NEG	OP(=O)(O)O	M79T242	14265-44-2|7664-38-2	C00009	HMDB0001429	1004				79491.5	76604.1	137191	90584.6	97453.4	104143	209346	134417	208400	954797	863874	916729	995747	963169	1.0074e+06	342792	173713	218073	347374	386385	396499
Indolelactic acid	3.87	level1			204.066	73.6	XGILAAMKEQUXLS-UHFFFAOYSA-N	C11H11NO3	NEG	C1=CC=C2C(=C1)C(=CN2)CC(C(=O)O)O	M204T74	832-97-3|1821-52-9	C02043	HMDB0000671	92904	Organoheterocyclic compounds	Indoles and derivatives	Indolyl carboxylic acids and derivatives	425810	527713	661729	48880.7	54687.5	92341.9	51691.2	31764.1	133619	81446.4	35897.4	52058	654239	632378	641996	401683	66995.7	145670	702510	535482	743975
2,6-Dimethyl-4-hydroxybenzaldehyde	3.86	level1			149.061	31.5	XXTRGLCPRZQPHJ-UHFFFAOYSA-N	C9H10O2	NEG	CC1=CC(=CC(=C1C=O)C)O	M149T31_b	70547-87-4			591072	Organic oxygen compounds	Organooxygen compounds	Carbonyl compounds	839557	1.05358e+06	1.4572e+06	924996	887868	1.13161e+06	1.69582e+06	1.26841e+06	1.30983e+06	859894	1.05085e+06	1.13904e+06	815870	744962	915362	762999	740385	798813	1.13981e+06	1.02894e+06	1.23025e+06
2'-Hydroxy-5'-methylacetophenone	3.86	level1			149.061	31.5	YNPDFBFVMJNGKZ-UHFFFAOYSA-N	C9H10O2	NEG	CC1=CC(=C(C=C1)O)C(=O)C	M149T31_c	1450-72-2		HMDB0032592	15068	Organic oxygen compounds	Organooxygen compounds	Carbonyl compounds	839557	1.05358e+06	1.4572e+06	924996	887868	1.13161e+06	1.69582e+06	1.26841e+06	1.30983e+06	859894	1.05085e+06	1.13904e+06	815870	744962	915362	762999	740385	798813	1.13981e+06	1.02894e+06	1.23025e+06
Butyrylcarnitine (Car(4:0))	3.86	level1			232.154	158.3	QWYFHHGCZUCMBN-SECBINFHSA-N	C11H21NO4	POS	CCCC(=O)O[C@H](CC(=O)[O-])C[N+](C)(C)C	M232T158_1_b	25576-40-3	C02862	HMDB0002013	213144	Lipids and lipid-like molecules	Fatty Acyls	Fatty acid esters	27045.9	48918.9	35011.5	58146.2	53518.2	61100.5	39915.1	24837.3	37167.9	1.45852e+07	1.43308e+07	1.38631e+07	1.07052e+08	9.70752e+07	9.77675e+07	33017.8	52389.9	43613	23483.7	26444.5	16834.3
Pyrrolidine	3.86	level1			72.0806	178.9	RWRDLPDLKQPQOW-UHFFFAOYSA-N	C4H9N	POS	C1CCNC1	M72T179	123-75-1		HMDB0031641	31268	Organoheterocyclic compounds	Pyrrolidines	Pyrrolidines	16629.2	1.2561e+06	2.19582e+06	2.00218e+06	31463.8	2.26736e+06	1.25212e+06	1.77617e+06	1.53474e+06	9.18326e+06	7.32855e+06	7.99343e+06	1.60638e+07	1.59654e+07	2.10246e+07	1.16079e+06	20027	1.16118e+06	20152.1	2.00406e+06	2.16825e+06
LPC(20:0)	3.86	level1			552.401	118.9	UATOAILWGVYRQS-HHHXNRCGSA-N	C28H58NO7P	POS	CCCCCCCCCCCCCCCCCCCC(=O)OC[C@H](COP(=O)([O-])OCC[N+](C)(C)C)O	M552T119	108341-80-6		HMDB0010390	24779473	Lipids and lipid-like molecules	Glycerophospholipids	Glycerophosphocholines	0	0	0	5194.9	5156.54	0	0	0	0	47022.8	1.6649e+06	6.37817e+06	1.9694e+06	1.41732e+06	1.3668e+06	0	48656	0	0	0	0
Oxalic acid	3.86	level1			88.9882	242.1	MUBZPKHOEPUJKR-UHFFFAOYSA-N	C2H2O4	NEG	C(=O)(C(=O)O)O	M89T242	144-62-7	C00209	HMDB0002329	971	Organic acids and derivatives	Carboxylic acids and derivatives	Dicarboxylic acids and derivatives	3.26729e+07	3.16228e+07	3.91289e+07	3.18058e+07	2.92176e+07	3.43716e+07	35299.5	3.07041e+07	3.50831e+07	1.29424e+07	1.36471e+07	2.13319e+07	1.25776e+07	1.26395e+07	1.26571e+07	3.95621e+07	3.83773e+07	3.17175e+07	8.89125e+07	4.10356e+07	3.93872e+07
Uridine	3.86	level1			243.062	61.2	DRTQHJPVMGBUCF-XVFCMESISA-N	C9H12N2O6	NEG	C1=CN(C(=O)NC1=O)[C@H]2[C@@H]([C@@H]([C@H](O2)CO)O)O	M243T61	69-75-0|58-96-8	C00299	HMDB0000296	6029	Nucleosides, nucleotides, and analogues	Pyrimidine nucleosides	Pyrimidine nucleosides	8.81558e+06	1.22552e+07	5.65218e+06	5.09907e+06	3.3534e+06	8.97601e+06	3.12982e+06	3.24471e+06	3.12738e+06	4.48015e+06	4.28796e+06	4.58247e+06	3.65229e+06	3.37318e+06	3.36945e+06	266801	176340	398314	2.21996e+07	4.63035e+06	1.37014e+07
4-Ethoxybenzoic acid	3.86	level1			165.056	38.5	SHSGDXCJYVZFTP-UHFFFAOYSA-N	C9H10O3	NEG	CCOC1=CC=C(C=C1)C(=O)O	M165T39_a	619-86-3			12093	Benzenoids	Benzene and substituted derivatives	Benzoic acids and derivatives	757359	1.07972e+06	2.13313e+06	649667	482108	1.06877e+06	418763	323211	179157	752557	1.12136e+06	500515	1.87049e+06	1.80903e+06	2.45315e+06	7.12838e+06	2.24889e+06	3.10245e+06	7.58863e+06	9.27925e+06	6.1524e+06
Monomethyl fumarate	3.85	level1			129.019	26.2	NKHAVTQWNUWKEO-NSCUHMNNSA-N	C5H6O4	NEG	COC(=O)/C=C/C(=O)O	M129T26_1_b	44836-34-2|2756-87-8	D11492		5369209	Lipids and lipid-like molecules	Fatty Acyls	Fatty acid esters	1.60016e+06	2.23401e+06	2.45379e+06	1.4551e+06	1.72128e+06	1.68898e+06	941418	909843	620035	1.3471e+06	2.08263e+06	2.35636e+06	3.23764e+06	1.12957e+06	978627	2.71857e+06	1.36918e+06	994381	2.79303e+06	2.58675e+06	2.61086e+06
3-Pyridylacetic acid	3.85	level1			138.055	170.4	WGNUNYPERJMVRM-UHFFFAOYSA-N	C7H7NO2	POS	C1=CC(=CN=C1)CC(=O)O	M138T170_2_b	501-81-5|6419-36-9		HMDB0001538	108	Organoheterocyclic compounds	Pyridines and derivatives	Pyridines and derivatives	129972	195347	153168	137450	118253	105188	0	20712.4	0	7.45862e+06	7.66176e+06	7.00898e+06	4.50298e+07	4.14359e+07	4.09395e+07	0	352792	3.25973e+06	171860	171459	166050
Mannose 1-phosphate	3.85	level1			259.023	265.2	HXXFSFRBOHSIMQ-QTVWNMPRSA-N	C6H13O9P	NEG	C([C@@H]1[C@H]([C@@H]([C@@H](C(O1)OP(=O)(O)O)O)O)O)O	M259T265_b	27251-84-9	C00636	HMDB0006330	644175	Organic oxygen compounds	Organooxygen compounds	Carbohydrates and carbohydrate conjugates	23875.4	10680.3	12541.7	69102.8	16274.5	7792.31	18326.2	47601.8	23862.2	398819	408953	428410	478196	562110	404051	0	14145.3	0	0	5077.1	0
Isovalerylcarnitine (Car(5:0))	3.85	level1			246.169	148.9	IGQBPDJNUXPEMT-SNVBAGLBSA-N	C12H23NO4	POS	CC(C)CC(=O)O[C@H](CC(=O)[O-])C[N+](C)(C)C	M246T149_1_b	31023-24-2	C20826	HMDB0000688	169235	Lipids and lipid-like molecules	Fatty Acyls	Fatty acid esters	96557.6	131545	129592	136784	117168	105834	145703	127184	129289	1.39806e+06	1.4879e+06	1.32751e+06	1.01149e+07	9.12484e+06	9.19158e+06	142994	165492	136381	27662.3	34128.7	41949.6
Acetylcarnitine (Car(2:0))	3.85	level1			204.122	183.7	RDHQFKQIGNGIED-MRVPVSSYSA-N	C9H17NO4	POS	CC(=O)O[C@H](CC(=O)[O-])C[N+](C)(C)C	M204T184_4	3040-38-8	C02571	HMDB0000201	7045767	Lipids and lipid-like molecules	Fatty Acyls	Fatty acid esters	384433	699835	221140	226282	379400	219655	92789.6	98261.8	86170	3.30794e+08	3.3094e+08	3.15792e+08	1.43086e+09	1.29097e+09	1.31073e+09	193581	1.12626e+06	576162	172934	167306	190277
LPC(16:0)	3.85	level1			496.338	123.7	ASWBNKHCZGQVJV-HSZRJFAPSA-N	C24H50NO7P	POS	CCCCCCCCCCCCCCCC(=O)OC[C@H](COP(=O)([O-])OCC[N+](C)(C)C)O	M496T124_6	97281-36-2|17364-16-8		HMDB0010382	460602	Lipids and lipid-like molecules	Glycerophospholipids	Glycerophosphocholines	14739.5	19742.5	3015.08	14002.5	0	17663	2821.89	14687.9	3559.58	2.8062e+07	3.32043e+07	3.73769e+07	4.72653e+08	4.27268e+08	3.8153e+08	21373.5	48458.1	63354.9	0	12995.7	14012.3
LPC(17:0/0:0)	3.85	level1			510.354	122.4	SRRQPVVYXBTRQK-XMMPIXPASA-N	C25H52NO7P	POS	CCCCCCCCCCCCCCCCC(=O)OC[C@H](COP(=O)([O-])OCC[N+](C)(C)C)O	M510T122	50930-23-9		HMDB0012108	24779463	Lipids and lipid-like molecules	Glycerophospholipids	Glycerophosphocholines	0	0	0	0	0	0	6766.3	2788.22	0	276289	375127	220970	6.98628e+06	6.58209e+06	5.77592e+06	0	0	0	0	0	0
Acetylleucine	3.85	level1			172.098	106.6	WXNXCEHXYPACJF-ZETCQYMHSA-N	C8H15NO3	NEG	CC(C)C[C@@H](C(=O)O)NC(=O)C	M172T107_2	1188-21-2|99-15-0	C02710	HMDB0011756	70912	Organic acids and derivatives	Carboxylic acids and derivatives	Amino acids, peptides, and analogues	53476.2	50160.6	51740.4	61943.2	53296.9	57164.8	73475.4	68223.4	60941.2	734968	714159	591501	1.90242e+06	1.61809e+06	1.77382e+06	73707	61277.8	67989.8	7.69572e+06	85791.4	84040.3
Lumichrome	3.85	level1			241.072	31.4	ZJTJUVIJVLLGSP-UHFFFAOYSA-N	C12H10N4O2	NEG	CC1=CC2=C(C=C1C)N=C3C(=NC(=O)NC3=O)N2	M241T31	1086-80-2	C01727	HMDB0254199	506	Organoheterocyclic compounds	Pteridines and derivatives	Alloxazines and isoalloxazines	6.7268e+06	6.77431e+06	1.1205e+07	6.51815e+06	3.74839e+06	4.36872e+06	6.52472e+06	4.5025e+06	4.52988e+06	1.31309e+07	2.04012e+06	2.0918e+06	9.30771e+06	8.77512e+06	9.65427e+06	4.64202e+06	1.13671e+07	2.98927e+06	4.22344e+06	9.18069e+06	7.62092e+06
Dodecyl gallate	3.85	level1			337.205	13.5	RPWFJAMTCNSJKK-UHFFFAOYSA-N	C19H30O5	NEG	CCCCCCCCCCCCOC(=O)C1=CC(=C(C(=C1)O)O)O	M337T14	1166-52-5		HMDB0038720	14425	Benzenoids	Benzene and substituted derivatives	Benzoic acids and derivatives	9.53271e+07	8.80359e+07	1.22747e+08	1.45749e+08	1.04998e+08	1.81761e+08	1.24683e+08	1.09954e+08	1.18794e+08	4.97336e+07	4.28599e+07	5.22204e+07	4.58515e+07	4.12412e+07	5.28744e+07	1.07741e+08	1.15626e+08	1.57185e+08	1.46623e+08	1.89072e+08	1.66152e+08
N-Acetylalanine	3.85	level1			130.051	149.3	KTHDTJVBEPMMGL-UHFFFAOYSA-N	C5H9NO3	NEG	CC(C(=O)O)NC(=O)C	M130T149_a	97-69-8|19436-52-3|1115-69-1		HMDB0255053	5487460	Organic acids and derivatives	Carboxylic acids and derivatives	Amino acids, peptides, and analogues	2.09088e+06	2.05503e+06	2.42387e+06	2.30845e+06	2.0212e+06	2.40209e+06	211453	1.92661e+06	1.69761e+06	2.9632e+06	3.10454e+06	608023	1.01536e+06	878264	894736	1.41091e+06	1.85319e+06	131490	2.13613e+06	463932	232463
2,4-Dihydroxybenzoic acid	3.84	level1			153.019	13.5	UIAFKZKHHVMJGS-UHFFFAOYSA-N	C7H6O4	NEG	C1=CC(=C(C=C1O)O)C(=O)O	M153T14_e	89-86-1		HMDB0029666	1491	Benzenoids	Benzene and substituted derivatives	Benzoic acids and derivatives	303886	496913	425154	0	0	0	109261	103321	7677.49	178782	75118.1	612974	1.21516e+06	1.15436e+06	1.01408e+06	1.97296e+06	566881	763323	395406	528728	437374
Fructose 6-phosphate	3.84	level1			259.023	265.2	BGWGXPAPYGQALX-ARQDHWQXSA-N	C6H13O9P	NEG	C([C@@H]1[C@H]([C@@H]([C@](O1)(CO)O)O)O)OP(=O)(O)O	M259T265_c	643-13-0	C05345	HMDB0003971	440641	Organic oxygen compounds	Organooxygen compounds	Carbohydrates and carbohydrate conjugates	23875.4	10680.3	12541.7	69102.8	16274.5	7792.31	18326.2	47601.8	23862.2	398819	408953	428410	478196	562110	404051	0	14145.3	0	0	5077.1	0
Fructose 1-phosphate	3.84	level1			259.023	265.2	ZKLLSNQJRLJIGT-UYFOZJQFSA-N	C6H13O9P	NEG	C([C@H]([C@H]([C@@H](C(=O)COP(=O)(O)O)O)O)O)O	M259T265_d	15978-08-2	C01094	HMDB0060467	65246	Organic oxygen compounds	Organooxygen compounds	Carbohydrates and carbohydrate conjugates	23875.4	10680.3	12541.7	69102.8	16274.5	7792.31	18326.2	47601.8	23862.2	398819	408953	428410	478196	562110	404051	0	14145.3	0	0	5077.1	0
Hygric acid	3.84	level1			130.086	161.2	CWLQUGTUXBXTLF-YFKPBYRVSA-N	C6H11NO2	POS	CN1CCC[C@H]1C(=O)O	M130T161_a	475-11-6	C22223	HMDB0094696	643474	Organic acids and derivatives	Carboxylic acids and derivatives	Amino acids, peptides, and analogues	1.24188e+06	1.77064e+06	1.51475e+06	996307	871263	1.06932e+06	740714	314240	601368	1.14847e+06	2.44889e+06	1.1856e+06	3.47411e+06	3.19837e+06	3.10138e+06	494950	2.31911e+06	2.29868e+06	986990	824817	948776
Hexanoylcarnitine (Car(6:0))	3.84	level1			260.185	139.9	VVPRQWTYSNDTEA-UHFFFAOYSA-N	C13H25NO4	POS	CCCCCC(=O)OC(CC(=O)[O-])C[N+](C)(C)C	M260T140_2	6418-78-6		HMDB0000756	6426853	Lipids and lipid-like molecules	Fatty Acyls	Fatty acid esters	145801	162674	160500	156301	140344	143904	148698	149104	141476	1.73073e+06	1.73243e+06	1.74187e+06	8.58348e+06	7.73903e+06	7.96323e+06	151374	172631	157054	109957	139267	131757
MOPS	3.84	level1			210.079	103.8	DVLFYONBTKHTER-UHFFFAOYSA-N	C7H15NO4S	POS	C1COCCN1CCCS(=O)(=O)O	M210T104	1132-61-2		HMDB0254880	70807	Organoheterocyclic compounds	Oxazinanes	Morpholines	34674	42445.1	34928.9	35348.9	44020.1	33926.4	38404.4	32191.6	39090	1.17018e+06	98050.6	134300	1.43742e+06	203733	112971	41305.8	34237	29903.2	51386.9	44021.8	51083.7
Arachidonoylcarnitine (Car(20:4))	3.84	level1			448.341	94.7	RBFQHRALHSUPIA-JTPUQHSZSA-N	C27H45NO4	POS	CCCCC/C=C\C/C=C\C/C=C\C/C=C\CCCC(=O)O[C@H](CC(=O)[O-])C[N+](C)(C)C	M448T95	36816-11-2		HMDB0006455	136212424	Lipids and lipid-like molecules	Fatty Acyls	Fatty acid esters	13766.4	0	305037	87336.9	424641	324863	20002	42342.4	18545.9	0	0	0	107235	119300	74834.3	15669.4	0	0	591655	76047.2	748035
Isovalerylglycine	3.84	level1			158.082	109.2	ZRQXMKMBBMNNQC-UHFFFAOYSA-N	C7H13NO3	NEG	CC(C)CC(=O)NCC(=O)O	M158T109	16284-60-9		HMDB0000678	546304	Organic acids and derivatives	Carboxylic acids and derivatives	Amino acids, peptides, and analogues	126691	120592	134333	124785	120577	128309	1.69347e+06	159776	164325	922898	1.01567e+06	846759	3.52065e+06	3.28027e+06	3.21569e+06	1.69471e+06	142533	171166	1.24963e+07	201069	203271
Phosphorylcholine	3.83	level1			184.073	283.8	YHHSONZFOIEMCP-UHFFFAOYSA-O	C5H15NO4P	POS	C[N+](C)(C)CCOP(=O)(O)O	M184T284	3616-04-4	C00588	HMDB0001565	1014	Organic nitrogen compounds	Organonitrogen compounds	Quaternary ammonium salts	411759	529332	141270	284034	3.37007e+06	255296	161348	126059	135206	2.11389e+06	2.97665e+06	2.56117e+06	4.16985e+06	3.66188e+06	3.9745e+06	132098	1.0385e+07	5.32939e+06	117918	89749	116565
Histamine	3.83	level1			112.087	203.4	NTYJJOPFIAHURM-UHFFFAOYSA-N	C5H9N3	POS	C1=C(NC=N1)CCN	M112T203_1	51-45-6	C00388	HMDB0000870	774	Organic nitrogen compounds	Organonitrogen compounds	Amines	5.1359e+07	5.71208e+07	8.49481e+06	3.6013e+07	3.63338e+07	3.6369e+07	2.41291e+06	1.43813e+06	2.82296e+06	522417	545291	617667	1.87028e+06	876750	871632	1.33011e+06	441789	2.80406e+06	1.04274e+06	943221	1.01712e+06
Daminozide	3.83	level1			143.081	198.7	NOQGZXFMHARMLW-UHFFFAOYSA-N	C6H12N2O3	POS	CN(C)NC(=O)CCC(=O)O	M143T199	1596-84-5	C10996	HMDB0250838	15331	Lipids and lipid-like molecules	Fatty Acyls	Fatty acids and conjugates	215049	218128	227295	206686	206535	210574	197212	196885	202275	2.22418e+06	1.70391e+06	2.78782e+06	2.58622e+06	2.76646e+06	3.28351e+06	186517	2.06423e+06	0	332243	332627	333498
Betaine aldehyde	3.83	level1			102.091	156.7	SXKNCCSPZDCRFD-UHFFFAOYSA-N	C5H12NO	POS	C[N+](C)(C)CC=O	M102T157	7418-61-3	C00576	HMDB0001252	249	Organic nitrogen compounds	Organonitrogen compounds	Quaternary ammonium salts	444913	400142	613173	407036	482898	460267	464999	781082	688398	477243	696642	471637	707780	719813	679890	413497	451593	426383	744146	655898	896975
1-O-Hexadecyl-sn-glycero-3-phosphocholine (LPC(O-16:0/0:0))	3.83	level1			482.359	126.8	VLBPIWYTPAXCFJ-XMMPIXPASA-N	C24H52NO6P	POS	CCCCCCCCCCCCCCCCOC[C@H](COP(=O)([O-])OCC[N+](C)(C)C)O	M482T127	52691-62-0	C13903	HMDB0243890	162126	Lipids and lipid-like molecules	Glycerophospholipids	Glycerophosphocholines	147083	170740	140556	141055	141511	122555	131436	140907	150347	158841	183983	120802	8.44443e+06	7.70202e+06	7.0105e+06	121626	163346	176229	156295	156227	112793
cis-4-Decenoylcarnitine	3.83	level1			314.232	121.9	OQWOHRPOYAVIOK-UHFFFAOYSA-N	C17H31NO4	POS	CCCCCC=CCCC(=O)OC(CC(=O)[O-])C[N+](C)(C)C	M314T122	98930-66-6		HMDB0240772	57357170	Lipids and lipid-like molecules	Fatty Acyls	Fatty acid esters	63102	239690	16624.6	61965.6	42313	47318.6	32985.6	30282	21237.5	168674	151540	108096	1.12834e+06	1.07752e+06	956769	20319.5	32518.1	33280.3	4136.37	13181.9	20704.1
Palmitoyl sphingomyelin	3.83	level1			703.574	112	RWKUXQNLWDTSLO-GWQJGLRPSA-N	C39H79N2O6P	POS	CCCCCCCCCCCCCCCC(=O)N[C@@H](COP(=O)([O-])OCC[N+](C)(C)C)[C@@H](/C=C/CCCCCCCCCCCCC)O	M704T112_2	641628-11-7|6254-89-3		HMDB0010169	9939941	Lipids and lipid-like molecules	Sphingolipids	Phosphosphingolipids	154758	175087	172438	154442	105786	181426	197846	986377	133577	3.99399e+06	3.06641e+06	3.04779e+06	3.25395e+07	2.90085e+07	5.15031e+07	209504	438750	252741	251432	125441	344442
Lauramine oxide	3.83	level1			230.248	51.8	SYELZBGXAIXKHU-UHFFFAOYSA-N	C14H31NO	POS	CCCCCCCCCCCC[N+](C)(C)[O-]	M230T52_2	1643-20-5			15433	Organic nitrogen compounds	Organonitrogen compounds	Aminoxides	8.73891e+06	9.73487e+06	1.0081e+07	7.21679e+06	7.63589e+06	7.02418e+06	1.17579e+07	8.76213e+06	1.04056e+07	4.79322e+07	4.72256e+07	4.82594e+07	4.97661e+07	3.12649e+07	3.64221e+07	1.00584e+07	1.0759e+07	9.68404e+06	1.1721e+07	1.12175e+07	1.39138e+07
PG(16:0/18:1)	3.83	level1			747.517	34.3	PAZGBAOHGQRCBP-HGWHEPCSSA-N	C40H77O10P	NEG	CCCCCCCCCCCCCCCC(=O)OC[C@H](COP(=O)(O)OC[C@H](CO)O)OC(=O)CCCCCCC/C=C\CCCCCCCC	M748T34	87246-80-8	C13883	HMDB0010574	52941750	Lipids and lipid-like molecules	Glycerophospholipids	Glycerophosphoglycerols	974652	1.27299e+06	1.71771e+06	540051	685230	1.25849e+06	124820	138523	143675	137828	120201	182477	1.67981e+07	2.03145e+07	1.87942e+07	1.95637e+06	1.22519e+06	2.04665e+06	4.04142e+06	6.14699e+06	5.32344e+06
Embelin	3.83	level1			293.176	34	IRSFLDGTOHBADP-UHFFFAOYSA-N	C17H26O4	NEG	CCCCCCCCCCCC1=C(C(=O)C=C(C1=O)O)O	M293T34_a	550-24-3	C10342	HMDB0251767	3218	Organic oxygen compounds	Organooxygen compounds	Carbonyl compounds	1.18097e+06	1.17892e+06	1.26233e+06	1.33568e+06	1.10576e+06	1.53691e+06	1.29978e+06	1.44253e+06	1.20584e+06	1.31665e+06	1.19732e+06	1.49064e+06	1.3098e+06	1.49579e+06	1.96223e+06	1.33694e+06	1.34604e+06	1.76643e+06	1.91327e+06	1.89082e+06	1.65898e+06
N6-Methyllysine	3.82	level1			161.128	304.4	PQNASZJZHFPQLE-LURJTMIESA-N	C7H16N2O2	POS	CNCCCC[C@@H](C(=O)O)N	M161T304	1188-07-4	C02728	HMDB0002038	164795	Organic acids and derivatives	Carboxylic acids and derivatives	Amino acids, peptides, and analogues	73195.3	69842.6	81768	71593	85798.1	61954.3	75225.3	67440	75622	223890	455809	314094	708528	666879	704341	72061	445656	507113	67653	73780.2	78327.9
N,N-Dimethylarginine (ADMA)	3.82	level1			203.15	285.2	YDGMGEXADBMOMJ-LURJTMIESA-N	C8H18N4O2	POS	CN(C)C(=NCCC[C@@H](C(=O)O)N)N	M203T285	30315-93-6	C03626	HMDB0001539	123831	Organic acids and derivatives	Carboxylic acids and derivatives	Amino acids, peptides, and analogues	107999	625975	64582.9	118213	118846	106387	79833.8	55321.6	55798.7	587368	698609	681962	1.55878e+06	1.38948e+06	1.7815e+06	73723.8	912782	1.71263e+06	71725.8	69741.6	45070.6
Myristoylcarnitine	3.82	level1			372.31	107.1	PSHXNVGSVNEJBD-LJQANCHMSA-O	C21H41NO4	POS	CCCCCCCCCCCCCC(=O)O[C@H](CC(=O)O)C[N+](C)(C)C	M372T107	25597-07-3		HMDB0005066	53477791	Organic nitrogen compounds	Organonitrogen compounds	Quaternary ammonium salts	83297.6	78384.2	106329	81441.4	87497.3	87141.3	97955.4	94827.3	96758.7	153406	176494	165364	2.09447e+06	2.15636e+06	1.93362e+06	98516.8	77469.9	75682.5	94206.4	87940.6	100567
Phosphoglycolic acid	3.82	level1			154.975	270.8	ASCFNMCAHFUBCO-UHFFFAOYSA-N	C2H5O6P	NEG	C(C(=O)O)OP(=O)(O)O	M155T271	13147-57-4	C00988	HMDB0000816	529	Organic acids and derivatives	Organic phosphoric acids and derivatives	Phosphate esters	2.51599e+06	2.29111e+06	1.99726e+06	4.78552e+06	4.04524e+06	2.29779e+06	2.30343e+06	2.93933e+06	2.11338e+06	197210	259692	224862	288067	301832	269665	1.90473e+06	1.91876e+06	2.57478e+06	1.31036e+06	1.85874e+06	1.80155e+06
Phenylacetylglycine	3.82	level1			192.067	102.6	UTYVDVLMYQPLQB-UHFFFAOYSA-N	C10H11NO3	NEG	C1=CC=C(C=C1)CC(=O)NCC(=O)O	M192T103_a	500-98-1	C05598	HMDB0000821	68144	Organic acids and derivatives	Carboxylic acids and derivatives	Amino acids, peptides, and analogues	36743.7	33407.1	27631.1	42417	35072.2	39838.4	50220	41918.2	48544	1.75775e+06	1.73409e+06	1.73231e+06	7.23572e+06	6.87964e+06	6.77367e+06	45239	40354.3	47615.5	8.8431e+06	62506.1	60035
Indole-3-pyruvic acid	3.82	level1			202.051	26.4	RSTKLPZEZYGQPY-UHFFFAOYSA-N	C11H9NO3	NEG	C1=CC=C2C(=C1)C(=CN2)CC(=O)C(=O)O	M202T26	392-12-1	C00331	HMDB0060484	803	Organoheterocyclic compounds	Indoles and derivatives	Indolyl carboxylic acids and derivatives	1.4522e+06	1.90783e+06	1.95745e+06	391973	368844	766392	425383	317436	325770	158439	140135	146206	1.99939e+06	2.01657e+06	1.92091e+06	1.5774e+07	3.91022e+06	5.40756e+06	7.9692e+06	1.09225e+07	8.75734e+06
Forskolin	3.82	level1			409.227	13.4	OHCQJHSOBUTRHG-KGGHGJDLSA-N	C22H34O7	NEG	CC(=O)O[C@H]1[C@H]([C@@H]2[C@]([C@H](CCC2(C)C)O)([C@@]3([C@@]1(O[C@@](CC3=O)(C)C=C)C)O)C)O	M409T13_1	66575-29-9|66428-89-5	C09076|D03584		47936	Lipids and lipid-like molecules	Prenol lipids	Triterpenoids	569191	82090.9	422098	215262	280873	54345.9	475957	256624	430071	1.60103e+06	206156	508033	574264	523743	337567	555667	384256	819833	1.03826e+06	591703	399903
Methylmalonic acid	3.81	level1			117.019	220.1	ZIYVHBGGAOATLY-UHFFFAOYSA-N	C4H6O4	NEG	CC(C(=O)O)C(=O)O	M117T220_b	516-05-2|1215348-94-9	C02170	HMDB0000202	487	Organic acids and derivatives	Carboxylic acids and derivatives	Dicarboxylic acids and derivatives	205750	222761	262636	220293	217460	182809	232365	215383	265905	6.12167e+06	6.63609e+06	6.30692e+06	2.53286e+07	2.28965e+07	2.17565e+07	218321	197508	254186	433981	221841	212583
Ursodeoxycholic acid	3.81	level1			391.284	47	RUDATBOHQWOJDD-UZVSRGJWSA-N	C24H40O4	NEG	C[C@H](CCC(=O)O)[C@H]1CC[C@@H]2[C@@]1(CC[C@H]3[C@H]2[C@H](C[C@H]4[C@@]3(CC[C@H](C4)O)C)O)C	M391T47_b	128-13-2	C07880	HMDB0000946	31401	Lipids and lipid-like molecules	Steroids and steroid derivatives	Bile acids, alcohols and derivatives	101170	115483	139496	122581	63116.2	110216	62010.3	90926.1	57277.6	342095	243222	206429	465650	374728	509818	445228	154617	147136	142697	201052	119621
2-Methylhippuric acid	3.81	level1			192.067	102.6	YOEBAVRJHRCKRE-UHFFFAOYSA-N	C10H11NO3	NEG	CC1=CC=CC=C1C(=O)NCC(=O)O	M192T103_b	42013-20-7		HMDB0011723	91637	Benzenoids	Benzene and substituted derivatives	Benzoic acids and derivatives	36743.7	33407.1	27631.1	42417	35072.2	39838.4	50220	41918.2	48544	1.75775e+06	1.73409e+06	1.73231e+06	7.23572e+06	6.87964e+06	6.77367e+06	45239	40354.3	47615.5	8.8431e+06	62506.1	60035
Tryptophan	3.81	level1			203.083	160.2	QIVBCDIJIAJPQS-VIFPVBQESA-N	C11H12N2O2	NEG	C1=CC=C2C(=C1)C(=CN2)C[C@@H](C(=O)O)N	M203T160	73-22-3|54-12-6	C00078	HMDB0000929	6305	Organoheterocyclic compounds	Indoles and derivatives	Indolyl carboxylic acids and derivatives	130493	118244	118418	117874	121633	121874	118524	119171	120146	1.22413e+06	1.15025e+06	1.14305e+06	1.02441e+07	8.91722e+06	9.29294e+06	101898	110948	115350	83495	108032	102133
Hippuric acid	3.81	level1			178.051	105	QIAFMBKCNZACKA-UHFFFAOYSA-N	C9H9NO3	NEG	C1=CC=C(C=C1)C(=O)NCC(=O)O	M178T105	495-69-2	C01586	HMDB0000714	464	Benzenoids	Benzene and substituted derivatives	Benzoic acids and derivatives	42468.2	40531.4	36138.1	41950	40349.3	44095.5	53392.2	49028.3	54347.8	2.56629e+06	2.71984e+06	2.66015e+06	7.80871e+06	7.70549e+06	8.20558e+06	53113.8	46572.6	56963.8	3.53763e+06	55094.7	55351.8
PG(18:1/18:1(9Z))	3.81	level1			773.533	35.2	DSNRWDQKZIEDDB-SQYFZQSCSA-N	C42H79O10P	NEG	CCCCCCCC/C=C\CCCCCCCC(=O)OC[C@H](COP(=O)(O)OC[C@H](CO)O)OC(=O)CCCCCCC/C=C\CCCCCCCC	M774T35	67254-28-8		HMDB0010634	52927248	Lipids and lipid-like molecules	Glycerophospholipids	Glycerophosphoglycerols	185534	259787	308158	70923.5	103097	200388	4708.46	4983.12	20255.5	15834.5	6201.18	39005	3.77356e+06	4.8426e+06	4.29791e+06	740665	226777	414877	781609	1.04544e+06	943848
Taurodeoxycholic acid	3.8	level1			498.29	40.2	AWDRATDZQPNJFN-VAYUFCLWSA-N	C26H45NO6S	NEG	C[C@H](CCC(=O)NCCS(=O)(=O)O)[C@H]1CC[C@@H]2[C@@]1([C@H](C[C@H]3[C@H]2CC[C@H]4[C@@]3(CC[C@H](C4)O)C)O)C	M498T40_c	516-50-7	C05463	HMDB0000896	2733768	Lipids and lipid-like molecules	Steroids and steroid derivatives	Bile acids, alcohols and derivatives	511864	756388	5.26909e+06	4.20494e+06	3.3317e+06	8.53775e+06	427416	514723	330816	937979	1.13652e+06	1.18627e+06	1.97098e+06	1.07437e+06	1.77712e+06	1.3071e+06	748768	800113	2.98848e+06	972978	3.83748e+06
N6,N6,N6-Trimethyllysine	3.8	level1			189.159	301.2	MXNRLFUSFKVQSK-QMMMGPOBSA-N	C9H20N2O2	POS	C[N+](C)(C)CCCC[C@@H](C(=O)[O-])N	M189T301	19253-88-4	C03793	HMDB0001325	440120	Organic acids and derivatives	Carboxylic acids and derivatives	Amino acids, peptides, and analogues	38908.4	64158.9	0	34202.4	155342	20541.5	0	0	4375.62	657562	971921	770771	2.27279e+06	2.08803e+06	2.06988e+06	0	1.53981e+06	1.21692e+06	0	0	0
Arginine	3.8	level1			175.119	296.1	ODKSFYDXXFIFQN-BYPYZUCNSA-N	C6H14N4O2	POS	C(C[C@@H](C(=O)O)N)CN=C(N)N	M175T296_1	74-79-3|4455-52-1|1119-34-2|7200-25-1	C00062	HMDB0000517	6322	Organic acids and derivatives	Carboxylic acids and derivatives	Amino acids, peptides, and analogues	1.20441e+06	1.16458e+06	211885	532650	2.3175e+06	536596	219317	219675	207651	5.6707e+06	9.47557e+06	6.62892e+06	2.04397e+07	1.87486e+07	1.96732e+07	227908	2.63975e+06	6.20571e+06	195420	209960	175876
Decanoylcarnitine (Car(10:0))	3.8	level1			316.247	120.6	LZOSYCMHQXPBFU-OAHLLOKOSA-N	C17H33NO4	POS	CCCCCCCCCC(=O)O[C@H](CC(=O)[O-])C[N+](C)(C)C	M316T121	1492-27-9|3992-45-8	C03299	HMDB0000651	11953821	Lipids and lipid-like molecules	Fatty Acyls	Fatty acid esters	33459.2	38617.2	0	32144.4	32465.7	9715.6	14840.3	12111.9	27499.4	245447	239761	122379	779314	776782	651430	15584.7	16443.5	63569.4	0	2195.85	6807.29
Lauroylcarnitine	3.8	level1			344.279	112.9	FUJLYHJROOYKRA-QGZVFWFLSA-N	C19H37NO4	POS	CCCCCCCCCCCC(=O)O[C@H](CC(=O)[O-])C[N+](C)(C)C	M344T113	25518-54-1			168381	Lipids and lipid-like molecules	Fatty Acyls	Fatty acid esters	2345.85	0	0	0	0	0	0	0	0	181543	196975	156935	1.17317e+06	1.11881e+06	902729	0	4387.85	2511.89	1786.61	0	0
PC(16:0/16:0)	3.8	level1			734.57	37.5	KILNVBDSWZSGLL-KXQOOQHDSA-N	C40H80NO8P	POS	CCCCCCCCCCCCCCCC(=O)OC[C@H](COP(=O)([O-])OCC[N+](C)(C)C)OC(=O)CCCCCCCCCCCCCCC	M735T38_a	63-89-8		HMDB0000564	452110	Lipids and lipid-like molecules	Glycerophospholipids	Glycerophosphocholines	958852	1.8473e+06	3.75163e+06	645609	798705	2.28126e+06	416976	303091	495184	343202	261368	145457	3.89973e+06	2.04287e+06	9.12626e+06	4.26851e+06	2.02449e+06	3.32716e+06	5.10045e+06	5.07196e+06	5.47211e+06
Ethyl 3-hydroxybenzoate	3.79	level1			165.056	38.5	MWSMNBYIEBRXAL-UHFFFAOYSA-N	C9H10O3	NEG	CCOC(=O)C1=CC(=CC=C1)O	M165T39_b	7781-98-8			24522	Benzenoids	Benzene and substituted derivatives	Benzoic acids and derivatives	757359	1.07972e+06	2.13313e+06	649667	482108	1.06877e+06	418763	323211	179157	752557	1.12136e+06	500515	1.87049e+06	1.80903e+06	2.45315e+06	7.12838e+06	2.24889e+06	3.10245e+06	7.58863e+06	9.27925e+06	6.1524e+06
Norepinephrine	3.79	level1			152.071	131.2	SFLSHLFXELFNJZ-QMMMGPOBSA-N	C8H11NO3	POS	C1=CC(=C(C=C1[C@H](CN)O)O)O	M152T131	51-41-2	C00547	HMDB0000216	439260	Benzenoids	Phenols	Benzenediols	570289	1.46747e+06	3.25468e+06	602868	528272	494433	701091	733272	2.70073e+06	535094	584682	487750	484543	504223	495777	861732	1.41783e+06	1.56476e+06	563078	595528	1.8947e+06
Sulfatide(d18:1/17:0)	3.79	level1			792.532	37.8	GRFIVKNMBYJVFU-SELNIPRWSA-N	C41H79NO11S	NEG	CCCCCCCCCCCCCCCCC(=O)N[C@@H](CO[C@H]1[C@@H]([C@H]([C@H]([C@H](O1)CO)O)OS(=O)(=O)O)O)[C@@H](/C=C/CCCCCCCCCCCCC)O	M793T38	1071654-84-6			137700162	Lipids and lipid-like molecules	Sphingolipids	Glycosphingolipids	1.71612e+06	2.02397e+06	2.65209e+06	386073	349382	1.17677e+06	168888	93337.4	278002	679302	434100	716541	1.08984e+07	1.35767e+07	1.16169e+07	2.99612e+06	1.40989e+06	3.96452e+06	1.46902e+06	3.01452e+06	2.67459e+06
Ethyl 4-hydroxybenzoate	3.78	level1			165.056	38.5	NUVBSKCKDOMJSU-UHFFFAOYSA-N	C9H10O3	NEG	CCOC(=O)C1=CC=C(C=C1)O	M165T39_c	120-47-8|9001-05-2	D01647	HMDB0032573	8434	Benzenoids	Benzene and substituted derivatives	Benzoic acids and derivatives	757359	1.07972e+06	2.13313e+06	649667	482108	1.06877e+06	418763	323211	179157	752557	1.12136e+06	500515	1.87049e+06	1.80903e+06	2.45315e+06	7.12838e+06	2.24889e+06	3.10245e+06	7.58863e+06	9.27925e+06	6.1524e+06
2-Phenyllactic acid	3.78	level1			165.056	38.5	NWCHELUCVWSRRS-UHFFFAOYSA-N	C9H10O3	NEG	CC(C1=CC=CC=C1)(C(=O)O)O	M165T39_d	515-30-0|4607-38-9		HMDB0142137	1303	Benzenoids	Benzene and substituted derivatives	Benzene and substituted derivatives	757359	1.07972e+06	2.13313e+06	649667	482108	1.06877e+06	418763	323211	179157	752557	1.12136e+06	500515	1.87049e+06	1.80903e+06	2.45315e+06	7.12838e+06	2.24889e+06	3.10245e+06	7.58863e+06	9.27925e+06	6.1524e+06
1-Methylhistidine	3.78	level1			170.092	244.3	BRMWTNUJHUMWMS-LURJTMIESA-N	C7H11N3O2	POS	CN1C=C(N=C1)C[C@@H](C(=O)O)N	M170T244	332-80-9	C01152	HMDB0000001	92105	Organic acids and derivatives	Carboxylic acids and derivatives	Amino acids, peptides, and analogues	3.50705e+06	4.26996e+06	841326	1.48814e+06	4.14299e+06	3.10764e+06	620062	643190	613474	520405	658167	630330	1.1563e+06	1.40132e+06	1.24261e+06	811572	1.05447e+06	1.13938e+06	617262	679738	565469
LPC(18:2/0:0)	3.78	level1			520.338	122.8	SPJFYYJXNPEZDW-FTJOPAKQSA-N	C26H50NO7P	POS	CCCCC/C=C\C/C=C\CCCCCCCC(=O)OC[C@H](COP(=O)([O-])OCC[N+](C)(C)C)O	M520T123_3	22252-07-9	C04100	HMDB0010386	11005824	Lipids and lipid-like molecules	Glycerophospholipids	Glycerophosphocholines	91447.8	83290.6	58560.4	64426.1	72153.9	99413.6	65108.8	75684.3	67108.1	2.06837e+06	1.09617e+07	3.89691e+06	1.77588e+08	1.55149e+08	1.26683e+08	73972.2	60959.9	90152.4	67508.4	79348.7	110882
Car(18:0)	3.78	level1			428.373	96.5	FNPHNLNTJNMAEE-HSZRJFAPSA-N	C25H49NO4	POS	CCCCCCCCCCCCCCCCCC(=O)O[C@H](CC(=O)[O-])C[N+](C)(C)C	M428T97	25597-09-5		HMDB0000848	52922056	Lipids and lipid-like molecules	Fatty Acyls	Fatty acid esters	0	0	0	0	0	0	0	0	0	3885.86	12406.3	4007.26	561186	386954	359729	0	0	0	0	0	0
1-Methylguanine	3.77	level1			166.072	92.7	RFLVMTUMFYRZCB-UHFFFAOYSA-N	C6H7N5O	POS	CN1C(=O)C2=C(N=CN2)N=C1N	M166T93_b	938-85-2	C04152	HMDB0003282	70315	Organoheterocyclic compounds	Imidazopyrimidines	Purines and purine derivatives	1.80315e+06	2.85395e+06	3.88714e+06	1.97537e+06	1.60832e+06	2.2976e+06	2.25491e+06	2.12528e+06	2.0107e+06	703617	792807	711924	1.84932e+06	1.67466e+06	1.6733e+06	2.27074e+06	8.25715e+06	3.04573e+06	2.83243e+06	54566.6	3.13189e+06
2-Methylguanosine	3.77	level1			298.114	105	SLEHROROQDYRAW-KQYNXXCUSA-N	C11H15N5O5	POS	CNC1=NC(=O)C2=C(N1)N(C=N2)[C@H]3[C@@H]([C@@H]([C@H](O3)CO)O)O	M298T105_b	2140-77-4		HMDB0005862	3035422	Nucleosides, nucleotides, and analogues	Purine nucleosides	Purine nucleosides	0	25877.6	23028.5	8081.32	2369.78	0	23091.8	42321	16610.1	289598	241824	254496	1.73498e+06	1.92833e+06	1.82177e+06	23104.7	0	2254.9	63620.2	34070.1	52960.3
SM(d18:1/18:0)	3.77	level1			731.603	109.9	LKQLRGMMMAHREN-YJFXYUILSA-N	C41H83N2O6P	POS	CCCCCCCCCCCCCCCCCC(=O)N[C@@H](COP(=O)([O-])OCC[N+](C)(C)C)[C@@H](/C=C/CCCCCCCCCCCCC)O	M732T110	58909-84-5|383907-91-3		HMDB0001348	6453725	Lipids and lipid-like molecules	Sphingolipids	Phosphosphingolipids	27194.8	107109	5525.96	15486.6	6246.97	16153.5	25965.3	17315.2	21512.1	151721	48282.5	50191.1	1.14532e+06	696638	2.29707e+06	21295	55779.9	39540.4	15442.1	12971.8	21523.7
N-Methyl-L-asparagine	3.77	level1			145.062	218.4	CFRMVEKWKKDNAH-VKHMYHEASA-N	C5H10N2O3	NEG	CNC(=O)C[C@@H](C(=O)O)N	M145T218_b	7175-34-0			100393	Organic acids and derivatives	Carboxylic acids and derivatives	Amino acids, peptides, and analogues	29714.7	34283.8	35145.8	35271.5	46537.6	23710.5	37892.8	28532.1	35794.9	2.63224e+06	2.9655e+06	2.87786e+06	8.04969e+06	6.92422e+06	7.92472e+06	50190.2	31096.5	34573.2	48882.9	120020	128671
2-Methylbutyrylglycine	3.77	level1			158.082	77.6	HOACIBQKYRHBOW-UHFFFAOYSA-N	C7H13NO3	NEG	CCC(C)C(=O)NCC(=O)O	M158T78	52320-67-9		HMDB0000339	193872	Organic acids and derivatives	Carboxylic acids and derivatives	Amino acids, peptides, and analogues	1.77504e+06	1.85573e+06	2.14323e+06	1.95065e+06	2.49267e+06	1.33016e+06	462886	380666	714647	151381	184177	181539	197883	186259	155180	1.32119e+06	934997	1.05099e+06	48950.4	1.28515e+06	1.14732e+07
4-(dimethylamino)butanoate	3.76	level1			130.088	165.9	OXOWTLDONRGYOT-UHFFFAOYSA-N	C6H13NO2	NEG	CN(C)CCCC(=O)O	M130T166_e	693-11-8			239820	Lipids and lipid-like molecules	Fatty Acyls	Fatty acids and conjugates	1.8267e+06	1.68326e+06	2.02215e+06	1.99055e+06	1.89041e+06	2.04841e+06	1.94891e+06	1.74842e+06	1.7947e+06	5.49352e+06	6.51991e+06	6.00374e+06	1.36545e+07	1.25851e+07	1.22308e+07	1.85726e+06	39089	1.84694e+06	2.30475e+07	1.75147e+06	2.06914e+06
Deoxycholic acid	3.76	level1			391.284	47	KXGVEGMKQFWNSR-LLQZFEROSA-N	C24H40O4	NEG	C[C@H](CCC(=O)O)[C@H]1CC[C@@H]2[C@@]1([C@H](C[C@H]3[C@H]2CC[C@H]4[C@@]3(CC[C@H](C4)O)C)O)C	M391T47_c	83-44-3	C04483	HMDB0000626	222528	Lipids and lipid-like molecules	Steroids and steroid derivatives	Bile acids, alcohols and derivatives	101170	115483	139496	122581	63116.2	110216	62010.3	90926.1	57277.6	342095	243222	206429	465650	374728	509818	445228	154617	147136	142697	201052	119621
Histidine	3.76	level1			156.077	243.9	HNDVDQJCIGZPNO-YFKPBYRVSA-N	C6H9N3O2	POS	C1=C(NC=N1)C[C@@H](C(=O)O)N	M156T244	71-00-1|6459-59-2|4998-57-6	C00135	HMDB0000177	6274	Organic acids and derivatives	Carboxylic acids and derivatives	Amino acids, peptides, and analogues	2.25955e+07	2.9084e+07	7.47074e+06	4.05022e+07	4.91902e+07	2.78935e+07	2.33463e+06	2.79274e+06	1.83709e+06	1.636e+06	1.011e+06	1.46499e+06	4.77376e+06	4.24189e+06	4.49099e+06	2.37905e+06	4.57734e+06	3.36335e+06	2.79604e+06	2.54846e+06	3.08306e+06
PC(14:0/16:0)	3.76	level1			706.538	40.2	RFVFQQWKPSOBED-PSXMRANNSA-N	C38H76NO8P	POS	CCCCCCCCCCCCCCCC(=O)O[C@H](COC(=O)CCCCCCCCCCCCC)COP(=O)([O-])OCC[N+](C)(C)C	M707T40_2	69525-80-0		HMDB0007869	129657	Lipids and lipid-like molecules	Glycerophospholipids	Glycerophosphocholines	248376	204939	535410	141178	192290	244856	161591	199941	42683.6	594219	954860	3.79304e+06	1.39356e+06	1.38416e+06	1.67343e+06	873493	313757	656670	880077	1.41953e+06	920562
Cysteine-glutathione disulfide	3.76	level1			425.081	268.2	BNRXZEPOHPEEAS-FXQIFTODSA-N	C13H22N4O8S2	NEG	C(CC(=O)N[C@@H](CSSC[C@@H](C(=O)O)N)C(=O)NCC(=O)O)[C@@H](C(=O)O)N	M425T268	13081-14-6	C05526		10455148	Organic acids and derivatives	Carboxylic acids and derivatives	Amino acids, peptides, and analogues	42997.1	15388.9	21672.9	39276	17514.5	34543.8	6296.52	25026	18979.7	85641.2	169442	124834	798967	519821	578143	6407.79	16110.7	0	0	0	5746.52
N-Methylglutamic acid	3.76	level1			142.051	185.4	XLBVNMSMFQMKEY-BYPYZUCNSA-N	C6H11NO4	NEG	CN[C@@H](CCC(=O)O)C(=O)O	M142T185	35989-16-3	C01046	HMDB0062660	439377	Organic acids and derivatives	Carboxylic acids and derivatives	Amino acids, peptides, and analogues	2.10398e+06	2.06855e+06	2.10067e+06	2.07884e+06	2.09696e+06	2.12007e+06	2.19975e+06	2.10666e+06	2.19096e+06	5.97139e+06	6.39038e+06	6.37651e+06	5.95673e+06	5.96653e+06	5.85153e+06	2.09931e+06	415590	2.05343e+06	2.61193e+06	2.03449e+06	1.99933e+06
LPG(18:1(9Z))	3.76	level1			509.289	41.1	FQQQKGAFQIIGLQ-SNZQZGEVSA-N	C24H47O9P	NEG	CCCCCCCC/C=C\CCCCCCCC(=O)OC[C@H](COP(=O)(O)OC[C@H](CO)O)O	M509T41	326495-24-3		HMDB0240602	9547135	Lipids and lipid-like molecules	Glycerophospholipids	Glycerophosphoglycerols	410074	1.18033e+06	1.03879e+06	126498	464500	333405	0	0	0	0	0	0	270265	161063	209204	77554.7	149754	296062	175481	204390	270920
Hyodeoxycholic acid	3.75	level1			391.284	47	DGABKXLVXPYZII-SIBKNCMHSA-N	C24H40O4	NEG	C[C@H](CCC(=O)O)[C@H]1CC[C@@H]2[C@@]1(CC[C@H]3[C@H]2C[C@@H]([C@H]4[C@@]3(CC[C@H](C4)O)C)O)C	M391T47_d	83-49-8	C15517	HMDB0000664	5283820	Lipids and lipid-like molecules	Steroids and steroid derivatives	Bile acids, alcohols and derivatives	101170	115483	139496	122581	63116.2	110216	62010.3	90926.1	57277.6	342095	243222	206429	465650	374728	509818	445228	154617	147136	142697	201052	119621
MeAIB	3.75	level1			100.075	203	DLAMVQGYEVKIRE-UHFFFAOYSA-N	C5H11NO2	POS	CC(C)(C(=O)O)NC	M100T203_b	2566-34-9		HMDB0002141	75725	Organic acids and derivatives	Carboxylic acids and derivatives	Amino acids, peptides, and analogues	625055	571402	751176	663577	663569	604333	640620	696287	627914	1.08e+06	643359	1.05133e+06	619162	1.12401e+06	616164	673509	229634	198982	1.23855e+06	1.22566e+06	1.26577e+06
1-oleoyl-2-myristoyl-sn-glycero-3-phosphocholine	3.75	level1			732.553	39.1	KIVAJCJTVPWSRJ-OQHNRNOKSA-N	C40H78NO8P	POS	CCCCCCCCCCCCCC(=O)O[C@H](COC(=O)CCCCCCC/C=C\CCCCCCCC)COP(=O)([O-])OCC[N+](C)(C)C	M733T39	95896-56-3		HMDB0008097	24778931	Lipids and lipid-like molecules	Glycerophospholipids	Glycerophosphocholines	1.67784e+06	2.75712e+06	3.52424e+06	1.2301e+06	1.58e+06	2.97866e+06	408492	380297	447564	532355	506072	451193	1.14333e+07	1.23185e+07	1.09191e+07	1.03844e+07	2.66122e+06	4.14467e+06	8.30748e+06	9.18531e+06	9.02764e+06
N-Lactoylphenylalanine	3.75	level1			236.093	100.8	IIRJJZHHNGABMQ-WPRPVWTQSA-N	C12H15NO4	NEG	C[C@@H](C(=O)N[C@@H](CC1=CC=CC=C1)C(=O)O)O	M236T101	183241-73-8		HMDB0062175	11075454	Organic acids and derivatives	Carboxylic acids and derivatives	Amino acids, peptides, and analogues	37042.1	39507.1	35567.2	38151.9	35746.4	33814.4	40333.3	34512.9	37625.1	30250.9	149016	60089.9	108664	148229	157194	33277.7	42004.1	37233.1	1.12286e+06	36508.9	35208
PC(18:0/14:0)	3.74	level1			734.57	37.5	MZWGYEJOZNRLQE-KXQOOQHDSA-N	C40H80NO8P	POS	CCCCCCCCCCCCCCCCCC(=O)OC[C@H](COP(=O)([O-])OCC[N+](C)(C)C)OC(=O)CCCCCCCCCCCCC	M735T38_b	20664-02-2		HMDB0008031	3082163	Lipids and lipid-like molecules	Glycerophospholipids	Glycerophosphocholines	958852	1.8473e+06	3.75163e+06	645609	798705	2.28126e+06	416976	303091	495184	343202	261368	145457	3.89973e+06	2.04287e+06	9.12626e+06	4.26851e+06	2.02449e+06	3.32716e+06	5.10045e+06	5.07196e+06	5.47211e+06
3-Methyl-1H-pyrazole-4-carbaldehyde	3.74	level1			109.041	47.9	NWDMGTFNIOCVDU-UHFFFAOYSA-N	C5H6N2O	NEG	CC1=C(C=NN1)C=O	M109T48	112758-40-4			2760056	Organic oxygen compounds	Organooxygen compounds	Carbonyl compounds	1.09902e+06	1.23099e+06	1.48189e+06	2.81986e+06	3.1833e+06	1.62245e+06	874418	707962	572751	1.88593e+06	1.88165e+06	898412	1.21925e+06	3.79806e+06	3.8766e+06	1.7348e+06	1.68276e+06	1.27535e+06	6.82709e+06	4.29011e+06	7.8204e+06
1-Aminocyclopropane-1-carboxylic acid	3.74	level1			100.04	38.8	PAJPWUMXBYXFCZ-UHFFFAOYSA-N	C4H7NO2	NEG	C1CC1(C(=O)O)N	M100T39	22059-21-8	C01234	HMDB0036458	535	Organic acids and derivatives	Carboxylic acids and derivatives	Amino acids, peptides, and analogues	299284	321484	341066	561309	495491	595143	86522	67117.9	78287.3	519554	348745	231417	317968	69051	310295	1.01176e+06	1.22147e+06	791696	7.72657e+06	9.01515e+06	8.23646e+06
Allopurinol	3.73	level1			135.031	69.8	OFCNXPDARWKPPY-UHFFFAOYSA-N	C5H4N4O	NEG	C1=C2C(=NC=NC2=O)NN1	M135T70_b	315-30-0|9002-17-9|691008-24-9|184789-03-5		HMDB0014581	2094	Organoheterocyclic compounds	Pyrazolopyrimidines	Pyrazolo[3,4-d]pyrimidines	6.88298e+07	7.82225e+07	8.49731e+07	8.04332e+07	9.84269e+07	6.79964e+07	2.47611e+06	644800	518987	4.25646e+06	4.1425e+06	4.29806e+06	85374.9	101598	104235	132122	134016	157430	7.1884e+07	1.01662e+07	3.66199e+07
Oxypurinol	3.73	level1			151.026	114.3	HXNFUBHNUDHIGC-UHFFFAOYSA-N	C5H4N4O2	NEG	C1=C2C(=NC(=O)NC2=O)NN1	M151T114_b	2465-59-0	C07599	HMDB0000786	4644	Organoheterocyclic compounds	Imidazopyrimidines	Purines and purine derivatives	56488.8	68972	71868.7	71480	64303.4	72844.1	69393.6	64351.3	67107.1	1.63862e+07	1.49857e+07	1.73122e+07	739130	588255	516469	76315.7	67772.5	80905.6	1.3656e+08	80293.1	95800.1
Caplamin	3.73	level1			130.088	165.9	SLXKOJJOQWFEFD-UHFFFAOYSA-N	C6H13NO2	NEG	C(CCC(=O)O)CCN	M130T166_f	60-32-2|1319-82-0	C02378	HMDB0001901	564	Lipids and lipid-like molecules	Fatty Acyls	Fatty acids and conjugates	1.8267e+06	1.68326e+06	2.02215e+06	1.99055e+06	1.89041e+06	2.04841e+06	1.94891e+06	1.74842e+06	1.7947e+06	5.49352e+06	6.51991e+06	6.00374e+06	1.36545e+07	1.25851e+07	1.22308e+07	1.85726e+06	39089	1.84694e+06	2.30475e+07	1.75147e+06	2.06914e+06
Ala-Gly	3.73	level1			145.062	218.4	CXISPYVYMQWFLE-VKHMYHEASA-N	C5H10N2O3	NEG	C[C@@H](C(=O)NCC(=O)[O-])[NH3+]	M145T218_c	687-69-4		HMDB0006899	6998028	Organic acids and derivatives	Carboxylic acids and derivatives	Amino acids, peptides, and analogues	29714.7	34283.8	35145.8	35271.5	46537.6	23710.5	37892.8	28532.1	35794.9	2.63224e+06	2.9655e+06	2.87786e+06	8.04969e+06	6.92422e+06	7.92472e+06	50190.2	31096.5	34573.2	48882.9	120020	128671
Indoleacetic acid	3.73	level1			158.06	25.9	SEOVTRFCIGRIMH-UHFFFAOYSA-N	C10H9NO2	POS	C1=CC=C2C(=C1)C(=CN2)CC(=O)O	M158T26	87-51-4	C00954	HMDB0000197	802	Organoheterocyclic compounds	Indoles and derivatives	Indolyl carboxylic acids and derivatives	2.17376e+06	2.26405e+06	2.69634e+06	1.38489e+06	1.60199e+06	1.74851e+06	679462	593263	705116	335673	123358	21645.5	2.48123e+06	1.65768e+06	774247	1.63315e+06	1.12612e+06	2.17009e+06	3.13586e+06	3.48154e+06	1.89076e+06
2-Linoleoyl-1-palmitoyl-sn-glycero-3-phosphoethanolamine	3.73	level1			714.509	40.9	HBZNVZIRJWODIB-NHCUFCNUSA-N	C39H74NO8P	NEG	CCCCCCCCCCCCCCCC(=O)OC[C@H](COP(=O)(O)OCCN)OC(=O)CCCCCCC/C=C\C/C=C\CCCCC	M715T41	26662-95-3		HMDB0008928	9546747	Lipids and lipid-like molecules	Glycerophospholipids	Glycerophosphoethanolamines	72759	207129	338438	43541.7	106853	113427	24140.8	20807.1	35537.9	157108	0	288878	1.46954e+06	1.19471e+06	1.63181e+06	558924	97937	257301	1.29056e+06	1.96358e+06	1.89875e+06
Phenylpyruvic acid	3.73	level1			163.04	23	BTNMPGBKDVTSJY-UHFFFAOYSA-N	C9H8O3	NEG	C1=CC=C(C=C1)CC(=O)C(=O)O	M163T23_2	156-06-9	C00166	HMDB0000205	997	Benzenoids	Benzene and substituted derivatives	Phenylpyruvic acid derivatives	1.72881e+07	1.62464e+07	1.92865e+07	5.58865e+06	4.32516e+06	5.33104e+06	256958	188285	175040	219037	135189	174602	1.42358e+06	1.83671e+06	1.35386e+06	3.53838e+07	1.57499e+07	1.48845e+07	1.79724e+07	2.78167e+07	2.42484e+07
3-Hydroxybutyric acid	3.73	level1			103.04	175.8	WHBMMWSBFZVSSR-GSVOUGTGSA-N	C4H8O3	NEG	C[C@H](CC(=O)O)O	M103T176	625-72-9	C01089	HMDB0000011	92135	Organic acids and derivatives	Hydroxy acids and derivatives	Beta hydroxy acids and derivatives	4.39541e+06	4.37449e+06	4.83774e+06	4.8763e+06	4.58912e+06	806847	4.0489e+06	4.27916e+06	4.1387e+06	2.94825e+06	5.21126e+06	5.6213e+06	1.68607e+06	6.47175e+06	6.11736e+06	3.8994e+06	2.24867e+06	3.70081e+06	2.17894e+07	3.2191e+06	3.92457e+06
Phthalic acid	3.72	level1			165.019	205.7	XNGIFLGASWRNHJ-UHFFFAOYSA-N	C8H6O4	NEG	C1=CC=C(C(=C1)C(=O)O)C(=O)O	M165T206_b	88-99-3	C01606	HMDB0002107	1017	Benzenoids	Benzene and substituted derivatives	Benzoic acids and derivatives	877166	660570	744661	423351	465508	480134	746681	544658	2.85802e+06	4.20252e+06	8.74479e+06	4.69841e+06	5.5092e+06	3.93961e+06	8.45351e+06	4.12217e+06	1.07848e+06	4.83948e+06	191390	796335	3.6989e+06
Citric acid	3.72	level1			191.02	272.9	KRKNYBCHXYNGOX-UHFFFAOYSA-N	C6H8O7	NEG	C(C(=O)O)C(CC(=O)O)(C(=O)O)O	M191T273_a	77-92-9|60267-61-0	C00158	HMDB0000094	311	Organic acids and derivatives	Carboxylic acids and derivatives	Tricarboxylic acids and derivatives	40077.1	21097	21972.5	45473.4	33170.4	29601.7	16369.5	38641.3	12546.9	2.67072e+07	4.33219e+07	3.00514e+07	7.26858e+07	7.30737e+07	7.37241e+07	7475.75	21980.6	24670.4	154544	16387.9	0
2,4-Dihydroxybutanoic acid	3.72	level1			101.024	143.1	UFYGCFHQAXXBCF-UHFFFAOYSA-N	C4H8O4	NEG	C(CO)C(C(=O)O)O	M101T143	1518-62-3		HMDB0000360	192742	Organic acids and derivatives	Hydroxy acids and derivatives	Short-chain hydroxy acids and derivatives	1.08839e+06	1.1534e+06	1.70751e+06	1.15776e+06	1.05055e+06	1.33606e+06	1.97808e+06	897827	607635	3.10212e+06	3.65519e+06	3.14977e+06	3.54932e+06	3.46425e+06	3.47525e+06	3.05959e+06	1.36658e+06	1.13094e+06	987545	2.32052e+06	3.31292e+06
Linoleic acid	3.72	level1			279.233	52.3	OYHQOLUKZRVURQ-HZJYTTRNSA-N	C18H32O2	NEG	CCCCC/C=C\C/C=C\CCCCCCCC(=O)O	M279T52	85594-37-2|2197-37-7|80969-37-5|60-33-3|6144-28-1|506-21-8|8024-22-4	C01595	HMDB0000673	5280450	Lipids and lipid-like molecules	Fatty Acyls	Lineolic acids and derivatives	3.39771e+07	3.38708e+07	3.54518e+07	3.5604e+07	3.43406e+07	3.71812e+07	2.92412e+07	2.94855e+07	2.92579e+07	1.65388e+07	1.75734e+07	2.04995e+07	1.92178e+07	1.745e+07	1.70412e+07	3.30191e+07	3.2516e+07	3.24085e+07	5.02321e+07	3.42764e+07	3.62501e+07
Propionic acid	3.72	level1			73.0296	36.6	XBDQKXXYIPTUBI-UHFFFAOYSA-N	C3H6O2	NEG	CCC(=O)O	M73T37_b	79-09-4|68937-68-8|68990-37-4|90990-11-7	C00163	HMDB0000237	1032	Organic acids and derivatives	Carboxylic acids and derivatives	Carboxylic acids	5.41411e+06	60704.8	5.53054e+06	4.17158e+06	4.08911e+06	44065.5	4.31047e+06	3.90022e+06	4.40651e+06	1.85755e+06	2.06283e+06	2.14345e+06	3.14367e+06	3.18674e+06	5.7686e+06	5.98402e+06	5.50008e+06	5.96294e+06	5.33489e+06	6.20353e+06	6.13904e+06
Palmitoylcarnitine (Car(16:0))	3.71	level1			400.341	102.7	XOMRRQXKHMYMOC-OAQYLSRUSA-N	C23H45NO4	POS	CCCCCCCCCCCCCCCC(=O)O[C@H](CC(=O)[O-])C[N+](C)(C)C	M400T103	2364-67-2	C02990	HMDB0000222	11953816	Lipids and lipid-like molecules	Fatty Acyls	Fatty acid esters	73905.3	314786	76390.6	111614	64465.9	64914.8	73285.9	87577.9	79808.7	148818	177139	144469	2.10807e+06	3.59791e+06	2.64308e+06	84824.9	1.38764e+06	1.02333e+06	96020.7	95684.8	137301
Mesaconic acid	3.71	level1			129.02	243.4	HNEGQIOMVPPMNR-NSCUHMNNSA-N	C5H6O4	NEG	C/C(=C\C(=O)O)/C(=O)O	M129T243_a	498-24-8|7407-59-2|498-23-7	C01732	HMDB0000749	638129	Lipids and lipid-like molecules	Fatty Acyls	Fatty acids and conjugates	456923	239981	173909	217267	209309	171363	245421	191121	172368	685133	683383	956205	3.07704e+06	2.55382e+06	2.3993e+06	209419	184523	265824	468157	222583	387236
Itaconic acid	3.71	level1			129.02	243.4	LVHBHZANLOWSRM-UHFFFAOYSA-N	C5H6O4	NEG	C=C(CC(=O)O)C(=O)O	M129T243_b	97-65-4|25119-64-6	C00490	HMDB0002092	811	Lipids and lipid-like molecules	Fatty Acyls	Fatty acids and conjugates	456923	239981	173909	217267	209309	171363	245421	191121	172368	685133	683383	956205	3.07704e+06	2.55382e+06	2.3993e+06	209419	184523	265824	468157	222583	387236
Dihydroxyacetone	3.71	level1			89.0242	88.8	RXKJFZQQPQGTFL-UHFFFAOYSA-N	C3H6O3	NEG	C(C(=O)CO)O	M89T89_1_b	96-26-4	C00184	HMDB0001882	670	Organic oxygen compounds	Organooxygen compounds	Carbohydrates and carbohydrate conjugates	7.07593e+08	8.23478e+08	7.97878e+08	4.72037e+08	4.61985e+08	5.18829e+08	3.31067e+08	2.20177e+08	3.37482e+08	9.84079e+06	1.11003e+07	1.0402e+07	9.7619e+06	9.26918e+06	9.8369e+06	1.50138e+09	6.744e+08	9.09576e+08	2.72675e+07	1.18242e+09	1.17742e+09
Lactate	3.71	level1			89.0242	88.8	JVTAAEKCZFNVCJ-UHFFFAOYSA-N	C3H6O3	NEG	CC(C(=O)O)O	M89T89_1_a	26100-51-6|598-82-3|50-21-5	C01432	HMDB0144295	612	Organic acids and derivatives	Hydroxy acids and derivatives	Alpha hydroxy acids and derivatives	7.07593e+08	8.23478e+08	7.97878e+08	4.72037e+08	4.61985e+08	5.18829e+08	3.31067e+08	2.20177e+08	3.37482e+08	9.84079e+06	1.11003e+07	1.0402e+07	9.7619e+06	9.26918e+06	9.8369e+06	1.50138e+09	6.744e+08	9.09576e+08	2.72675e+07	1.18242e+09	1.17742e+09
PE(18:0/18:2)	3.71	level1			742.539	39.4	YDTWOEYVDRKKCR-KNERPIHHSA-N	C41H78NO8P	NEG	CCCCCCCCCCCCCCCCCC(=O)OC[C@H](COP(=O)(O)OCCN)OC(=O)CCCCCCC/C=C\C/C=C\CCCCC	M743T39	7266-53-7		HMDB0008994	9546749	Lipids and lipid-like molecules	Glycerophospholipids	Glycerophosphoethanolamines	486904	563556	1.13307e+06	104395	83732.4	269211	81001.1	116498	161087	314081	54918.8	381982	2.58647e+06	2.98906e+06	3.66772e+06	993301	548061	974038	1.50118e+06	2.45155e+06	2.21392e+06
Octadecanedioic acid	3.71	level1			313.239	26.4	BNJOQKFENDDGSC-UHFFFAOYSA-N	C18H34O4	NEG	C(CCCCCCCCC(=O)O)CCCCCCCC(=O)O	M313T26_2	871-70-5		HMDB0000782	70095	Lipids and lipid-like molecules	Fatty Acyls	Fatty acids and conjugates	717829	1.07382e+06	1.24661e+06	2.05442e+06	2.08055e+06	2.68357e+06	633935	366347	827536	1.47641e+06	983157	1.21589e+06	1.17086e+06	1.14517e+06	686846	1.28235e+06	651297	881231	2.87758e+06	3.33843e+06	3.51963e+06
3-(Methylthio)propionic acid	3.71	level1			119.017	23.5	CAOMCZAIALVUPA-UHFFFAOYSA-N	C4H8O2S	NEG	CSCCC(=O)O	M119T23	646-01-5	C08276	HMDB0001527	563	Lipids and lipid-like molecules	Fatty Acyls	Fatty acids and conjugates	2.53887e+06	1.19365e+06	1.49013e+06	18296.3	7.1476e+06	1.5899e+06	7.82658e+06	1.19535e+06	5.62962e+06	2.3487e+06	2.61632e+06	957398	2.05705e+06	1.36978e+06	1.00736e+06	1.50471e+06	1.13707e+06	1.2801e+06	990325	858977	961138
Gly-Ala	3.7	level1			145.062	218.4	VPZXBVLAVMBEQI-VKHMYHEASA-N	C5H10N2O3	NEG	C[C@@H](C(=O)O)NC(=O)CN	M145T218_d	3695-73-6		HMDB0252875	1551643	Organic acids and derivatives	Carboxylic acids and derivatives	Amino acids, peptides, and analogues	29714.7	34283.8	35145.8	35271.5	46537.6	23710.5	37892.8	28532.1	35794.9	2.63224e+06	2.9655e+06	2.87786e+06	8.04969e+06	6.92422e+06	7.92472e+06	50190.2	31096.5	34573.2	48882.9	120020	128671
N-Acetylhistidine	3.7	level1			198.085	187.7	KBOJOGQFRVVWBH-ZETCQYMHSA-N	C8H11N3O3	POS	CC(=O)N[C@@H](CC1=CN=CN1)C(=O)O	M198T188	2497-02-1	C02997	HMDB0032055	75619	Organic acids and derivatives	Carboxylic acids and derivatives	Amino acids, peptides, and analogues	570652	702411	288671	503646	709290	598702	415399	245300	274496	308507	382569	306752	1.06476e+06	969591	1.01263e+06	1.29357e+06	595305	616744	135128	116142	120035
Tyramine	3.7	level1			120.08	157.2	DZGWFCGJZKJUFP-UHFFFAOYSA-N	C8H11NO	POS	C1=CC(=CC=C1CCN)O	M120T157	51-67-2	C00483	HMDB0000306	5610	Benzenoids	Benzene and substituted derivatives	Phenethylamines	298877	275915	540167	397685	373265	333383	267404	324561	289310	780037	823419	772978	2.93158e+06	2.64349e+06	2.64833e+06	308005	344341	417113	1.71919e+06	1.35402e+06	364163
LPC(18:0/0:0)	3.7	level1			524.369	121.1	IHNKQIMGVNPMTC-RUZDIDTESA-N	C26H54NO7P	POS	CCCCCCCCCCCCCCCCCC(=O)OC[C@H](COP(=O)([O-])OCC[N+](C)(C)C)O	M524T121_4	19420-57-6		HMDB0010384	497299	Lipids and lipid-like molecules	Glycerophospholipids	Glycerophosphocholines	3554.18	24763.8	2789.1	3699.78	3473.91	17203.9	12861.6	6303.42	2684.96	1.12476e+07	1.20304e+07	1.35214e+07	2.25432e+08	2.33655e+08	1.93568e+08	3331.31	48392.5	100872	0	9448.03	0
1,3-Dimethylpyrazole	3.7	level1			97.0757	50.1	NODLZCJDRXTSJO-UHFFFAOYSA-N	C5H8N2	POS	CC1=NN(C=C1)C	M97T50	694-48-4			79096	Organoheterocyclic compounds	Azoles	Pyrazoles	2.06734e+06	2.09943e+06	2.34406e+06	2.21034e+06	2.25833e+06	2.11094e+06	7.03388e+06	2.27247e+06	2.11889e+06	48577.5	3.62039e+06	30681.9	3.62766e+06	48756.2	2.78956e+06	2.39488e+06	2.16935e+06	2.1879e+06	2.3765e+06	2.06685e+06	2.31051e+06
Ketanserin	3.7	level1			394.151	13.1	FPCCSQOGAWCVBH-UHFFFAOYSA-N	C22H22FN3O3	NEG	C1CN(CCC1C(=O)C2=CC=C(C=C2)F)CCN3C(=O)C4=CC=CC=C4NC3=O	M394T13	83846-83-7|74050-98-9	C07464	HMDB0253783	3822	Organic oxygen compounds	Organooxygen compounds	Carbonyl compounds	1.50816e+06	1.29515e+06	815673	1.65677e+06	1.31435e+06	1.59753e+06	1.78002e+06	996851	1.23537e+06	725670	702294	624169	920047	693750	1.05804e+06	1.41097e+06	1.34443e+06	1.21236e+06	2.06959e+06	1.7069e+06	603754
3-Methyladenine	3.69	level1			150.077	139.2	ZPBYVFQJHWLTFB-UHFFFAOYSA-N	C6H7N5	POS	CN1C=NC(=N)C2=C1N=CN2	M150T139_2	5142-23-4	C00913		135398661	Organoheterocyclic compounds	Imidazopyrimidines	Purines and purine derivatives	419736	1.08762e+06	118248	331644	319489	276541	181869	109072	149749	46133.1	55836.3	291407	248363	221264	232368	179742	116104	931188	49555.3	45191.3	54057.6
4-Nitroaniline	3.68	level1			139.05	57.8	TYMLOMAKGOJONV-UHFFFAOYSA-N	C6H6N2O2	POS	C1=CC(=CC=C1N)[N+](=O)[O-]	M139T58_2_b	100-01-6	C02126	HMDB0246529	7475	Benzenoids	Benzene and substituted derivatives	Nitrobenzenes	1.43128e+06	1.83651e+06	2.15089e+06	586648	370881	1.04281e+06	777443	455693	896366	1.09115e+06	1.03519e+06	903261	2.93605e+06	2.63728e+06	2.54517e+06	2.7279e+06	1.97031e+06	3.23313e+06	6.16549e+06	1.10903e+07	8.6155e+06
2-Aminonicotinic acid	3.68	level1			139.05	170.5	KPIVDNYJNOPGBE-UHFFFAOYSA-N	C6H6N2O2	POS	C1=CC(=C(N=C1)N)C(=O)O	M139T171_d	5345-47-1		HMDB0061680	72930	Organoheterocyclic compounds	Pyridines and derivatives	Pyridinecarboxylic acids and derivatives	0	40033.4	36650.8	3017.97	10714.3	4988.85	0	0	0	2.22839e+06	6.53862e+06	1.914e+06	2.8241e+06	1.94851e+06	2.0652e+06	0	96924.7	31145.9	30121	23765.3	32592.7
Desaminotyrosine	3.68	level1			165.056	38.5	NMHMNPHRMNGLLB-UHFFFAOYSA-N	C9H10O3	NEG	C1=CC(=CC=C1CCC(=O)O)O	M165T39_e	501-97-3	C01744	HMDB0002199	10394	Phenylpropanoids and polyketides	Phenylpropanoic acids	Phenylpropanoic acids	757359	1.07972e+06	2.13313e+06	649667	482108	1.06877e+06	418763	323211	179157	752557	1.12136e+06	500515	1.87049e+06	1.80903e+06	2.45315e+06	7.12838e+06	2.24889e+06	3.10245e+06	7.58863e+06	9.27925e+06	6.1524e+06
Erucamide	3.68	level1			338.341	38.5	UAUDZVJPLUQNMU-KTKRTIGZSA-N	C22H43NO	POS	CCCCCCCC/C=C\CCCCCCCCCCCC(=O)N	M338T39	112-84-5		HMDB0244507	5365371	Lipids and lipid-like molecules	Fatty Acyls	Fatty amides	1.0596e+07	1.06472e+07	1.06528e+07	1.01007e+07	1.05193e+07	1.10544e+07	9.64322e+06	9.87566e+06	9.46849e+06	1.05966e+06	1.14437e+06	1.00416e+06	1.47359e+06	1.42653e+06	1.66041e+06	1.16622e+07	2.41224e+08	1.1885e+07	1.18578e+07	1.13699e+07	1.32943e+07
4-Oxohexanoic acid	3.66	level1			129.056	23.3	CLJBDOUIEHLLEN-UHFFFAOYSA-N	C6H10O3	NEG	CCC(=O)CCC(=O)O	M129T23_2_d	1117-74-4			3799774	Organic acids and derivatives	Keto acids and derivatives	Medium-chain keto acids and derivatives	1.10217e+08	1.58297e+08	1.517e+08	8.03702e+07	8.65526e+07	1.38925e+08	8.12106e+06	4.01119e+06	1.0579e+07	1.38547e+07	1.18077e+07	1.4972e+07	4.96611e+07	4.9704e+07	4.91044e+07	3.66453e+08	1.51861e+08	1.529e+08	6.42088e+07	1.84449e+08	1.36775e+08
PC(18:0/18:1(9Z))	3.66	level1			788.61	36.4	ATHVAWFAEPLPPQ-VRDBWYNSSA-N	C44H86NO8P	POS	CCCCCCCCCCCCCCCCCC(=O)OC[C@H](COP(=O)([O-])OCC[N+](C)(C)C)OC(=O)CCCCCCC/C=C\CCCCCCCC	M789T36_2	56421-10-4		HMDB0008038	24778825	Lipids and lipid-like molecules	Glycerophospholipids	Glycerophosphocholines	1.82328e+07	2.58783e+07	3.77215e+07	5.56094e+06	6.83217e+06	1.45135e+07	1.8114e+06	1.01459e+06	2.30299e+06	2.3399e+06	1.93051e+06	1.9922e+06	5.58682e+07	5.39405e+07	7.82647e+07	4.10537e+07	1.95004e+07	4.41305e+07	3.02677e+07	5.15021e+07	4.21652e+07
Gluconic acid	3.66	level1			195.051	205	RGHNJXZEOKUKBD-SQOUGZDYSA-N	C6H12O7	NEG	C([C@H]([C@H]([C@@H]([C@H](C(=O)O)O)O)O)O)O	M195T205	133-42-6|526-95-4	C00257	HMDB0000625	10690	Organic oxygen compounds	Organooxygen compounds	Carbohydrates and carbohydrate conjugates	48000	48689	46060.4	45652.1	41361.2	48317.7	52122.8	46423.7	43553.7	194502	250194	244075	1.41215e+06	1.12384e+06	1.42738e+06	62851.6	47945.8	48372.7	2.37813e+06	85204.7	98560
Isocitric acid	3.65	level1			191.02	272.9	ODBLHEXUDAPZAU-UHFFFAOYSA-N	C6H8O7	NEG	C(C(C(C(=O)O)O)C(=O)O)C(=O)O	M191T273_b	320-77-4	C00311	HMDB0000193	1198	Organic acids and derivatives	Carboxylic acids and derivatives	Tricarboxylic acids and derivatives	40077.1	21097	21972.5	45473.4	33170.4	29601.7	16369.5	38641.3	12546.9	2.67072e+07	4.33219e+07	3.00514e+07	7.26858e+07	7.30737e+07	7.37241e+07	7475.75	21980.6	24670.4	154544	16387.9	0
Pipecolamide	3.63	level1			129.102	159.3	XIMBESZRBTVIOD-UHFFFAOYSA-N	C6H12N2O	POS	C1CCNC(C1)C(=O)N	M129T159	19889-77-1	C19809		140623	Organic acids and derivatives	Carboxylic acids and derivatives	Amino acids, peptides, and analogues	628521	556894	1.77244e+06	674613	696745	639331	707889	403018	612372	866824	1.01684e+06	803715	869014	860729	981205	1.67776e+06	733811	610481	1.52607e+06	1.09491e+06	746909
Azetidine-2-carboxylic acid	3.6	level1			102.055	303.4	IADUEWIQBXOCDZ-UHFFFAOYSA-N	C4H7NO2	POS	C1CNC1C(=O)O	M102T303	2517-04-6|2133-34-8|20063-89-2		HMDB0029615	17288	Organic acids and derivatives	Carboxylic acids and derivatives	Amino acids, peptides, and analogues	3.37424e+06	3.35719e+06	6.30435e+06	3.45593e+06	4.26758e+06	3.6784e+06	3.6784e+06	4.66182e+06	4.03189e+06	3.1202e+06	3.47279e+06	3.18398e+06	2.95482e+06	2.91034e+06	886723	4.15955e+06	9.36098e+06	8.09163e+06	2.87807e+06	2.59001e+06	2.83809e+06
Docebenone	3.56	level1			325.184	48.3	WDEABJKSGGRCQA-UHFFFAOYSA-N	C21H26O3	NEG	CC1=C(C(=O)C(=C(C1=O)C)CCCCC#CCCCC#CCO)C	M325T48_1_a	80809-81-0	C01349	HMDB0247732	1967	Lipids and lipid-like molecules	Fatty Acyls	Fatty alcohols	2.8058e+07	8.83647e+07	3.18946e+07	1.11354e+08	2.59935e+07	3.10843e+07	1.89459e+06	3.25802e+07	2.01648e+06	2.25592e+06	1.41654e+06	1.79406e+06	484374	1.22738e+06	1.46818e+06	3.25219e+06	2.05564e+06	2.82739e+06	4.7883e+06	1.13012e+08	3.57054e+07
11-Dehydrocorticosterone	3.54	level1			325.184	48.3	FUFLCEKSBBHCMO-KJQYFISQSA-N	C21H28O4	NEG	C[C@]12CCC(=O)C=C1CC[C@@H]3[C@@H]2C(=O)C[C@]4([C@H]3CC[C@@H]4C(=O)CO)C	M325T48_1_b	72-23-1	C05490	HMDB0004029	5311364	Lipids and lipid-like molecules	Steroids and steroid derivatives	Hydroxysteroids	2.8058e+07	8.83647e+07	3.18946e+07	1.11354e+08	2.59935e+07	3.10843e+07	1.89459e+06	3.25802e+07	2.01648e+06	2.25592e+06	1.41654e+06	1.79406e+06	484374	1.22738e+06	1.46818e+06	3.25219e+06	2.05564e+06	2.82739e+06	4.7883e+06	1.13012e+08	3.57054e+07
3-Dehydroquinic acid	3.47	level1			171.027	208.9	WVMWZWGZRAXUBK-SYTVJDICSA-N	C7H10O6	NEG	C1[C@H]([C@@H](C(=O)C[C@]1(C(=O)O)O)O)O	M171T209	10534-44-8	C00944	HMDB0012710	439351	Organic acids and derivatives	Hydroxy acids and derivatives	Alpha hydroxy acids and derivatives	20009.6	17293.6	37528.4	5783.7	18937.6	20164.8	32008.7	14278.2	31147.4	1.03609e+06	1.1537e+06	1.1168e+06	1.36882e+06	1.79229e+06	1.83277e+06	33928.4	40020.7	25828.9	113268	34281.7	43621.8
IS4		level1			110.108	218.6			POS		M110T219								1.3688e+06	1.25518e+06	1.76432e+06	2.09356e+06	2.78569e+06	1.78254e+06	358269	306666	304766	2.03494e+07	2.29231e+07	2.17777e+07	1.87087e+07	1.92395e+07	1.95988e+07	366926	468151	281387	484489	213972	473036
IS5		level1			127.142	161.7			POS		M127T162_2								575894	847517	370519	236587	555386	632750	351330	73712.3	351605	1.28373e+08	1.29979e+08	1.24069e+08	9.58085e+07	9.82409e+07	9.73573e+07	421984	1.69465e+06	1.85148e+06	450531	427507	446101
IS6		level1			127.08	27.2			POS		M127T27								8.28386e+07	7.5663e+07	8.98211e+07	7.63649e+07	7.4911e+07	7.30617e+07	7.84566e+07	8.83132e+07	8.27831e+07	3.68593e+07	3.91944e+07	2.64996e+07	3.4105e+07	3.60145e+07	2.85996e+07	8.39386e+07	7.45913e+07	8.42263e+07	7.48731e+07	8.05686e+07	7.21274e+07
IS1		level1			121.044	219.7			NEG		M121T220								264180	194153	213858	210551	175309	230491	221036	212044	203101	3.08082e+07	3.36884e+07	3.23322e+07	3.13322e+07	3.02901e+07	2.95274e+07	264438	213031	219642	262845	260654	284421
IS2		level1			133.106	159.8			NEG		M133T160_1								645842	656779	633840	631374	633929	654028	673725	670139	2.701e+06	4.59633e+07	4.47257e+07	4.59377e+07	4.59454e+07	4.64612e+07	4.68908e+07	598655	702269	627094	344457	371390	2.51476e+06
IS3		level1			183.083	105.4			NEG		M183T105_3								101066	92352	106405	101369	93296	102156	105626	106044	98709.7	2.10972e+08	2.1101e+08	2.18389e+08	1.84655e+08	2.02103e+08	2.07666e+08	104595	103324	105096	8.68817e+07	102867	108156
PC(35:5)	2.75	level2			748.528	35.5	CLZILUAYFAKZPA-BONSMSLRSA-N	C43H76NO8P	POS	[H][C@@](COC(=O)CCCCCCCCCCCC)(COP([O-])(=O)OCC[N+](C)(C)C)OC(=O)CC\C=C/C\C=C/C\C=C/C\C=C/C\C=C/CCCCC	M749T35								3.19603e+06	4.28924e+06	4.91827e+06	1.86199e+06	2.37628e+06	4.07741e+06	431285	471462	506910	404736	432254	258759	3.85946e+07	4.309e+07	3.56945e+07	5.44804e+06	3.72642e+06	5.78735e+06	1.24251e+07	1.70286e+07	1.50423e+07
2-Propylpyridine	2.75	level2			122.096	356.2	OIALIKXMLIAOSN-UHFFFAOYSA-N	C8H11N	POS	CCCC1=CC=CC=N1	M122T356	622-39-9		HMDB0032497	69320	Organoheterocyclic compounds	Pyridines and derivatives	Pyridines and derivatives	1.05619e+06	1.08859e+06	1.07881e+06	1.12471e+06	1.02346e+06	1.13787e+06	1.02993e+06	1.05661e+06	1.05491e+06	1.40259e+06	1.34996e+06	1.10207e+06	1.24728e+06	1.33332e+06	1.30067e+06	1.03574e+06	1.02379e+06	1.0831e+06	1.01042e+06	1.11196e+06	918753
3-Aminobenzoic Acid	2.75	level2			138.055	124.1	XFDUHJPVQKIXHO-UHFFFAOYSA-N	C7H7NO2	POS	C1=CC(=CC(=C1)N)C(=O)O	M138T124	99-05-8		HMDB0001891	7419	Benzenoids	Benzene and substituted derivatives	Benzoic acids and derivatives	1.17578e+07	1.27121e+07	5.75882e+06	5.01119e+06	2.71139e+06	6.54405e+06	1.10306e+07	5.54918e+06	8.18237e+06	1.22325e+06	1.25432e+06	1.31373e+06	9.6311e+06	8.62934e+06	8.58815e+06	3.4102e+07	1.55139e+07	2.05059e+07	1.64751e+07	6.76923e+06	7.26637e+06
2-Chloro-8-methylquinoline-3-carboxaldehyde	2.75	level2			206.037	38.6	YPBRSXNRWFUUOE-UHFFFAOYSA-N	C11H8ClNO	POS	CC1=C2C(=CC=C1)C=C(C(=N2)Cl)C=O	M206T39	73568-26-0				Organoheterocyclic compounds	Quinolines and derivatives	Haloquinolines	1.73676e+06	1.65127e+06	3.92261e+06	2.39705e+06	1.65206e+06	2.6647e+06	1.98354e+06	1.42716e+06	1.76416e+06	1.19029e+06	1.71722e+06	1.24321e+06	769932	430336	306595	2.51257e+06	4.04282e+06	1.12072e+06	3.15697e+06	1.27754e+06	3.08483e+06
PC(O-16:0/22:6(4Z,7Z,10Z,13Z,16Z,19Z))	2.75	level2			792.59	35.3	QQQQNYAHSSIZBU-HIQXTUQZSA-N	C46H82NO7P	POS	CCCCCCCCCCCCCCCCOC[C@H](COP(=O)([O-])OCC[N+](C)(C)C)OC(=O)CC/C=C\C/C=C\C/C=C\C/C=C\C/C=C\C/C=C\CC	M793T35	132213-85-5		HMDB0013409	16759366	Lipids and lipid-like molecules	Glycerophospholipids	Glycerophosphocholines	1.94875e+06	2.55559e+06	2.92248e+06	624865	675163	1.53961e+06	116226	48720	143570	191001	186240	67505.9	9.88222e+06	9.23337e+06	8.3989e+06	1.1015e+07	1.22958e+06	3.14043e+06	2.82174e+06	3.64456e+06	3.05282e+06
Asolectin	2.75	level2			758.569	19.6	JLPULHDHAOZNQI-ZTIMHPMXSA-N	C42H80NO8P	POS	CCCCCCCCCCCCCCCC(=O)OC[C@H](COP(=O)([O-])OCC[N+](C)(C)C)OC(=O)CCCCCCC/C=C\C/C=C\CCCCC	M759T20_2	159701-21-0		HMDB0007973	5287971	Lipids and lipid-like molecules	Glycerophospholipids	Glycerophosphocholines	2.88715e+07	3.23067e+07	3.44905e+07	6.38368e+06	5.64958e+06	1.60661e+07	2.89118e+06	1.48538e+06	3.723e+06	4.43385e+06	3.9317e+06	3.43386e+06	1.4555e+08	1.44194e+08	8.52848e+07	3.95293e+07	2.10788e+07	5.09303e+07	3.19147e+07	4.1609e+07	3.55439e+07
5-(3-Chlorophenyl)-5-methylimidazolidine-2,4-dione	2.75	level2			223.028	16.7	CDAMVXKHZACAKQ-UHFFFAOYSA-N	C10H9ClN2O2	NEG	CC1(C(=O)NC(=O)N1)C2=CC(=CC=C2)Cl	M223T17_2	6946-01-6				Organoheterocyclic compounds	Azolidines	Imidazolidines	8.56411e+08	7.64495e+08	7.10045e+08	6.12936e+08	7.34709e+08	7.08902e+08	6.75273e+08	7.41199e+08	7.09938e+08	3.20491e+08	3.45606e+08	3.92564e+08	3.55012e+08	3.90067e+08	3.74519e+08	7.0906e+08	7.04124e+08	8.17878e+08	7.24359e+08	6.66635e+08	6.72091e+08
(r)-3-Amino-4-methylpentanoic acid	2.75	level2			130.087	15.9	GLUJNGJDHCTUJY-RXMQYKEDSA-N	C6H13NO2	NEG	CC(C)[C@@H](CC(=O)O)N	M130T16	75992-50-6				Organic acids and derivatives	Carboxylic acids and derivatives	Amino acids, peptides, and analogues	3.15459e+06	17148.9	3.99388e+06	3.14325e+06	3.32054e+06	4.10017e+06	3.111e+06	2.7185e+06	2.67532e+06	3.63933e+06	4.24552e+06	3.33484e+06	4.08633e+06	3.53658e+06	3.15578e+06	5.68686e+06	3.42447e+06	2.53725e+06	3.84326e+06	1.79018e+06	19623.2
Epiandrosterone sulfate	2.75	level2			369.174	15.8	ZMITXKRGXGRMKS-LUJOEAJASA-N	C19H30O5S	NEG	C[C@]12CC[C@@H](C[C@@H]1CC[C@@H]3[C@@H]2CC[C@]4([C@H]3CCC4=O)C)OS(=O)(=O)O	M369T16	977-35-5		HMDB0062657	9929317	Lipids and lipid-like molecules	Steroids and steroid derivatives	Sulfated steroids	925400	1.66052e+06	1.0073e+06	1.19136e+06	1.25478e+06	1.01386e+06	931609	982194	2.66745e+06	625062	930424	834701	503107	794740	711826	1.78137e+06	1.03179e+06	4.00271e+06	5.9016e+06	1.99455e+06	1.32485e+06
Tributylamine	2.75	level2			186.222	9.2	IMFACGCPASFAPR-UHFFFAOYSA-N	C12H27N	POS	CCCCN(CCCC)CCCC	M186T9_2	102-82-9		HMDB0259165		Organic nitrogen compounds	Organonitrogen compounds	Amines	7.24976e+06	5.94713e+06	7.05319e+06	6.9555e+06	7.1847e+06	7.36165e+06	9.99959e+06	9.06217e+06	8.84071e+06	4.26023e+06	5.02766e+06	4.19511e+06	4.68467e+06	4.70206e+06	4.54008e+06	7.39036e+06	7.75421e+06	5.84518e+06	7.01369e+06	8.38893e+06	7.84647e+06
2,6-Di-tert-butyl-4-methylphenol	2.75	level2			219.175	134.6	NLZUEZXRPGMBCV-UHFFFAOYSA-N	C15H24O	NEG	CC1=CC(=C(C(=C1)C(C)(C)C)O)C(C)(C)C	M219T135	128-37-0	C14693	HMDB0033826	31404	Benzenoids	Benzene and substituted derivatives	Phenylpropanes	1.74137e+06	1.81359e+06	1.75755e+06	1.77599e+06	1.785e+06	1.81497e+06	1.73485e+06	1.60627e+06	4.74954e+06	1.2148e+06	1.04846e+06	1.04496e+06	1.32885e+06	1.32119e+06	1.27228e+06	4.47784e+06	1.80457e+06	1.76518e+06	3.0714e+06	4.26015e+06	1.76981e+06
DL-Norvaline	2.75	level2			116.072	15.3	SNDPXSYFESPGGJ-UHFFFAOYSA-N	C5H11NO2	NEG	CCCC(C(=O)O)N	M116T15	760-78-1|6600-40-4		HMDB0251527	824	Organic acids and derivatives	Carboxylic acids and derivatives	Amino acids, peptides, and analogues	1.58025e+06	1.36519e+06	2.54605e+06	1.56377e+06	1.65026e+06	1.57231e+06	2.18845e+06	1.717e+06	1.74249e+06	3.9903e+06	2.21768e+06	3.91578e+06	2.22504e+06	2.60132e+06	27224.7	2.88707e+06	1.92303e+06	1.47639e+06	1.63389e+06	885045	6.69766e+06
Meldonium	2.74	level2			147.113	318.1	PVBQYTCFVWZSJK-UHFFFAOYSA-N	C6H14N2O2	POS	C[N+](C)(C)NCCC(=O)[O-]	M147T318_2	76144-81-5		HMDB0254733	123868	Organic acids and derivatives	Carboxylic acids and derivatives	Amino acids, peptides, and analogues	95356.5	89306.8	138674	95434.2	204713	105738	105359	102600	100991	797797	923068	904933	1.75167e+06	1.74804e+06	1.77117e+06	111991	1.50157e+06	1.71018e+06	119926	110111	89158.2
2,4-Dimethyl-3-pyridinecarboxylic acid	2.74	level2			152.071	255.3	XSZKVKMGSAAAJZ-UHFFFAOYSA-N	C8H9NO2	POS	CC1=C(C(=NC=C1)C)C(=O)O	M152T255	55314-30-2				Organoheterocyclic compounds	Pyridines and derivatives	Pyridinecarboxylic acids and derivatives	1.81476e+06	1.95945e+06	1.65321e+06	1.46958e+06	2.06274e+06	2.59776e+06	4.08814e+06	4.24761e+06	2.25665e+06	1.51387e+06	1.58269e+06	1.54648e+06	1.4026e+06	1.41951e+06	1.40424e+06	3.4864e+06	1.83342e+06	1.79242e+06	1.10046e+06	868355	930247
Aminocyclopyrachlor	2.74	level2			214.038	183.7	KWAIHLIXESXTJL-UHFFFAOYSA-N	C8H8ClN3O2	POS	C1CC1C2=NC(=C(C(=N2)N)Cl)C(=O)O	M214T184_1	858956-08-8				Organoheterocyclic compounds	Diazines	Pyrimidines and pyrimidine derivatives	5659.22	10416.4	63069.9	8115.35	6348	6420.49	37417.3	0	6864.75	220153	310974	212250	514250	496320	451091	49353.1	54797.3	2845.25	84305.4	67635.4	88843.3
Beta-Aminobutyric Acid	2.74	level2			104.07	161.9	OQEBBZSWEGYTPG-UHFFFAOYSA-N	C4H9NO2	POS	CC(CC(=O)O)N	M104T162	2835-82-7		HMDB0031654	10932	Organic acids and derivatives	Carboxylic acids and derivatives	Amino acids, peptides, and analogues	2.40211e+06	4.09853e+06	1.71391e+06	1.69204e+06	1.5588e+06	2.18025e+06	1.96017e+06	1.239e+06	1.6673e+06	1.01729e+08	9.93518e+07	9.7266e+07	2.80514e+08	2.56269e+08	2.54447e+08	2.5091e+06	4.61862e+06	3.33097e+06	3.33427e+06	2.45484e+06	3.14662e+06
Isoguvacine	2.74	level2			128.071	160.2	KRVDMABBKYMBHG-UHFFFAOYSA-N	C6H9NO2	POS	C1CNCC=C1C(=O)O	M128T160_1	64603-90-3	C13694	HMDB0253644	3765	Organoheterocyclic compounds	Pyridines and derivatives	Hydropyridines	803365	715707	1.29419e+06	1.14631e+06	1.05438e+06	1.18346e+06	1.01234e+06	1.03443e+06	928895	7.26917e+06	7.29086e+06	6.80779e+06	5.44648e+06	5.42334e+06	5.48364e+06	944123	934611	871805	972614	22419.5	26128.1
1-Aminocyclobutanecarboxylic acid	2.74	level2			116.07	150.9	FVTVMQPGKVHSEY-UHFFFAOYSA-N	C5H9NO2	POS	C1CC(C1)(C(=O)O)N	M116T151	22264-50-2				Organic acids and derivatives	Carboxylic acids and derivatives	Amino acids, peptides, and analogues	1.56821e+07	1.97755e+07	2.18663e+06	3.10393e+07	3.74995e+07	2.33728e+07	1.99566e+06	2.09995e+06	2.21717e+06	4.47276e+06	5.267e+06	4.77432e+06	3.79691e+06	3.63196e+06	3.74658e+06	2.72826e+06	1.1765e+07	1.77375e+07	1.36082e+06	1.21438e+06	1.21021e+06
3-Methylpiperidin-2-one	2.74	level2			114.091	135.2	PHGAOXNFCZKFTR-UHFFFAOYSA-N	C6H11NO	POS	CC1CCCNC1=O	M114T135_1	3768-43-2				Organoheterocyclic compounds	Piperidines	Piperidinones	5.78292e+06	5.65527e+06	5.98546e+06	6.02155e+06	5.86769e+06	6.10528e+06	6.50366e+06	749427	731179	2.93126e+06	5.6199e+06	5.39211e+06	5.26252e+06	5.27331e+06	5.20217e+06	3.19499e+06	6.42989e+06	5.52428e+06	538278	2.25279e+06	500927
8,11-Eicosadiynoic acid	2.74	level2			303.233	118.9	AJBBHZDIKZCZAI-UHFFFAOYSA-N	C20H32O2	NEG	CCCCCCCCC#CCC#CCCCCCCC(=O)O	M303T119_2	82073-91-4				Lipids and lipid-like molecules	Fatty Acyls	Fatty acids and conjugates	3.08532e+07	3.05527e+07	3.4758e+07	3.1293e+07	2.95114e+07	3.41155e+07	3.05026e+07	3.01433e+07	3.03238e+07	1.28531e+07	1.36227e+07	1.36682e+07	1.24211e+07	1.16056e+07	1.13938e+07	3.32488e+07	3.38833e+07	3.08691e+07	2.79539e+07	3.43599e+07	3.81118e+07
Lauryl sulfate	2.74	level2			265.148	78.7	MOTZDAYCYVMXPC-UHFFFAOYSA-N	C12H26O4S	NEG	CCCCCCCCCCCCOS(=O)(=O)O	M265T79_2	151-41-7				Organic acids and derivatives	Organic sulfuric acids and derivatives	Sulfuric acid esters	1.06491e+06	1.41863e+06	6.74667e+06	1.21629e+06	1.29672e+06	926013	816102	1.53807e+06	827266	57152.9	106412	54361.5	107204	60154.3	48519.5	750633	548367	1.45313e+06	395395	1.1035e+06	208540
4-Chloro-5,6,7,8-tetrahydroquinazolin-2-amine	2.74	level2			184.064	57.7	BTLNLOHFQGIGLV-UHFFFAOYSA-N	C8H10ClN3	POS	C1CCC2=C(C1)C(=NC(=N2)N)Cl	M184T58	111896-77-6				Organoheterocyclic compounds	Diazanaphthalenes	Benzodiazines	710367	869940	1.09248e+06	323879	314981	699992	821153	761846	581969	2.77486e+06	1.18698e+06	1.35187e+06	5.91488e+06	4.6439e+06	4.57063e+06	1.44319e+06	876898	1.15121e+06	3.44889e+06	2.27419e+06	3.08052e+06
Triphenylphosphine Oxide	2.74	level2			279.093	55.5	FIQMHBFVRAXMOP-UHFFFAOYSA-N	C18H15OP	POS	C1=CC=C(C=C1)P(=O)(C2=CC=CC=C2)C3=CC=CC=C3	M279T55	791-28-6				Benzenoids	Benzene and substituted derivatives	Phenylphosphines and derivatives	852756	870806	789640	834112	845221	817653	458300	783635	2.18861e+06	727721	735990	709982	725562	716617	659327	803597	555752	2.327e+06	814850	717517	764405
Succinic anhydride	2.74	level2			99.0087	49.9	RINCXYDBBGOEEQ-UHFFFAOYSA-N	C4H4O3	NEG	C1CC(=O)OC1=O	M99T50	108-30-5	C19524	HMDB0032523	7922	Organic acids and derivatives	Carboxylic acids and derivatives	Dicarboxylic acids and derivatives	6.6958e+06	4.57482e+06	1.38278e+07	2.55277e+06	2.49049e+06	2.31796e+06	1.28415e+06	1.13049e+06	1.05707e+06	3.90942e+06	5.22801e+06	3.28136e+06	100544	1.25961e+07	1.22509e+07	6.75462e+06	3.11552e+06	3.90597e+06	7.8343e+06	4.31027e+06	4.98135e+06
3-Aminopentanoic acid	2.74	level2			116.072	48.6	QFRURJKLPJVRQY-UHFFFAOYSA-N	C5H11NO2	NEG	CCC(CC(=O)O)N	M116T49	18664-78-3				Organic acids and derivatives	Carboxylic acids and derivatives	Amino acids, peptides, and analogues	3.259e+06	3.41588e+06	4.29207e+06	3.69938e+06	3.3933e+06	3.96717e+06	3.44689e+06	3.2401e+06	3.1373e+06	6.73005e+06	6.82105e+06	7.05788e+06	6.47595e+06	6.61669e+06	6.5098e+06	2.58057e+06	8.50344e+06	3.69285e+06	6.04457e+06	3.76099e+06	4.31774e+06
Octadecylamine	2.74	level2			270.315	42.5	REYJJPSVUYRZGE-UHFFFAOYSA-N	C18H39N	POS	CCCCCCCCCCCCCCCCCCN	M270T43	124-30-1		HMDB0029586	15793	Organic nitrogen compounds	Organonitrogen compounds	Amines	146637	401665	132934	492283	466671	131259	430261	752532	447011	966869	951031	947337	1.28557e+06	633907	614958	462653	774493	654616	457207	505185	571566
5-Acetylsalicylic acid	2.74	level2			179.035	38.2	NZRDKNBIPVLNHA-UHFFFAOYSA-N	C9H8O4	NEG	CC(=O)C1=CC(=C(C=C1)O)C(=O)O	M179T38	13110-96-8				Organic oxygen compounds	Organooxygen compounds	Carbonyl compounds	1.6663e+06	1.40136e+06	987222	2.39042e+06	3.20423e+06	3.54887e+06	2.1457e+06	1.08127e+06	1.13161e+06	6.85372e+06	3.13149e+06	6.59264e+06	3.08537e+06	2.89325e+06	3.06122e+06	7.51014e+06	2.90581e+06	2.76666e+06	3.9159e+06	7.11593e+06	6.28109e+06
Arachidonoyl PAF C-16	2.74	level2			768.59	35.8	DUUSFCFZBREELS-LXDDVLOTSA-N	C44H82NO7P	POS	CCCCCCCCCCCCCCCCOCC(COP(=O)([O-])OCC[N+](C)(C)C)OC(=O)CCC/C=C\C/C=C\C/C=C\C/C=C\CCCCC	M769T36_1	86288-11-1				Lipids and lipid-like molecules	Glycerophospholipids	Glycerophosphocholines	2.44628e+06	3.20361e+06	3.85082e+06	676798	790979	1.63426e+06	168004	75516.6	248869	402978	418848	388782	1.06535e+07	1.02177e+07	9.90555e+06	3.80125e+06	1.3881e+06	3.54941e+06	2.78867e+06	3.69911e+06	3.11643e+06
PC(P-18:0/22:6(4Z,7Z,10Z,13Z,16Z,19Z))	2.74	level2			818.605	34.9	TXHZYNSTTCIWMJ-RXSQUPBGSA-N	C48H84NO7P	POS	CCCCCCCCCCCCCCCC/C=C\OC[C@H](COP(=O)([O-])OCC[N+](C)(C)C)OC(=O)CC/C=C\C/C=C\C/C=C\C/C=C\C/C=C\C/C=C\CC	M819T35	799268-64-7		HMDB0011262	42607430	Lipids and lipid-like molecules	Glycerophospholipids	Glycerophosphocholines	1.19701e+06	1.54868e+06	1.82864e+06	406252	376906	964128	71225.5	114225	76286.6	58164.4	61145	932109	4.16952e+06	3.98256e+06	3.53235e+06	5.35082e+06	773358	1.85993e+06	1.72951e+06	2.44737e+06	2.16395e+06
Dimethylmesaconsaure	2.74	level2			157.05	34.3	NJMGRJLQRLFQQX-HWKANZROSA-N	C7H10O4	NEG	CC(C)/C(=C\C(=O)O)/C(=O)O	M157T34	7596-39-6				Lipids and lipid-like molecules	Fatty Acyls	Fatty acids and conjugates	2.30685e+07	2.61185e+07	3.05869e+07	4.68686e+06	2.92291e+06	5.71996e+06	659497	650038	612874	376996	151970	412114	157202	405691	194615	3.0742e+07	1.21353e+08	2.91398e+07	4.01172e+07	5.89268e+07	4.66784e+07
3-Methyl-4-pentenoic acid	2.74	level2			113.061	33.6	QNPZXLANENFTFK-UHFFFAOYSA-N	C6H10O2	NEG	CC(CC(=O)O)C=C	M113T34	1879-03-4				Lipids and lipid-like molecules	Fatty Acyls	Fatty acids and conjugates	3.29941e+06	3.73834e+06	4.36442e+06	605952	434853	778723	57562.7	59157.3	52525.4	26328.1	35246.2	29478.7	4458.33	22882.2	4531.02	4.45372e+06	1.7405e+07	3.83964e+06	5.9016e+06	7.64126e+06	6.61056e+06
Decamethylcyclopentasiloxane	2.74	level2			371.101	16	XMSXQFUHVRWGNA-UHFFFAOYSA-N	C10H30O5Si5	POS	C[Si]1(O[Si](O[Si](O[Si](O[Si](O1)(C)C)(C)C)(C)C)(C)C)C	M371T16	541-02-6							1.72708e+07	1.46815e+07	1.58555e+07	1.57887e+07	1.63094e+07	1.37882e+07	7.10801e+06	5.88007e+06	7.33438e+06	3.91577e+06	4.82822e+06	4.07418e+06	4.19402e+06	3.64275e+06	4.77844e+06	8.27986e+06	6.88814e+06	6.61777e+06	7.28296e+06	7.45788e+06	5.45857e+06
2,6-Di-tert-butylphenol	2.74	level2			205.16	16	DKCPKDPYUFEZCP-UHFFFAOYSA-N	C14H22O	NEG	CC(C)(C)C1=C(C(=CC=C1)C(C)(C)C)O	M205T16	128-39-2				Benzenoids	Benzene and substituted derivatives	Phenylpropanes	1.25888e+07	2.11893e+07	1.96179e+07	8.37277e+06	2.03353e+07	7.66701e+06	8.85857e+06	2.15469e+07	8.3073e+06	1.70627e+07	7.82047e+06	1.91066e+07	1.19357e+07	1.14557e+07	2.6198e+07	2.4387e+07	8.49479e+06	2.03304e+07	1.53709e+07	2.09321e+07	2.25678e+07
(E)-5-((1R,3R,6S)-2,3-Dimethyltricyclo[2.2.1.02,6]heptan-3-yl)-2-methylpent-2-enoic acid	2.74	level2			233.155	15.9	NZSCHTYUGUVLHG-WEVVVXLNSA-N	C15H22O2	NEG	C/C(=C\CCC1(C2CC3C1(C3C2)C)C)/C(=O)O	M233T16_2	74642-79-8				Lipids and lipid-like molecules	Prenol lipids	Sesquiterpenoids	1.64897e+06	1.60374e+06	1.59527e+06	1.80674e+06	1.99873e+06	2.05835e+06	3.4798e+06	1.44599e+06	1.7333e+06	3.55613e+06	5.31504e+06	3.59206e+06	3.12947e+06	2.50968e+06	4.04298e+06	2.07084e+06	1.51373e+06	5.65773e+06	3.3228e+06	2.87692e+06	2.74898e+06
12-Methyl-13-tridecanolide	2.74	level2			227.201	13.6	NFNWPPOMMYDNFQ-UHFFFAOYSA-N	C14H26O2	POS	CC1CCCCCCCCCCC(=O)OC1	M227T14	57092-32-7		HMDB0031073	534607	Phenylpropanoids and polyketides	Macrolides and analogues	Macrolides and analogues	223820	318798	205410	224601	177940	195654	238540	261952	692455	338410	25923.3	428737	19971.5	30848.4	33809.2	437651	223811	887840	1.3313e+06	355138	229188
N-Methylpropanamide	2.74	level2			88.0757	7.7	QJQAMHYHNCADNR-UHFFFAOYSA-N	C4H9NO	POS	CCC(=O)NC	M88T8	1187-58-2				Organic acids and derivatives	Carboxylic acids and derivatives	Carboxylic acid derivatives	1.06434e+07	1.07681e+07	1.04864e+07	1.00433e+07	1.05691e+07	1.03909e+07	1.6914e+07	1.69879e+07	7.52692e+06	1.3667e+07	8.41618e+06	1.1503e+07	2.54049e+07	2.54414e+07	2.52733e+07	1.18808e+07	6.33151e+06	1.83444e+07	1.15603e+07	1.71898e+07	5.68222e+06
2,6-Dimethylaniline	2.74	level2			122.096	3.5	UFFBMTHBGFGIHF-UHFFFAOYSA-N	C8H11N	POS	CC1=C(C(=CC=C1)C)N	M122T3	87-62-7	C11004	HMDB0060677	6896	Benzenoids	Benzene and substituted derivatives	Xylenes	1.786e+06	1.71501e+06	1.79989e+06	1.70209e+06	1.63263e+06	2.93524e+06	1.64601e+06	1.816e+06	2.14655e+06	1.91957e+06	2.03946e+06	25136.6	1.93227e+06	1.88646e+06	19184.2	1.66159e+06	1.8303e+06	1.75793e+06	2.64363e+06	2.07008e+06	1.24371e+06
N-Methyl-L-valine	2.74	level2			132.102	115.7	AKCRVYNORCOYQT-YFKPBYRVSA-N	C6H13NO2	POS	CC(C)[C@@H](C(=O)O)NC	M132T116	2480-23-1		HMDB0061716	444080	Organic acids and derivatives	Carboxylic acids and derivatives	Amino acids, peptides, and analogues	1.11851e+07	1.21843e+07	4.96427e+06	2.14717e+07	2.98183e+07	1.42016e+07	1.68557e+07	1.22438e+07	1.567e+07	63683.7	81201.4	5.9745e+06	3.30527e+06	39897.6	3.11403e+06	3.8548e+06	1.26497e+06	6.98224e+06	8.03599e+07	2.41103e+07	2.70387e+07
2,3-Dihydroxy-2-methylbutanoic acid	2.74	level2			133.05	39.5	AOWPAWLEXIYETE-UHFFFAOYSA-N	C5H10O4	NEG	CC(C(C)(C(=O)O)O)O	M133T40	14868-24-7		HMDB0029576	301941	Lipids and lipid-like molecules	Fatty Acyls	Fatty acids and conjugates	4.00973e+06	4.67471e+06	5.23861e+06	1.22929e+07	9.65663e+06	1.21298e+07	410744	464358	426172	669004	776483	805261	826340	828167	975736	2.92812e+06	7.68946e+06	2.83144e+06	3.41044e+06	5.58209e+06	2.05069e+07
2-Hydroxytetradecanoic acid	2.74	level2			243.196	26.1	JYZJYKOZGGEXSX-UHFFFAOYSA-N	C14H28O3	NEG	CCCCCCCCCCCCC(C(=O)O)O	M243T26_2	2507-55-3		HMDB0002261	1563	Lipids and lipid-like molecules	Fatty Acyls	Fatty acids and conjugates	911928	1.0826e+06	1.32115e+06	2.27358e+06	2.28493e+06	3.58344e+06	423789	400537	685618	619736	557163	607371	1.16808e+06	1.05225e+06	1.07149e+06	2.09544e+06	1.05787e+06	877368	4.7989e+06	4.69213e+06	4.84513e+06
Trifluoroacetic acid	2.74	level2			112.986	15.7	DTQVDTLACAAQTR-UHFFFAOYSA-N	C2HF3O2	NEG	C(=O)(C(F)(F)F)O	M113T16	76-05-1		HMDB0014118	6422	Organic acids and derivatives	Carboxylic acids and derivatives	Alpha-halocarboxylic acids and derivatives	7.01128e+06	1.04586e+07	1.00304e+07	7.28879e+06	6.71501e+06	6.52602e+06	7.82479e+06	4.76167e+06	4.53013e+06	1.91687e+07	1.352e+07	1.45204e+07	2.64571e+07	2.1924e+07	2.32532e+07	1.04244e+07	7.68456e+06	8.08256e+06	8.50379e+06	1.28513e+07	9.03056e+06
PC(42:9)	2.74	level2			838.574	19.3	TXPIORWMSHZQOC-NPTSZBFUSA-N	C50H82NO8P	POS	[H][C@@](COC(=O)CCC\C=C/C\C=C/C\C=C/CCCCCCCC)(COP([O-])(=O)OCC[N+](C)(C)C)OC(=O)CC\C=C/C\C=C/C\C=C/C=C/CC\C=C/C\C=C/CC	M839T19_1								1.84294e+06	1.10523e+06	435537	2.56212e+06	1.24648e+06	377264	726634	1.61449e+06	1.48109e+06	1.07997e+07	1.67267e+07	4.57703e+07	1.08205e+07	1.50906e+07	6.02202e+06	1.61908e+06	1.75304e+06	655560	935244	350091	2.92946e+06
PC(40:7)	2.73	level2			832.584	35.2	OKVMMSHMUNQJJW-YNQDRSMJSA-N	C48H82NO8P	POS	[H][C@@](COC(=O)CCCCCCCCC\C=C\CCCCCC)(COP([O-])(=O)OCC[N+](C)(C)C)OC(=O)CC\C=C/C\C=C/C\C=C/C=C/CC\C=C/C\C=C/CC	M833T35_1								8.52085e+06	1.08834e+07	1.15888e+07	1.92752e+06	1.78726e+06	4.68443e+06	474996	269938	677607	424889	414061	1.38622e+06	4.88363e+06	3.64463e+06	1.96439e+07	1.50737e+07	8.5964e+06	1.58824e+07	1.43494e+07	1.53041e+07	1.49066e+07
Ethenocytosine	2.73	level2			136.05	227.4	GICKXGZWALFYHZ-UHFFFAOYSA-N	C6H5N3O	POS	C1=CNC(=O)N2C1=NC=C2	M136T227_1	55662-66-3				Organoheterocyclic compounds	Imidazopyrimidines	Imidazopyrimidines	203523	194247	158966	211687	176881	211802	214901	65586.2	206162	65809.7	61618.3	64114.1	54218	65499.9	42367.7	226239	130681	136104	49658.3	211002	252552
Piperazine-2-carboxamide	2.73	level2			130.097	171.8	BRYCUMKDWMEGMK-UHFFFAOYSA-N	C5H11N3O	POS	C1CNC(CN1)C(=O)N	M130T172	84501-64-4				Organic acids and derivatives	Carboxylic acids and derivatives	Amino acids, peptides, and analogues	1.18675e+06	1.34905e+06	1.82785e+06	503855	481596	3.45182e+06	571997	207656	242631	4.82033e+06	5.16499e+06	4.5033e+06	6.93595e+06	1.45221e+07	1.45481e+07	658623	586391	1.16755e+06	2.12352e+06	1.77442e+06	210439
4-Chloro-5-morpholin-4-ylpyridazin-3(2H)-one	2.73	level2			216.054	161.7	NXBBUGQZWHZSPQ-UHFFFAOYSA-N	C8H10ClN3O2	POS	C1COCCN1C2=C(C(=O)NN=C2)Cl	M216T162_1	944-88-7				Organic nitrogen compounds	Organonitrogen compounds	Amines	113305	98267.7	99928.4	114538	125670	120043	96813.1	0	103139	234518	299963	251593	465349	388741	427341	109272	96704.2	108095	106817	105067	107789
4'-Hydroxy-2-(methylamino)acetophenone	2.73	level2			164.072	157.7	MTQOKMDKQJVMSO-UHFFFAOYSA-N	C9H11NO2	NEG	CNCC(=O)C1=CC=C(C=C1)O	M164T158	21213-89-8				Organic oxygen compounds	Organooxygen compounds	Carbonyl compounds	139228	134765	164334	150594	149948	182825	298188	143625	133241	2.52136e+06	2.83394e+06	2.59528e+06	1.03761e+07	9.54389e+06	9.67711e+06	131203	547268	125306	174934	91380.4	77915.6
(2R)-3-azaniumyl-2-hydroxypropanoate	2.73	level2			104.035	149.1	BMYNFMYTOJXKLE-UWTATZPHSA-N	C3H7NO3	NEG	C([C@H](C(=O)[O-])O)[NH3+]	M104T149	632-13-3				Organic acids and derivatives	Carboxylic acids and derivatives	Amino acids, peptides, and analogues	301879	233914	254856	188745	414057	403929	53669.7	109284	67297.5	1.10343e+06	669373	651759	771347	832322	1.22165e+06	114025	58541.2	141471	742417	329042	329529
D-Norvaline	2.73	level2			118.086	141.6	SNDPXSYFESPGGJ-SCSAIBSYSA-N	C5H11NO2	POS	CCC[C@H](C(=O)O)N	M118T142	6600-40-4	C01799	HMDB0013716	439575	Organic acids and derivatives	Carboxylic acids and derivatives	Amino acids, peptides, and analogues	2.37456e+07	1.84776e+08	6.57138e+06	2.3779e+07	3.31461e+07	3.12709e+07	3.57558e+06	2.66827e+06	3.66896e+06	4.08663e+06	4.82066e+06	4.4284e+06	3.4683e+06	3.2397e+06	3.36032e+06	5.24412e+06	1.03435e+08	1.28711e+08	5.84424e+06	3.55849e+06	1.03267e+07
(E)-6-hydroxyoctadec-4-enoic acid	2.73	level2			297.244	120	SCZSILIHRULXII-NTCAYCPXSA-N	C18H34O3	NEG	CCCCCCCCCCCCC(/C=C/CCC(=O)O)O	M297T120	1235702-07-4				Lipids and lipid-like molecules	Fatty Acyls	Fatty acids and conjugates	6.64778e+06	6.66569e+06	6.40576e+06	6.53566e+06	6.68922e+06	6.46874e+06	6.66625e+06	6.73441e+06	7.02282e+06	8.09341e+06	7.90728e+06	8.42151e+06	2.19751e+06	6.95022e+06	7.09301e+06	7.08187e+06	3.23902e+06	6.9676e+06	7.41212e+06	8.60411e+06	1.17608e+07
Barbital	2.73	level2			183.078	115.8	FTOAOBMCPZCFFF-UHFFFAOYSA-N	C8H12N2O3	NEG	CCC1(C(=O)NC(=O)NC1=O)CC	M183T116	57-44-3		HMDB0248870	2294	Organoheterocyclic compounds	Diazines	Pyrimidines and pyrimidine derivatives	100853	107521	101705	108315	99126.8	99039.5	112322	111331	101451	124480	90668.8	182566	2.24946e+06	159853	2.13963e+06	91085.8	93757.2	96382.8	1.0078e+08	114895	115935
1-(3,4-Dihydroxyphenyl)-2-(2-ethyl-1-imidazolyl)ethanone	2.73	level2			245.093	108.2	KRFQWVXRVPHWCH-UHFFFAOYSA-N	C13H14N2O3	NEG	CCC1=NC=CN1CC(=O)C2=CC(=C(C=C2)O)O	M245T108_2	1135683-24-7				Organic oxygen compounds	Organooxygen compounds	Carbonyl compounds	12160.6	16187.2	17316.6	13381.1	12095.1	10391.6	24179.1	16241.1	7760.8	698277	594466	649903	1.04334e+07	9.1077e+06	9.21628e+06	22386.7	8406.63	13039	1.35186e+07	13674.2	9303.15
2-Pyrimidinemethanol	2.73	level2			111.055	105	HZGCZRCZOMANHK-UHFFFAOYSA-N	C5H6N2O	POS	C1=CN=C(N=C1)CO	M111T105	42839-09-8				Organoheterocyclic compounds	Diazines	Pyrimidines and pyrimidine derivatives	1.92649e+07	4.49726e+06	4.66236e+06	6.84052e+06	1.22682e+07	6.65729e+06	2.30089e+06	2.34176e+06	8.04335e+06	1.15017e+07	1.7942e+06	1.44071e+06	4.00487e+07	3.7489e+07	3.75601e+07	3.39176e+07	1.16168e+07	7.47822e+06	5.34329e+07	8.0678e+07	8.17693e+07
Butylimidazole	2.73	level2			125.107	79.4	MCMFEZDRQOJKMN-UHFFFAOYSA-N	C7H12N2	POS	CCCCN1C=CN=C1	M125T79	4316-42-1				Organoheterocyclic compounds	Azoles	Imidazoles	1.17527e+06	1.26666e+06	1.47245e+06	1.14116e+06	1.07296e+06	1.16092e+06	2.50086e+06	985061	1.01758e+06	742790	749961	734403	952077	910114	919750	1.59306e+06	637382	1.09325e+06	1.58654e+06	1.68084e+06	1.6841e+06
2-(N-methylmethanesulfonamido)acetic acid	2.73	level2			166.018	60.9	BJJBJDSBYILUDE-UHFFFAOYSA-N	C4H9NO4S	NEG	CN(CC(=O)O)S(=O)(=O)C	M166T61	115665-52-6				Organic acids and derivatives	Carboxylic acids and derivatives	Amino acids, peptides, and analogues	5.93333e+06	6.65702e+06	7.2022e+06	1.19312e+07	1.89447e+07	9.4674e+06	820685	69973	19948.6	1.89938e+06	223153	679951	967710	2.42637e+06	1.2817e+06	463394	114295	206218	711612	2.88853e+06	3.62432e+06
Hexadecylamine	2.73	level2			242.284	47	FJLUATLTXUNBOT-UHFFFAOYSA-N	C16H35N	POS	CCCCCCCCCCCCCCCCN	M242T47	143-27-1		HMDB0243891	8926	Organic nitrogen compounds	Organonitrogen compounds	Amines	600743	705421	608666	552743	427055	498133	497228	555175	570055	1.64073e+06	1.74558e+06	1.31621e+06	1.50022e+06	1.49009e+06	1.68372e+06	552214	532919	543569	621477	602487	580613
Tripropylamine	2.73	level2			144.174	45.7	YFTHZRPMJXBUME-UHFFFAOYSA-N	C9H21N	POS	CCCN(CCC)CCC	M144T46	102-69-2		HMDB0032545	7616	Organic nitrogen compounds	Organonitrogen compounds	Amines	1.56423e+06	1.44778e+06	1.55801e+06	961253	1.03183e+06	1.38473e+06	1.25628e+06	1.35713e+06	1.59479e+06	769590	927639	747484	882466	858635	828735	1.6632e+06	2.195e+06	1.68949e+06	1.87544e+06	1.84626e+06	1.66161e+06
PC(P-18:0/20:4(5Z,8Z,11Z,14Z))	2.73	level2			794.605	35.4	FHHVIBPVBBRLOR-IYACIECVSA-N	C46H84NO7P	POS	CCCCCCCCCCCCCCCC/C=C\OC[C@H](COP(=O)([O-])OCC[N+](C)(C)C)OC(=O)CCC/C=C\C/C=C\C/C=C\C/C=C\CCCCC	M795T35	97802-56-7		HMDB0011253	24779390	Lipids and lipid-like molecules	Glycerophospholipids	Glycerophosphocholines	2.27059e+06	2.92453e+06	3.51846e+06	749829	800654	1.55725e+06	159084	68806.4	194966	344545	345225	287204	9.57158e+06	8.88617e+06	8.23557e+06	4.26888e+06	1.38601e+06	3.6553e+06	3.61556e+06	4.22733e+06	4.04273e+06
1-Palmitoyl-2-docosahexaenoyl-sn-glycero-3-phosphocholine	2.73	level2			806.568	35.3	IESVDEZGAHUQJU-ZLBXKVHBSA-N	C46H80NO8P	POS	CCCCCCCCCCCCCCCC(=O)OC[C@H](COP(=O)([O-])OCC[N+](C)(C)C)OC(=O)CC/C=C\C/C=C\C/C=C\C/C=C\C/C=C\C/C=C\CC	M807T35	59403-54-2		HMDB0007991	6441886	Lipids and lipid-like molecules	Glycerophospholipids	Glycerophosphocholines	7.18768e+07	9.2055e+07	1.07126e+08	1.51646e+07	1.33127e+07	4.30924e+07	3.79194e+06	440784	5.62461e+06	3.60642e+06	3.5817e+06	3.90327e+06	3.20803e+08	2.22293e+08	1.94496e+08	1.49903e+08	8.15728e+07	1.59435e+08	1.35246e+08	1.82419e+08	1.58779e+08
(1R,3aS,5aR,5bR,9S,11aR)-1-acetyl-9-hydroxy-5a,5b,8,8,11a-pentamethyl-1,2,3,4,5,6,7,7a,9,10,11,11b,12,13,13a,13b-hexadecahydrocyclopenta[a]chrysene-3a-carboxylic acid	2.73	level2			457.333	33.3	RVMPLOSJMIQORE-XPDAHERZSA-N	C29H46O4	NEG	CC(=O)[C@@H]1CC[C@]2(C1C3CCC4[C@]5(CC[C@@H](C(C5CC[C@]4([C@@]3(CC2)C)C)(C)C)O)C)C(=O)O	M457T33	6060-06-6				Lipids and lipid-like molecules	Steroids and steroid derivatives	Oxosteroids	309949	207276	345265	131245	196919	87876.9	150015	32129.5	208627	78683.6	82133.6	108350	552795	494794	424909	744717	267969	192629	128344	229409	117975
Chrysogine	2.73	level2			191.081	22.6	BMBSGGZMJQTQSO-LURJTMIESA-N	C10H10N2O2	POS	C[C@@H](C1=NC(=O)C2=CC=CC=C2N1)O	M191T23_1	18326-30-2				Organoheterocyclic compounds	Diazanaphthalenes	Benzodiazines	2.74341e+06	1.91686e+06	1.57989e+06	1.82324e+06	828866	921732	1.25683e+06	988664	1.03737e+06	1.06305e+06	134140	336275	1.32853e+06	554803	923634	1.98097e+06	2.22543e+06	2.74662e+06	1.98998e+06	2.31341e+06	2.22729e+06
n-Butyl-2-cyanoacetamide	2.73	level2			141.102	20.6	MGZNARROBKPUST-UHFFFAOYSA-N	C7H12N2O	POS	CCCCNC(=O)CC#N	M141T21	39581-21-0				Organic acids and derivatives	Carboxylic acids and derivatives	Carboxylic acid derivatives	1.10852e+07	1.2243e+07	1.22467e+07	9.35386e+06	91227.6	1.33406e+07	1.42793e+07	1.38873e+07	1.2076e+07	7.31364e+06	9.24457e+06	4.19575e+06	8.68684e+06	3.74014e+07	3.63035e+06	1.40339e+07	1.18414e+07	1.34119e+07	1.25047e+07	1.19899e+07	1.23956e+07
4-Pyridineethanol	2.73	level2			124.076	20.3	DWPYQDGDWBKJQL-UHFFFAOYSA-N	C7H9NO	POS	C1=CN=CC=C1CCO	M124T20_2	5344-27-4				Organoheterocyclic compounds	Pyridines and derivatives	Pyridines and derivatives	3.77539e+06	3.34007e+06	2.51323e+06	3.11436e+06	2.77357e+06	2.99804e+06	2.93409e+06	3.25731e+06	2.89323e+06	1.35788e+06	1.77744e+06	929776	1.46152e+06	1.79065e+06	1.11985e+06	3.53205e+06	3.09393e+06	3.08452e+06	2.76418e+06	3.38982e+06	2.68603e+06
[(2S)-2-[(5Z,8Z,11Z,14Z)-icosa-5,8,11,14-tetraenoyl]oxy-3-octadecanoyloxypropyl] 2-(trimethylazaniumyl)ethyl phosphate	2.73	level2			810.6	19.5	PSVRFUPOQYJOOZ-RYIOQAQXSA-N	C46H84NO8P	POS	CCCCCCCCCCCCCCCCCC(=O)OC[C@@H](COP(=O)([O-])OCC[N+](C)(C)C)OC(=O)CCC/C=C\C/C=C\C/C=C\C/C=C\CCCCC	M811T19	35418-59-8				Lipids and lipid-like molecules	Glycerophospholipids	Glycerophosphocholines	5.91214e+06	7.03058e+06	7.63148e+06	1.12482e+06	1.08894e+06	3.06761e+06	293485	112097	556420	270667	291061	228185	1.89246e+07	2.37227e+07	1.16338e+07	4.94779e+06	3.70418e+06	8.55536e+06	5.2108e+06	8.29879e+06	7.34492e+06
Artocarpin	2.73	level2			437.196	14	KRGDFVQWQJIMEK-RMKNXTFCSA-N	C26H28O6	POS	CC(C)/C=C/C1=C(C=C2C(=C1O)C(=O)C(=C(O2)C3=C(C=C(C=C3)O)O)CC=C(C)C)OC	M437T14_1	7608-44-8		HMDB0030849	5458461	Phenylpropanoids and polyketides	Flavonoids	Flavones	777066	582819	942001	774801	774012	1.17642e+06	671699	672110	737387	153317	147975	113618	94288.7	137002	139760	555731	685213	1.00824e+06	801308	1.48113e+06	1.01263e+06
N-Methylanthranilic acid	2.73	level2			152.07	239.8	WVMBPWMAQDVZCM-UHFFFAOYSA-N	C8H9NO2	POS	CNC1=CC=CC=C1C(=O)O	M152T240	119-68-6	C03005	HMDB0032609	67069	Benzenoids	Benzene and substituted derivatives	Benzoic acids and derivatives	5.1513e+06	4.92134e+06	4.35244e+06	5.44521e+06	5.13244e+06	5.09083e+06	891163	2.1104e+06	2.25789e+06	950432	3.83216e+06	3.6628e+06	3.95298e+06	3.91088e+06	3.86045e+06	886892	4.72632e+06	2.14645e+06	3.11745e+06	2.81993e+06	3.04865e+06
2-Hydroxyisobutyric acid	2.73	level2			103.04	218.4	BWLBGMIXKSTLSX-UHFFFAOYSA-N	C4H8O3	NEG	CC(C)(C(=O)O)O	M103T218	594-61-6		HMDB0000729	11671	Organic acids and derivatives	Hydroxy acids and derivatives	Alpha hydroxy acids and derivatives	1.58566e+06	1.73569e+06	2.4493e+06	1.81482e+06	1.6488e+06	728093	2.51876e+06	1.68507e+06	1.94134e+06	231773	234876	3.04113e+06	3.37602e+06	3.1247e+06	3.02416e+06	2.45486e+06	2.27535e+06	1.8732e+06	3.909e+06	2.15172e+06	2.63266e+06
4-Oxobutanoic acid	2.73	level2			101.025	107.1	UIUJIQZEACWQSV-UHFFFAOYSA-N	C4H6O3	NEG	C(CC(=O)O)C=O	M101T107	692-29-5	C00232	HMDB0001259	1112	Lipids and lipid-like molecules	Fatty Acyls	Fatty acids and conjugates	2.89825e+06	3.09016e+06	3.56441e+06	2.58288e+06	2.64391e+06	2.85882e+06	1.84156e+06	1.72807e+06	4.01606e+06	3.79958e+06	4.45462e+06	3.95616e+06	6.94218e+06	7.22611e+06	7.14153e+06	1.84578e+06	1.84673e+06	4.27632e+06	512110	2.32286e+06	2.869e+06
2-Propylpiperidine	2.73	level2			128.143	92.7	NDNUANOUGZGEPO-UHFFFAOYSA-N	C8H17N	POS	CCCC1CCCCN1	M128T93	3238-60-6	C06523	HMDB0030285	9985	Alkaloids and derivatives	Alkaloids and derivatives	Alkaloids and derivatives	1.35263e+06	1.00376e+06	977241	1.17144e+06	1.59599e+06	954911	936105	1.5281e+06	608534	989798	1.09612e+06	1.0195e+06	735742	738668	727312	623703	917359	295086	1.06525e+06	410412	368772
LPC(O-18:1)	2.73	level2			508.376	124.3	HEEMBWYZIJABCR-ZXAYODBVSA-N	C26H54NO6P	POS	CCCCCC/C=C\CCCCCCCCCCOC[C@H](COP(=O)([O-])OCC[N+](C)(C)C)O	M508T124_2				21672239	Lipids and lipid-like molecules	Glycerophospholipids	Glycerophosphocholines	171281	93571.1	248295	131372	129736	222470	332516	594067	166055	31374.6	29212.9	15473	4.00112e+06	3.58311e+06	3.21484e+06	365195	211210	54065.3	217735	344174	94646.5
Lauric diethanolamide	2.73	level2			288.253	112.4	AOMUHOFOVNGZAN-UHFFFAOYSA-N	C16H33NO3	POS	CCCCCCCCCCCC(=O)N(CCO)CCO	M288T112	120-40-1|72968-36-6		HMDB0032358	8430	Lipids and lipid-like molecules	Fatty Acyls	Fatty amides	1.44442e+07	1.46974e+07	1.60845e+07	1.49532e+07	1.4765e+07	1.46933e+07	1.41505e+07	1.3161e+07	1.63056e+07	2.71263e+06	2.74489e+06	2.62947e+06	2.98046e+06	2.84287e+06	3.06848e+06	1.91961e+07	1.94047e+07	2.04949e+07	3.4615e+07	5.48198e+07	3.85238e+07
PC(34:2)	2.72	level2			758.568	158.7	CKALBGXOWPPZRV-NSXUIHOUSA-N	C42H80NO8P	POS	[H][C@@](COC(=O)CCCCCCC)(COP([O-])(=O)OCC[N+](C)(C)C)OC(=O)CCC\C=C\CC\C=C/CCCCCCCCCCCCCCCC	M759T159								78968.3	191496	110579	104155	81751.3	109885	76739.8	32218.1	39971.7	100792	107278	87009.7	172255	733701	188515	56589.5	175085	197082	7673.13	28906.9	12729
4-(Hydroxymethyl)benzenediazonium	2.72	level2			136.063	227.4	BTKRSPXVXZNYGV-UHFFFAOYSA-N	C7H7N2O	POS	C1=CC(=CC=C1CO)[N+]#N	M136T227_2	78246-53-4		HMDB0032593	122997	Benzenoids	Benzene and substituted derivatives	Benzyl alcohols	347809	345010	278204	368696	319378	381834	619060	545782	890947	4.7733e+06	4.54722e+06	5.05928e+06	4.16077e+06	4.02163e+06	4.25309e+06	460996	278552	240363	421678	443012	489298
cis-Hexadecenoic acid	2.72	level2			253.218	195.3	ZVRMGCSSSYZGSM-PFONDFGASA-N	C16H30O2	NEG	CCCCCCCCCCCCC/C=C\C(=O)O	M253T195	2825-68-5				Lipids and lipid-like molecules	Fatty Acyls	Fatty acids and conjugates	3.54726e+06	3.66474e+06	4.35571e+06	3.80726e+06	3.50649e+06	4.28316e+06	4.1319e+06	3.88676e+06	3.94073e+06	2.4578e+06	2.77356e+06	2.76572e+06	1.96225e+06	2.46589e+06	565950	4.65742e+06	4.47326e+06	3.96761e+06	9.52494e+06	4.18099e+06	4.72411e+06
4-Chloro-6-(1H-imidazol-1-yl)pyrimidine	2.72	level2			181.028	175.3	BOBHIPMYQAROLL-UHFFFAOYSA-N	C7H5ClN4	POS	C1=CN(C=N1)C2=CC(=NC=N2)Cl	M181T175_1	114834-02-5				Organoheterocyclic compounds	Diazines	Pyrimidines and pyrimidine derivatives	3.82626e+07	5.0099e+07	3.63511e+07	3.80905e+07	3.87082e+07	4.96316e+07	1.68789e+07	1.68906e+07	1.54748e+07	3.63309e+08	4.64095e+08	3.86958e+08	1.72776e+08	1.60683e+08	1.62022e+08	1.8332e+07	1.41699e+08	5.64387e+06	1.48017e+07	1.25829e+07	1.5531e+07
3(2H)-Pyridazinone, 4-chloro-2-methyl-5-morpholino-	2.72	level2			230.069	164.7	MPFFULBWRPBYJB-UHFFFAOYSA-N	C9H12ClN3O2	POS	CN1C(=O)C(=C(C=N1)N2CCOCC2)Cl	M230T165_1	1080-85-9				Organic nitrogen compounds	Organonitrogen compounds	Amines	78828.5	73074.3	52887.4	68172.5	84239	60704.7	12408.7	0	140791	62930.1	68264.1	29236.6	140033	157174	104677	31885.6	96420.3	76790.3	100151	83500.6	84377.8
4-Phenyl-5-pyridin-4-yl-4H-[1,2,4]triazole-3-thiol	2.72	level2			255.07	159.1	KPJBNFINSPXEGF-UHFFFAOYSA-N	C13H10N4S	POS	C1=CC=C(C=C1)N2C(=NNC2=S)C3=CC=NC=C3	M255T159_2	16629-40-6				Organoheterocyclic compounds	Pyridines and derivatives	Pyridyltriazoles	18901.4	21337.4	26647.3	15398.2	71852.4	35632.5	35792.5	5789.76	33087.5	848631	813940	830256	587950	487280	528880	41209.4	37386.6	28260.1	83373.7	68370.8	65763
1,5-Diazabicyclo(4.3.0)non-5-ene	2.72	level2			125.107	136.4	SGUVLZREKBPKCE-UHFFFAOYSA-N	C7H12N2	POS	C1CC2=NCCCN2C1	M125T136	3001-72-7				Organoheterocyclic compounds	Pyrrolopyrimidines	Pyrrolopyrimidines	817699	660574	760920	911008	808394	891456	861556	765598	788054	1.30592e+06	1.39772e+06	1.39436e+06	1.33009e+06	1.15512e+06	1.15834e+06	737011	414165	669690	676452	610668	676561
Eicosenoic acid, (Z)-	2.72	level2			309.28	136.1	FIKTURVKRGQNQD-HNENSFHCSA-N	C20H38O2	NEG	CCCCCCCCCCCCCCCCC/C=C\C(=O)O	M309T136	93772-82-8				Lipids and lipid-like molecules	Fatty Acyls	Fatty acids and conjugates	430294	415712	466760	410133	421782	474669	987790	677332	374182	338203	323956	342655	306615	290647	319767	924680	1.08913e+06	1.22532e+06	716664	223072	764819
2-(Dimethylamino)-1,3-benzothiazol-6-ol	2.72	level2			195.058	120	PTSXJPLARKXKFV-UHFFFAOYSA-N	C9H10N2OS	POS	CN(C)C1=NC2=C(S1)C=C(C=C2)O	M195T120	943-04-4				Organoheterocyclic compounds	Benzothiazoles	Benzothiazoles	388551	364140	223617	339642	453417	300140	358342	297450	332804	373669	550662	441255	769822	720089	717771	341930	1.4117e+06	298970	257202	18042.4	153474
1-Behenoyl-2-hydroxy-sn-glycero-3-phosphocholine	2.72	level2			580.433	116.9	UIINDYGXBHJQHX-GDLZYMKVSA-N	C30H62NO7P	POS	CCCCCCCCCCCCCCCCCCCCCC(=O)OC[C@H](COP(=O)([O-])OCC[N+](C)(C)C)O	M580T117	125146-65-8	C04230	HMDB0010398	24779479	Lipids and lipid-like molecules	Glycerophospholipids	Glycerophosphocholines	0	0	0	0	0	0	0	0	0	29172.7	51751.5	181784	600213	385552	572984	0	0	2311.89	0	0	0
N-cyclohexyl-2-(3-fluoro-N-[2-(2-methylimidazol-1-yl)acetyl]anilino)-2-(2-methylphenyl)acetamide	2.72	level2			463.25	116.6	FNYGWXSATBUBER-UHFFFAOYSA-N	C27H31FN4O2	POS	CC1=CC=CC=C1C(C(=O)NC2CCCCC2)N(C3=CC(=CC=C3)F)C(=O)CN4C=CN=C4C	M463T117	1355326-35-0				Organic acids and derivatives	Carboxylic acids and derivatives	Amino acids, peptides, and analogues	54186.7	59206	37194.4	37737.8	46379.3	33168.5	50580.4	55054.4	57307.8	1.82315e+06	2.55074e+06	8.62017e+06	1.43652e+06	1.50574e+06	2.83263e+06	43928.1	3862.34	8280.62	50628.6	32548	28040.7
N-Oleoylsphingomyelin	2.72	level2			729.589	109.6	NBEADXWAAWCCDG-QDDWGVBQSA-N	C41H81N2O6P	POS	CCCCCCCCCCCCC/C=C/[C@H]([C@H](COP(=O)([O-])OCC[N+](C)(C)C)NC(=O)CCCCCCC/C=C\CCCCCCCC)O	M730T110	108392-10-5		HMDB0012101	6443882	Lipids and lipid-like molecules	Sphingolipids	Phosphosphingolipids	0	0	0	0	0	0	0	0	0	517790	499596	575116	3.91416e+06	3.30165e+06	3.98847e+06	0	0	15494.6	0	0	0
4-Methyl-piperidin-(2E)-ylideneamine	2.72	level2			113.107	62.8	GGDLOMFAKKVDPT-UHFFFAOYSA-N	C6H12N2	POS	CC1CCN=C(C1)N	M113T63	165383-71-1				Organoheterocyclic compounds	Pyridines and derivatives	Hydropyridines	1.45236e+06	2.14996e+06	1.29889e+06	1.50105e+06	1.55199e+06	1.72028e+06	665899	787391	753422	7.57009e+06	2.55353e+06	4.90481e+06	2.46056e+07	2.7801e+07	1.69041e+07	668784	844865	844858	833155	882634	922093
Octamylamine	2.72	level2			200.237	47.2	RRWTWWBIHKIYTH-UHFFFAOYSA-N	C13H29N	POS	CC(C)CCCC(C)NCCC(C)C	M200T47	502-59-0				Organic nitrogen compounds	Organonitrogen compounds	Amines	197960	204631	344233	213944	321803	291663	285625	280747	371452	585776	538649	694644	774169	459024	846307	90931.7	332708	273124	313810	108655	352367
4-Aminocatechol	2.72	level2			126.055	42.7	KDHUXRBROABJBC-UHFFFAOYSA-N	C6H7NO2	POS	C1=CC(=C(C=C1N)O)O	M126T43	13047-04-6				Benzenoids	Phenols	Benzenediols	8.12523e+06	7.858e+06	8.11388e+06	8.1585e+06	8.05485e+06	8.34164e+06	8.19009e+06	8.34697e+06	8.5797e+06	7.28837e+06	7.54981e+06	7.44225e+06	7.02159e+06	7.45725e+06	7.10291e+06	8.61149e+06	7.90909e+06	8.19113e+06	5.77656e+06	6.80559e+06	5.51578e+06
1-hexadecanoyl-2-(5Z,8Z,11Z,14Z-eicosatetraenoyl)-sn-glycero-3-phosphoethanolamine	2.72	level2			738.508	38.7	DRIVXEVMDWCWLI-CAQMIEAISA-N	C41H74NO8P	NEG	CCCCCCCCCCCCCCCC(=O)OC[C@H](COP(=O)(O)OCCN)OC(=O)CCC/C=C\C/C=C\C/C=C\C/C=C\CCCCC	M739T39	70812-59-8		HMDB0008937	9546800	Lipids and lipid-like molecules	Glycerophospholipids	Glycerophosphoethanolamines	247550	88933.8	315157	33039.2	98493	228334	25249.3	29877.3	94192	431892	87171.6	549582	2.33571e+06	2.62316e+06	2.43479e+06	781398	365174	309961	1.17517e+06	1.94677e+06	1.29803e+06
PE(18:2(9Z,12Z)/18:2(9Z,12Z))	2.72	level2			740.521	38.6	SSCDRSKJTAQNNB-DWEQTYCFSA-N	C41H74NO8P	POS	CCCCC/C=C\C/C=C\CCCCCCCC(=O)OC[C@H](COP(=O)(O)OCCN)OC(=O)CCCCCCC/C=C\C/C=C\CCCCC	M741T39	20707-71-5		HMDB0009093	9546812	Lipids and lipid-like molecules	Glycerophospholipids	Glycerophosphoethanolamines	166904	322072	548378	105513	113409	260231	37992.3	66122.6	75563.9	490669	427616	2.4187e+06	2.47904e+06	2.66317e+06	2.06362e+06	1.13935e+06	319482	367702	1.64186e+06	2.34796e+06	1.62086e+06
1-Stearoyl-2-docosahexanoyl-sn-glycero-3-phosphocholine	2.72	level2			834.599	34.7	AHWXJDWBIIDPKS-TZUVPVEASA-N	C48H84NO8P	POS	CCCCCCCCCCCCCCCCCC(=O)O[C@H](COC(=O)CC/C=C\C/C=C\C/C=C\C/C=C\C/C=C\C/C=C\CC)COP(=O)([O-])OCC[N+](C)(C)C	M835T35	99264-99-0		HMDB0008727	52923691	Lipids and lipid-like molecules	Glycerophospholipids	Glycerophosphocholines	3.07739e+07	4.05662e+07	4.91226e+07	6.69392e+06	6.80561e+06	1.94684e+07	1.57084e+06	1.02741e+06	2.57993e+06	1.41162e+06	1.35214e+06	1.52527e+06	9.37209e+07	8.70255e+07	9.18575e+07	5.05837e+07	2.93278e+07	6.80079e+07	5.40037e+07	8.44234e+07	6.8964e+07
Laurixamine	2.72	level2			244.263	33.4	ZRJOUVOXPWNFOF-UHFFFAOYSA-N	C15H33NO	POS	CCCCCCCCCCCCOCCCN	M244T33	7617-74-5				Organic oxygen compounds	Organooxygen compounds	Ethers	1.30698e+06	1.3059e+06	1.38205e+06	946276	991525	1.00604e+06	1.30172e+06	991592	1.11267e+06	1.62745e+06	1.55403e+06	1.26479e+06	1.62408e+06	1.38005e+06	1.67451e+06	945957	1.09249e+06	1.09446e+06	1.09816e+06	1.06439e+06	1.00643e+06
6-Methoxy-3-pyridinylamine	2.72	level2			125.071	32.9	UUVDJIWRSIJEBS-UHFFFAOYSA-N	C6H8N2O	POS	COC1=NC=C(C=C1)N	M125T33	6628-77-9				Organoheterocyclic compounds	Pyridines and derivatives	Aminopyridines and derivatives	6.15796e+06	6.72009e+06	7.59632e+06	6.2046e+06	5.96761e+06	6.11765e+06	4.01892e+06	3.90495e+06	4.04416e+06	4.44454e+06	5.21058e+06	3.84252e+06	7.17643e+06	6.91333e+06	6.14107e+06	9.41188e+06	6.11421e+06	6.24876e+06	5.46639e+06	1.60385e+07	1.42387e+07
5-Amino-1-methylpiperidin-2-one	2.72	level2			129.102	22.7	ABXJTTPAABNOFP-UHFFFAOYSA-N	C6H12N2O	POS	CN1CC(CCC1=O)N	M129T23	90485-53-3				Organoheterocyclic compounds	Piperidines	Piperidinones	588861	605045	1.24297e+06	1.12817e+06	733810	734597	1.46484e+06	539790	528461	425304	539323	93072.2	438418	302847	21536.9	607959	513224	548840	336158	1.25406e+06	580533
4-(Methylamino)tetrahydro-2H-pyran	2.72	level2			116.107	21.4	WGYZZCUTSHNMET-UHFFFAOYSA-N	C6H13NO	POS	CNC1CCOCC1	M116T21	220641-87-2				Organoheterocyclic compounds	Oxanes	Oxanes	1.45587e+06	673826	1.18335e+06	635006	1.63527e+06	680312	1.28145e+06	737964	1.08107e+06	2.56293e+06	2.29048e+06	1.92856e+06	2.43117e+06	2.5417e+06	2.00939e+06	1.12069e+06	1.15455e+06	1.15142e+06	1.01075e+06	1.57831e+06	1.17781e+06
1-(2-methylpropyl)-1H-pyrazol-5-amine	2.72	level2			140.118	20.4	AGAFAORHXSFBGK-UHFFFAOYSA-N	C7H13N3	POS	CC(C)CN1C(=CC=N1)N	M140T20_3	3524-18-3				Organoheterocyclic compounds	Azoles	Pyrazoles	5.46811e+07	6.05355e+07	5.28114e+07	5.31534e+07	5.3136e+07	5.66512e+07	2.16526e+08	2.20106e+08	5.82821e+07	2.44039e+07	2.9164e+07	3.5954e+07	2.60942e+07	2.30391e+07	3.75646e+07	8.68112e+07	7.72019e+07	2.21838e+08	9.08695e+07	2.1016e+08	7.54408e+07
p-METHYLACETOPHENONE	2.72	level2			135.08	17.4	GNKZMNRKLCTJAY-UHFFFAOYSA-N	C9H10O	POS	CC1=CC=C(C=C1)C(=O)C	M135T17	122-00-9		HMDB0032608	8500	Organic oxygen compounds	Organooxygen compounds	Carbonyl compounds	1.76119e+06	2.041e+06	2.55312e+06	924849	3.37753e+06	1.27746e+06	2.53989e+06	1.14101e+06	2.77178e+06	1.68869e+06	2.37203e+06	1.29056e+06	3.27875e+06	2.2203e+06	695907	1.61705e+06	1.07682e+06	4.40717e+06	1.21259e+06	1.39381e+06	1.34613e+06
Isovaleramide	2.72	level2			102.091	72.4	SANOUVWGPVYVAV-UHFFFAOYSA-N	C5H11NO	POS	CC(C)CC(=O)N	M102T72	541-46-8	D04637		10930	Lipids and lipid-like molecules	Fatty Acyls	Fatty amides	3.00958e+07	2.30402e+07	2.50938e+07	2.53566e+07	2.62687e+07	3.37117e+07	530076	2.5795e+07	593465	2.08658e+06	232837	1.99865e+06	2.46079e+06	2.54744e+06	2.43476e+06	2.0359e+07	1.73722e+07	1.76875e+07	1.76592e+07	1.86489e+07	1.7963e+07
Pyrogallol	2.72	level2			125.025	217.1	WQGWDDDVZFFDIG-UHFFFAOYSA-N	C6H6O3	NEG	C1=CC(=C(C(=C1)O)O)O	M125T217	87-66-1	C01108	HMDB0013674	1057	Benzenoids	Phenols	Benzenetriols and derivatives	140571	126104	154475	142602	130548	135072	155794	123246	137671	385947	799510	528065	618063	417615	426827	168901	136281	139678	164333	163292	211878
17-ODYA	2.72	level2			279.233	183.1	DZIILFGADWDKMF-UHFFFAOYSA-N	C18H32O2	NEG	C#CCCCCCCCCCCCCCCCC(=O)O	M279T183_2	34450-18-5		HMDB0244776	1449	Lipids and lipid-like molecules	Fatty Acyls	Fatty acids and conjugates	9.25843e+07	9.16231e+07	1.09805e+08	9.63783e+07	9.00362e+07	1.07116e+08	1.00476e+08	9.82917e+07	9.75768e+07	2.90229e+07	4.90823e+07	4.18649e+07	3.33502e+07	3.99445e+07	3.17195e+07	1.0313e+08	1.08691e+08	9.44276e+07	2.07791e+08	9.48723e+07	1.07899e+08
N-Formylglycine	2.72	level2			102.02	44.7	UGJBHEZMOKVTIM-UHFFFAOYSA-N	C3H5NO3	NEG	C(C(=O)O)NC=O	M102T45	2491-15-8		HMDB0255145	75606	Organic acids and derivatives	Carboxylic acids and derivatives	Amino acids, peptides, and analogues	7.67684e+06	8.72772e+06	4.39804e+06	6.99013e+06	7.00857e+06	6.0779e+06	995957	1.1372e+06	1.20593e+06	1.7903e+06	1.9057e+06	2.02161e+06	8.67454e+06	1.08407e+07	7.71143e+06	2.02396e+06	2.34849e+06	2.87744e+06	6.37966e+06	9.91712e+06	6.32037e+06
PC(38:5)	2.71	level2			808.583	356.6	XYENHPHHRQBACY-CRPNVZFMSA-N	C46H82NO8P	POS	[H][C@@](COC(=O)CCCCCCC\C=C/CCCC)(COP([O-])(=O)OCC[N+](C)(C)C)OC(=O)CCC\C=C/C\C=C/C\C=C/C\C=C/CCCCCCCCC	M809T357								58711.7	0	429461	0	0	86603.4	54207.6	99809.4	161574	5054.1	0	2631.54	0	0	0	145209	10610	19832.6	0	0	0
2-aminophenol	2.71	level2			110.06	310.7	CDAWCLOXVUBKRW-UHFFFAOYSA-N	C6H7NO	POS	C1=CC=C(C(=C1)N)O	M110T311	95-55-6				Benzenoids	Benzene and substituted derivatives	Aniline and substituted anilines	1.03811e+06	1.01366e+06	981918	1.10484e+06	1.08157e+06	1.15213e+06	1.11283e+06	1.04363e+06	1.05478e+06	2.50303e+06	5.11562e+06	7.03645e+06	4.0148e+06	4.90142e+06	4.25538e+06	1.07564e+06	1.99459e+06	1.7448e+06	1.0636e+06	948227	1.21709e+06
N,N'-Bis(2-hydroxyethyl)oxamide	2.71	level2			177.087	281.9	FPQJEXTVQZHURJ-UHFFFAOYSA-N	C6H12N2O4	POS	C(CO)NC(=O)C(=O)NCCO	M177T282	1871-89-2				Organic acids and derivatives	Carboxylic acids and derivatives	Amino acids, peptides, and analogues	3.3151e+07	2.1459e+07	426805	3.79642e+07	3.31007e+07	1.72869e+07	764274	587641	612101	408408	448914	467649	178651	338790	151879	563024	4.71655e+06	3.03025e+06	454669	417201	407736
Anticopalic acid	2.71	level2			303.234	236.9	JFQBNOIJWROZGE-YSNLAMCCSA-N	C20H32O2	NEG	C/C(=C\C(=O)O)/CC[C@H]1C(=C)CCC2[C@@]1(CCCC2(C)C)C	M303T237	24470-48-2				Lipids and lipid-like molecules	Prenol lipids	Diterpenoids	7.69626e+06	7.51655e+06	9.02145e+06	7.62279e+06	6.9773e+06	8.55027e+06	7.78269e+06	7.59828e+06	7.45724e+06	5.33177e+06	5.51933e+06	5.4383e+06	5.0465e+06	5.27966e+06	5.09124e+06	8.10413e+06	8.36318e+06	7.44385e+06	1.67479e+07	7.60188e+06	8.63674e+06
7-Bromopyrrolo[1,2-A]quinoxalin-4(5h)-One	2.71	level2			262.981	165.4	RNCKOJOKKQPZIB-UHFFFAOYSA-N	C11H7BrN2O	POS	C1=CN2C3=C(C=C(C=C3)Br)NC(=O)C2=C1	M263T165	931325-46-1				Organoheterocyclic compounds	Diazanaphthalenes	Benzodiazines	1.75584e+06	1.8885e+06	1.33833e+07	830112	1.14874e+06	943132	5.56643e+06	2.60105e+06	5.66536e+06	6.73897e+06	5.08183e+06	6.59155e+06	2.90867e+06	2.88959e+06	2.99379e+06	4.74001e+06	3.29851e+06	3.58734e+06	4.03202e+06	3.55262e+06	4.82249e+06
3-chloro-6-nitro-9H-carbazole	2.71	level2			245.013	103	LFMZIXWIKSDZPY-UHFFFAOYSA-N	C12H7ClN2O2	NEG	C1=CC2=C(C=C1[N+](=O)[O-])C3=C(N2)C=CC(=C3)Cl	M245T103	17274-73-6				Organoheterocyclic compounds	Indoles and derivatives	Carbazoles	67650.5	62829.5	179219	64244.8	43699.8	136799	75521.3	87677	81126.2	1.49615e+06	1.34451e+06	1.43545e+06	8.78997e+06	8.14569e+06	8.48075e+06	45085.9	139571	73331.2	8.94901e+06	28328.6	52951.8
(9Z,12E)-15,16-Dihydroxyoctadeca-9,12-dienoic acid	2.71	level2			311.223	48.7	LKLLJYJTYPVCID-JVVXYUKTSA-N	C18H32O4	NEG	CCC(C(C/C=C/C/C=C\CCCCCCCC(=O)O)O)O	M311T49_2					Lipids and lipid-like molecules	Fatty Acyls	Lineolic acids and derivatives	436067	464010	689859	828479	1.0031e+06	1.09815e+06	304062	195649	360183	595592	603074	637003	2.38016e+06	2.17351e+06	2.18945e+06	664303	377843	491173	812583	884615	824730
1-o-Hexadecyl-2-oleoyl-sn-glycero-3-phosphocholine	2.71	level2			746.604	36.9	SIEDNCDNGMIKST-IYEJTHTFSA-N	C42H84NO7P	POS	CCCCCCCCCCCCCCCCOC[C@H](COP(=O)([O-])OCC[N+](C)(C)C)OC(=O)CCCCCCC/C=C\CCCCCCCC	M747T37	95403-34-2				Lipids and lipid-like molecules	Glycerophospholipids	Glycerophosphocholines	1.18326e+06	1.47693e+06	2.16597e+06	481222	675874	1.33168e+06	147354	57156.8	162652	224858	208621	180124	5.42765e+06	6.15043e+06	7.28432e+06	2.25227e+06	760200	1.91649e+06	1.92197e+06	3.4959e+06	2.78691e+06
1-(1Z-octadecenyl)-2-(5Z,8Z,11Z,14Z-eicosatetraenoyl)-sn-glycero-3-phosphoethanolamine	2.71	level2			752.558	35.5	URPXXNCTXCOATD-FXMFQVEGSA-N	C43H78NO7P	POS	CCCCCCCCCCCCCCCC/C=C\OC[C@H](COP(=O)(O)OCCN)OC(=O)CCC/C=C\C/C=C\C/C=C\C/C=C\CCCCC	M753T35	144371-69-7	C00350	HMDB0005779	9547058	Lipids and lipid-like molecules	Glycerophospholipids	Glycerophosphoethanolamines	1.48353e+06	2.21328e+06	2.52656e+06	576476	860436	1.36546e+06	257071	191299	299143	952771	837339	662339	1.27478e+07	1.44485e+07	1.57255e+07	2.67195e+06	1.64694e+06	2.82169e+06	3.74356e+06	5.42516e+06	4.37315e+06
6-Oxocativic acid	2.71	level2			319.227	23.2	JJGYRVZPUJUFTR-DRWSLCSESA-N	C20H32O3	NEG	CC1=CC(=O)C2[C@@]([C@H]1CC[C@H](C)CC(=O)O)(CCCC2(C)C)C	M319T23_2	82779-24-6				Lipids and lipid-like molecules	Prenol lipids	Diterpenoids	529346	641287	808778	608352	1.08977e+06	778084	235287	393388	442611	116154	138401	84096.1	350375	297955	275958	565884	319627	316183	1.77282e+07	1.06582e+07	1.48089e+07
(S)-(E)-2'-(3,6-Dimethyl-2-heptenyl)-3',4',7-trihydroxyflavanone	2.71	level2			397.2	17.4	XCUBCLPUFODHKK-GIDUJCDVSA-N	C24H28O5	POS	CC(C)CC/C(=C/CC1=C(C=CC(=C1O)O)C2CC(=O)C3=C(O2)C=C(C=C3)O)/C	M397T17_1	116207-28-4		HMDB0040305	131752788	Phenylpropanoids and polyketides	Flavonoids	Flavans	4.17863e+06	3.04994e+06	4.46578e+06	2.48282e+06	8.04783e+06	2.45274e+06	1.81869e+06	3.20653e+06	1.98527e+06	3.35999e+06	6.57041e+06	2.76573e+06	9.96443e+06	6.28417e+06	1.96288e+06	3.37101e+06	2.91899e+06	1.66122e+07	2.77907e+06	4.39548e+06	3.37567e+06
Platencin	2.71	level2			424.177	14.3	DWUHGPPFFABTIY-RLWZQHMASA-N	C24H27NO6	NEG	C[C@@]1([C@@H]2C[C@@H]3CC[C@]2(CC3=C)C=CC1=O)CCC(=O)NC4=C(C=CC(=C4O)C(=O)O)O	M424T14	869898-86-2				Benzenoids	Benzene and substituted derivatives	Benzoic acids and derivatives	2.53896e+06	3.05194e+06	4.02839e+06	4.10156e+06	2.84543e+06	83642.2	3.13734e+06	2.20306e+06	3.93118e+06	3.47613e+06	3.99444e+06	3.71018e+06	3.80939e+06	4.30757e+06	3.94414e+06	2.39216e+06	4.39284e+06	1.68389e+06	2.0939e+06	4.48713e+06	2.86342e+06
PE(P-36:4)	2.71	level2			724.527	35.9	UUYSKERSKRMYME-OBBPMJGISA-N	C41H74NO7P	POS	[H][C@@](CO\C=C/CCCCCCCCCCCCCC)(COP(O)(=O)OCCN)OC(=O)CCC\C=C\C\C=C\C\C=C\C\C=C\CCCCC	M725T36			HMDB0011352					1.44019e+06	1.94672e+06	2.73574e+06	754222	1.11373e+06	1.58615e+06	302613	372611	361667	528040	598544	345952	2.82864e+07	3.17088e+07	2.65356e+07	2.717e+06	2.05526e+06	3.11573e+06	5.2316e+06	7.99066e+06	6.69716e+06
N-Methyl-DL-alanine	2.7	level2			104.07	282.3	GDFAOVXKHJXLEI-UHFFFAOYSA-N	C4H9NO2	POS	CC(C(=O)O)NC	M104T282	600-21-5		HMDB0255173	4377	Organic acids and derivatives	Carboxylic acids and derivatives	Amino acids, peptides, and analogues	3.13739e+06	2.92317e+06	851060	3.23712e+06	2.87204e+06	3.13326e+06	1.37298e+06	1.08331e+06	1.08965e+06	4.24686e+06	4.70843e+06	4.45457e+06	3.53037e+06	3.57792e+06	3.65435e+06	1.12299e+06	2.23562e+06	1.90818e+06	769988	855655	957955
Prolyl-proline	2.7	level2			213.123	240.5	RWCOTTLHDJWHRS-YUMQZZPRSA-N	C10H16N2O3	POS	C1C[C@H](NC1)C(=O)N2CCC[C@H]2C(=O)O	M213T240	20488-28-2		HMDB0011180	11622593	Organic acids and derivatives	Carboxylic acids and derivatives	Amino acids, peptides, and analogues	238869	250002	327020	267395	264708	275086	351732	347159	351433	323521	331649	305132	447827	407069	403824	301774	397361	206172	221746	209679	255353
2-Amino-2-methyl-1,3-propanediol	2.7	level2			106.086	201.7	UXFQFBNBSPQBJW-UHFFFAOYSA-N	C4H11NO2	POS	CC(CO)(CO)N	M106T202	115-69-5	C11260	HMDB0244975	1531	Organic nitrogen compounds	Organonitrogen compounds	Amines	2.14521e+07	1.89584e+07	2.67522e+07	20555.9	2.08054e+07	2.31282e+07	4.1914e+07	4.26455e+07	2.32111e+07	1.744e+06	1.97191e+06	1.89228e+06	1.52754e+06	1.59888e+06	1.74615e+06	4.07872e+07	6.26089e+06	8.46057e+06	3.61027e+07	8.25305e+06	9.59251e+06
D-homoserine lactone	2.7	level2			102.055	199.9	QJPWUUJVYOJNMH-GSVOUGTGSA-N	C4H7NO2	POS	C1COC(=O)[C@@H]1N	M102T200	2185-02-6				Organic acids and derivatives	Carboxylic acids and derivatives	Amino acids, peptides, and analogues	3.88833e+06	1.19659e+06	5.13292e+06	4.15979e+06	3.83075e+06	4.39396e+06	3.92623e+06	3.88187e+06	3.85048e+06	1.28897e+06	1.40801e+06	1.33707e+06	1.55971e+06	1.55403e+06	1.64555e+06	4.1895e+06	3.03252e+06	2.57226e+06	9.93106e+06	7.95562e+06	8.89618e+06
Corypalline	2.7	level2			194.117	199	FELOSQQXIHRUSH-UHFFFAOYSA-N	C11H15NO2	POS	CN1CCC2=CC(=C(C=C2C1)O)OC	M194T199	450-14-6				Organoheterocyclic compounds	Tetrahydroisoquinolines	Tetrahydroisoquinolines	453829	448904	796376	520249	512749	541045	702754	831198	539321	435659	947878	862100	4.17346e+06	834461	425721	625129	292405	162955	641291	665712	685987
Cycloleucine	2.7	level2			130.086	183.6	NILQLFBWTXNUOE-UHFFFAOYSA-N	C6H11NO2	POS	C1CCC(C1)(C(=O)O)N	M130T184	52-52-8	C03969	HMDB0062225	2901	Organic acids and derivatives	Carboxylic acids and derivatives	Amino acids, peptides, and analogues	1.07922e+06	1.109e+06	835333	605382	676399	686140	570555	600605	465015	1.47056e+06	1.63752e+06	1.46184e+06	2.93506e+06	2.7286e+06	2.97192e+06	498714	810799	694078	3.90927e+06	4.6522e+06	5.31819e+06
5-Bromoindoline	2.7	level2			197.992	178.3	QEDCHCLHHGGYBT-UHFFFAOYSA-N	C8H8BrN	POS	C1CNC2=C1C=C(C=C2)Br	M198T178	22190-33-6				Organoheterocyclic compounds	Indoles and derivatives	Indolines	186739	203518	5.75633e+06	457053	195214	538158	1.25437e+07	1.24487e+07	1.16369e+07	997374	3.20774e+06	2.49237e+06	416115	408323	339007	1.19109e+07	671653	784908	312459	313204	346533
2-(2-Hydroxyethylamino)butan-1-ol	2.7	level2			134.117	176.9	HXBOYELRKUDYQB-UHFFFAOYSA-N	C6H15NO2	POS	CCC(CO)NCCO	M134T177	139-87-7				Organic nitrogen compounds	Organonitrogen compounds	Amines	1.05267e+06	1.32239e+06	92337	595033	1.47502e+06	596035	5575.03	54543.9	6399.18	2.69196e+06	2.72842e+06	2.5743e+06	3.5591e+06	2.66699e+06	2.98995e+06	9397.57	887640	376076	92128.9	94453.8	100132
3-(Piperidin-4-yl)propanoic acid	2.7	level2			158.117	156.8	AUYQMCCWFNSFGV-UHFFFAOYSA-N	C8H15NO2	POS	C1CNCCC1CCC(=O)O	M158T157	1822-32-8				Organoheterocyclic compounds	Piperidines	Piperidines	149920	152413	151307	159392	152939	173797	159659	125221	151744	429889	435821	409075	1.8387e+06	1.67026e+06	1.64489e+06	124453	198752	171717	542608	106131	88262.8
3-N-(4-fluorophenyl)-2H-pyrazolo[3,4-d]pyrimidine-3,4-diamine	2.7	level2			245.095	138.6	UQPMANVRZYYQMD-UHFFFAOYSA-N	C11H9FN6	POS	C1=CC(=CC=C1NC2=C3C(=NC=NC3=NN2)N)F	M245T139	522629-08-9				Organoheterocyclic compounds	Pyrazolopyrimidines	Pyrazolo[3,4-d]pyrimidines	54921.6	56863.5	125925	60919.3	63117.2	52115.7	42460.3	90882.6	37499.9	80540.2	87608.8	168982	233703	201775	208130	111308	116344	58338.7	1.20573e+06	509159	929942
RGD (Arg-Gly-Asp) Peptides	2.7	level2			347.167	131.3	IYMAXBFPHPZYIK-UHFFFAOYSA-N	C12H22N6O6	POS	C(CC(C(=O)NCC(=O)NC(CC(=O)O)C(=O)O)N)CN=C(N)N	M347T131	99896-85-2		HMDB0248572	3328704	Organic acids and derivatives	Carboxylic acids and derivatives	Amino acids, peptides, and analogues	295289	238852	241186	304731	285498	264930	263912	195375	218476	4.71571e+06	6.93844e+06	1.96974e+07	3.87823e+06	3.92894e+06	5.19273e+06	278519	206796	242046	212287	231069	212967
7-Hydroxy-2-acetamidofluorene	2.7	level2			240.101	128.3	RAYOKTUAMJNEFH-UHFFFAOYSA-N	C15H13NO2	POS	CC(=O)NC1=CC2=C(C=C1)C3=C(C2)C=C(C=C3)O	M240T128_2	363-49-5				Benzenoids	Fluorenes	Fluorenes	88314.7	150797	42959.4	99914.3	125820	78497.9	43277.4	49104.2	40935.9	213925	175314	175212	1.18373e+06	1.02873e+06	1.0569e+06	43631	82178.8	83086.2	81724.2	81703.9	73082.4
2,4-Diaminotoluene	2.7	level2			123.091	105.1	VOZKAJLKRJDJLL-UHFFFAOYSA-N	C7H10N2	POS	CC1=C(C=C(C=C1)N)N	M123T105	95-80-7	C14401	HMDB0041799	7261	Benzenoids	Benzene and substituted derivatives	Toluenes	1.30946e+06	1.6075e+06	1.14127e+06	1.29871e+06	1.21733e+06	1.31395e+06	1.06684e+06	1.29187e+06	1.05704e+06	1.35082e+06	1.87386e+06	1.33777e+06	1.71686e+06	1.29138e+06	1.18218e+06	1.23645e+06	1.43725e+06	1.52971e+06	1.22781e+06	1.35988e+06	1.29671e+06
(2R)-3-{[(2,3-dihydroxypropoxy)(hydroxy)phosphoryl]oxy}-2-hydroxypropyl hexadecanoate	2.7	level2			483.273	44.1	BVJSKAUUFXBDOB-BPGUCPLFSA-N	C22H45O9P	NEG	CCCCCCCCCCCCCCCC(=O)OC[C@H](COP(=O)(O)OCC(CO)O)O	M483T44	749875-10-3				Lipids and lipid-like molecules	Glycerophospholipids	Glycerophosphoglycerols	599218	936346	727200	145032	256471	347961	0	0	0	18489.4	89333.1	331800	64656.8	27536.9	103712	89817	120196	196006	203308	151514	248318
6-Benzylamino-1H-pyrimidine-2,4-dione	2.7	level2			218.092	28.3	NORSBFZJRBPBQZ-UHFFFAOYSA-N	C11H11N3O2	POS	C1=CC=C(C=C1)CNC2=CC(=O)NC(=O)N2	M218T28	5759-80-8				Benzenoids	Benzene and substituted derivatives	Benzylamines	5.16746e+06	5.95941e+06	7.4202e+06	2.24391e+06	3.90001e+06	4.45347e+06	2.05608e+06	1.94811e+06	2.06119e+06	319117	486376	231624	3.30194e+06	3.73155e+06	2.5521e+06	7.84139e+06	4.67928e+06	5.68807e+06	4.38251e+06	7.32334e+06	6.58649e+06
1-cyclopentyl-1H-pyrazol-5-amine	2.7	level2			152.118	23.6	AFGOKLFLQUOZEQ-UHFFFAOYSA-N	C8H13N3	POS	C1CCC(C1)N2C(=CC=N2)N	M152T24	3702-09-8				Organoheterocyclic compounds	Azoles	Pyrazoles	1.10165e+06	823486	984737	909155	1.05179e+06	857818	2.86434e+06	926582	932950	670771	635315	171876	621182	533133	136041	1.19223e+06	2.37324e+06	911789	775064	892144	844543
Vanillylamine	2.7	level2			154.086	7.2	WRPWWVNUCXQDQV-UHFFFAOYSA-N	C8H11NO2	POS	COC1=C(C=CC(=C1)CN)O	M154T7_1	1196-92-5	C16666	HMDB0012309	70966	Benzenoids	Phenols	Methoxyphenols	9.69879e+06	9.89147e+06	9.50505e+06	9.61832e+06	9.65758e+06	9.87565e+06	9.7319e+06	9.94113e+06	9.92581e+06	1.58016e+06	8.85273e+06	1.33216e+06	7.86283e+06	1.39886e+06	1.36912e+06	9.69235e+06	9.62653e+06	9.98526e+06	9.77021e+06	9.88473e+06	9.88127e+06
4-(2,3-Dihydroxy-3-Methylbutoxy)Furo(3,2-G)Chromen-7-One	2.7	level2			305.099	145.3	PEWFWDOPJISUOK-UHFFFAOYSA-N	C16H16O6	POS	CC(C)(C(COC1=C2C=CC(=O)OC2=CC3=C1C=CO3)O)O	M305T145_2			HMDB0256020		Phenylpropanoids and polyketides	Coumarins and derivatives	Furanocoumarins	3111.25	10672.6	76854.4	0	10155.8	0	148957	111975	83020	2.26217e+06	4.26184e+06	7.72562e+06	2.00647e+06	1.9594e+06	2.41417e+06	142826	0	3453.33	60777.1	98773.3	55151.5
Nadolol	2.7	level2			310.2	127.3	VWPOSFSPZNDTMJ-UCWKZMIHSA-N	C17H27NO4	POS	CC(C)(C)NCC(COC1=CC=CC2=C1C[C@@H]([C@@H](C2)O)O)O	M310T127	42200-33-9		HMDB0015334	39147	Benzenoids	Tetralins	Tetralins	6.01259e+06	9.73749e+06	8.33511e+06	3.82571e+06	4.78253e+06	2.70765e+06	1.31457e+07	7.06885e+06	1.62562e+07	258975	264302	228739	1.27315e+06	1.12261e+06	1.14297e+06	6.39444e+06	2.60199e+06	6.41354e+06	9.05516e+06	9.3635e+06	7.38926e+06
C14 Sphingomyelin	2.7	level2			733.551	114.3	KYICBZWZQPCUMO-PSALXKTOSA-N	C37H75N2O6P	NEG	CCCCCCCCCCCCC/C=C/[C@H]([C@H](COP(=O)([O-])OCC[N+](C)(C)C)NC(=O)CCCCCCCCCCCCC)O	M734T114	121999-55-1		HMDB0012097	11433862	Lipids and lipid-like molecules	Sphingolipids	Phosphosphingolipids	0	0	0	0	0	0	0	0	0	0	0	0	75544.9	105599	92865.1	0	0	0	0	0	0
PC(37:2)	2.7	level2			800.614	36.3	KKOZCDBORUPHQN-IWJLHGGLSA-N	C45H86NO8P	POS	[H][C@@](COC(=O)CCCCCCCCCC)(COP([O-])(=O)OCC[N+](C)(C)C)OC(=O)CCC\C=C\CC\C=C/CCCCCCCCCCCCCCCC	M801T36_1								1.04541e+06	1.71438e+06	1.81533e+06	266708	250566	773454	94918.4	45502.8	126646	48392.8	15260.7	0	5.90079e+06	5.77114e+06	8.66474e+06	3.26016e+06	1.52194e+06	3.23415e+06	1.74954e+06	4.24564e+06	2.78191e+06
PC(40:9)	2.7	level2			810.541	26.1	SOKBMQXQMOKROU-VHLYIUHQSA-N	C48H78NO8P	POS	[H][C@@](COC(=O)CCCC\C=C/C\C=C/C\C=C/CCCCC)(COP([O-])(=O)OCC[N+](C)(C)C)OC(=O)CC\C=C/C\C=C/C\C=C/C=C/CC\C=C/C\C=C/CC	M811T26								1.72179e+06	1.15977e+06	1.5053e+06	3.8195e+06	1.61514e+06	694877	883553	2.13696e+06	1.87209e+06	1.24527e+07	1.33466e+07	3.58813e+07	8.00955e+06	1.20476e+07	1.20927e+07	1.60482e+06	1.85665e+06	818281	1.36625e+06	800474	3.0336e+06
(3S,4R)-3-Benzyl-1-methylpiperidin-4-amine	2.69	level2			205.169	319.7	DPPPALZSPFEMNV-QWHCGFSZSA-N	C13H20N2	POS	CN1CC[C@H]([C@H](C1)CC2=CC=CC=C2)N	M205T320	952480-26-1				Organoheterocyclic compounds	Piperidines	Benzylpiperidines	250608	267008	137488	283948	355745	257966	225828	218024	258836	284059	275684	275398	274185	268461	278928	215830	510585	628136	227570	270577	300960
3-Oxo-2-[3-(trifluoromethyl)phenyl]isoindoline-4-carboxylic acid	2.69	level2			322.07	252.8	UXSWDXQOTCKQJK-UHFFFAOYSA-N	C16H10F3NO3	POS	C1C2=C(C(=CC=C2)C(=O)O)C(=O)N1C3=CC=CC(=C3)C(F)(F)F	M322T253	728887-93-2				Organoheterocyclic compounds	Isoindoles and derivatives	Isoindolines	13557.4	21938.8	0	0	3214.82	13693.7	0	0	0	200882	198654	170675	230539	206259	200492	0	119844	0	0	0	0
(R)-3-aminobutanoic acid	2.69	level2			104.07	239.4	OQEBBZSWEGYTPG-GSVOUGTGSA-N	C4H9NO2	POS	C[C@H](CC(=O)O)N	M104T239	3775-72-2				Organic acids and derivatives	Carboxylic acids and derivatives	Amino acids, peptides, and analogues	6.74263e+06	6.71349e+06	8.80277e+06	7.41102e+06	6.97975e+06	7.46091e+06	8.07058e+06	8.5581e+06	7.81508e+06	9.97368e+06	1.04186e+07	9.96931e+06	7.96966e+06	9.07038e+06	7.92128e+06	7.9397e+06	4.64867e+06	4.87551e+06	6.45199e+06	5.9502e+06	7.12948e+06
3-Oxopentanoic acid	2.69	level2			115.04	230.6	FHSUFDYFOHSYHI-UHFFFAOYSA-N	C5H8O3	NEG	CCC(=O)CC(=O)O	M115T231	10191-25-0	C02233	HMDB0245963	439684	Organic acids and derivatives	Keto acids and derivatives	Short-chain keto acids and derivatives	758877	782431	857915	738970	690818	773598	767920	766575	711238	1.32798e+06	1.43434e+06	1.41628e+06	1.49002e+06	1.33482e+06	2.0785e+06	863027	844026	817300	1.16352e+06	921675	912950
2-Aminopyridine	2.69	level2			95.06	227.9	ICSNLGPSRYBMBD-UHFFFAOYSA-N	C5H6N2	POS	C1=CC=NC(=C1)N	M95T228	504-29-0		HMDB0245026		Organoheterocyclic compounds	Pyridines and derivatives	Aminopyridines and derivatives	869092	963009	339808	657398	864443	661240	287680	297937	312832	2.66866e+06	3.11273e+06	3.13539e+06	873552	942682	823986	300822	406205	289162	285543	295315	354613
2-(2,6-Dimethyl-4-morpholinyl)ethanol	2.69	level2			160.133	226	VAFPVCCEXLHAGE-UHFFFAOYSA-N	C8H17NO2	POS	CC1CN(CC(O1)C)CCO	M160T226_3	73813-49-7				Organoheterocyclic compounds	Oxazinanes	Morpholines	154343	228079	153512	117704	167630	108220	91091.1	364778	139384	4.66378e+07	4.75421e+07	4.74023e+07	1.91632e+08	1.73217e+08	1.7477e+08	504222	1.00259e+07	190096	80726	90939.7	71753
N-Methyltrimethylacetamide	2.69	level2			116.107	133.5	QMKKJBRRKIKWFK-UHFFFAOYSA-N	C6H13NO	POS	CC(C)(C)C(=O)NC	M116T134	6830-83-7				Organic acids and derivatives	Carboxylic acids and derivatives	Carboxylic acid derivatives	1.33254e+06	996523	1.60037e+07	1.40275e+06	1.2912e+06	1.36171e+06	1.81936e+07	948510	1.39713e+07	2.63972e+06	2.93055e+06	2.82128e+06	2.47051e+06	2.15423e+06	2.10286e+06	1.07896e+07	1.12999e+06	1.13387e+06	1.11349e+07	1.35779e+07	1.66884e+07
4-(2-methyl-1H-imidazol-1-yl)aniline	2.69	level2			174.102	132.9	IEZCMVRWKNEHJB-UHFFFAOYSA-N	C10H11N3	POS	CC1=NC=CN1C2=CC=C(C=C2)N	M174T133_2	74852-81-6				Organoheterocyclic compounds	Azoles	Imidazoles	294942	339904	408897	286749	283057	258099	277812	266088	292681	119978	136245	104554	808234	862606	806313	248530	290290	286277	403950	576938	561926
3-Hydroxyhexadecanoylcarnitine	2.69	level2			416.337	125.4	XKAZIAFZAQAHHG-BPGUCPLFSA-N	C23H45NO5	POS	CCCCCCCCCCCCCC(CC(=O)O[C@H](CC(=O)[O-])C[N+](C)(C)C)O	M416T125	195207-76-2		HMDB0013336	126456228	Lipids and lipid-like molecules	Fatty Acyls	Fatty acid esters	7675.29	19225.7	7272.22	35104.8	10128.8	4066.53	3265.58	18948	23776.8	164339	94435.6	215973	474226	423749	380235	9726.26	8976.01	5792.41	6525.5	10581	2532.39
1-Tetracosanoyl-sn-glycero-3-phosphocholine	2.69	level2			608.463	114.5	SKJMUADLQLZAGH-WJOKGBTCSA-N	C32H66NO7P	POS	CCCCCCCCCCCCCCCCCCCCCCCC(=O)OC[C@H](COP(=O)([O-])OCC[N+](C)(C)C)O	M608T115_2	325171-59-3	C04230	HMDB0010405	24779481	Lipids and lipid-like molecules	Glycerophospholipids	Glycerophosphocholines	0	0	0	0	0	0	0	0	0	0	0	0	773689	552948	1.11553e+06	0	0	0	0	0	0
N-acetylgalactosamine 4-sulfate	2.69	level2			300.04	103	RKFMAQNDSSSRTH-OSMVPFSASA-N	C8H15NO9S	NEG	CC(=O)N[C@@H](C=O)[C@H]([C@H]([C@@H](CO)O)OS(=O)(=O)O)O	M300T103	45233-43-0				Organic oxygen compounds	Organooxygen compounds	Carbohydrates and carbohydrate conjugates	59640.5	57632.6	30190.5	67350.1	61851.8	50289.6	34311.6	37966.2	29128.6	131316	117167	153336	734900	842651	799673	7442.34	25257.3	12115.2	3.3293e+06	0	0
Palmitoyleicosapentaenoyl Phosphatidylcholine	2.69	level2			780.551	36.9	KLTHQSWIRFFBRI-KOQZQRJKSA-N	C44H78NO8P	POS	CCCCCCCCCCCCCCCC(=O)OCC(COP(=O)([O-])OCC[N+](C)(C)C)OC(=O)CCC/C=C\C/C=C\C/C=C\C/C=C\C/C=C\CC	M781T37_2	99296-77-2				Lipids and lipid-like molecules	Glycerophospholipids	Glycerophosphocholines	2.23461e+07	2.68317e+07	3.16244e+07	5.42836e+06	5.95408e+06	1.39442e+07	2.2167e+06	1.34512e+06	2.91617e+06	2.67368e+06	2.10999e+06	2.01889e+06	7.72498e+07	8.01212e+07	6.44063e+07	5.6342e+07	1.98716e+07	3.8668e+07	2.70037e+07	4.05064e+07	3.0682e+07
1-Cyclopentyl-3-methyl-1H-pyrazol-5-amine	2.69	level2			166.134	23.6	MNOPOOFSVGTODG-UHFFFAOYSA-N	C9H15N3	POS	CC1=NN(C(=C1)N)C2CCCC2	M166T24	30241-37-3				Organoheterocyclic compounds	Azoles	Pyrazoles	1.62009e+06	1.07049e+06	1.17779e+06	1.05485e+06	1.30102e+06	1.11516e+06	1.12026e+06	2.17192e+06	1.07962e+06	1.41258e+06	752497	729637	664533	1.13832e+06	540781	1.29617e+06	891887	1.39868e+06	2.01997e+06	1.43884e+06	1.09424e+06
1-(Cyclohexylmethyl)pyrrolidine-2-carboxylic acid,hydrochloride	2.69	level2			212.164	23.1	XRYRJXQJSTWFDB-UHFFFAOYSA-N	C12H21NO2	POS	C1CCC(CC1)CN2CCCC2C(=O)O	M212T23_1	180845-74-3				Organic acids and derivatives	Carboxylic acids and derivatives	Amino acids, peptides, and analogues	523758	504004	571364	405771	634747	578288	612919	519467	583910	465947	986898	56020.8	563209	543056	304660	538647	608549	591926	588173	690094	688141
4-Morpholinopiperidine	2.69	level2			171.149	22.3	YYBXNWIRMJXEQJ-UHFFFAOYSA-N	C9H18N2O	POS	C1CNCCC1N2CCOCC2	M171T22	53617-35-9				Organoheterocyclic compounds	Piperidines	Aminopiperidines	3.79935e+06	3.04869e+06	3.16215e+06	2.97683e+06	2.87662e+06	2.91145e+06	3.15368e+06	2.86836e+06	3.11773e+06	4.05859e+06	4.40141e+06	2.25087e+06	4.24824e+06	3.87218e+06	2.70595e+06	3.16171e+06	3.01983e+06	3.38691e+06	2.90192e+06	3.11708e+06	2.73087e+06
N-Acetylgalactosamine 6-sulfate	2.69	level2			300.039	80.5	NHZWETQZLORZIR-OSMVPFSASA-N	C8H15NO9S	NEG	CC(=O)N[C@@H](C=O)[C@H]([C@H]([C@@H](COS(=O)(=O)O)O)O)O	M300T81	10357-00-3		HMDB0000841	193456	Organic oxygen compounds	Organooxygen compounds	Carbohydrates and carbohydrate conjugates	569214	512865	628509	588073	585142	707300	132996	137140	76177.8	771785	758718	786421	760825	501522	449791	623178	416775	436780	5.19771e+06	2.98842e+06	3.26317e+06
4-Hydroxybenzylamine	2.69	level2			124.075	203	RQJDUEKERVZLLU-UHFFFAOYSA-N	C7H9NO	POS	C1=CC(=CC=C1CN)O	M124T203	696-60-6		HMDB0032578	97472	Benzenoids	Benzene and substituted derivatives	Phenylmethylamines	1.6135e+06	1.54018e+06	1.57086e+06	1.63416e+06	1.6246e+06	1.70423e+06	1.43423e+06	1.36553e+06	1.46147e+06	1.82134e+06	1.88436e+06	1.85753e+06	1.5717e+06	1.72158e+06	1.78133e+06	1.52448e+06	616763	132590	706265	783663	685239
Linoleoylcarnitine (Car(18:2))	2.69	level2			424.341	101	FUDZPSAPZLYOMT-SCMBIPALSA-N	C25H45NO4	POS	C[N+](C)(C)CC(CC([O-])=O)OC(/C=C/C=C\CCCCCCCCCCCCC)=O	M424T101	36816-10-1		HMDB0241541					843662	720921	711739	843764	815255	798015	757970	809755	768931	0	4547.46	0	430418	605267	474747	689654	536559	688913	648815	692048	653218
PC(36:3)	2.68	level2			784.582	59.7	LMYYUVAVNWPEPG-GXAHKNHCSA-N	C44H82NO8P	POS	CCCCC/C=C\C/C=C\CCCCCCCCCCCC(=O)O[C@H](COC(=O)CCCCCCC/C=C\CCCC)COP(=O)([O-])OCC[N+](C)(C)C	M785T60			HMDB0007921	52922294	Lipids and lipid-like molecules	Glycerophospholipids	Glycerophosphocholines	1.72698e+06	2.83565e+06	7.51099e+06	439332	364488	1.39914e+06	232366	213071	985303	455618	589699	531598	1.20879e+06	1.02534e+07	5.658e+06	1.12104e+07	3.22723e+06	8.6412e+06	4.44827e+06	1.29757e+07	8.06776e+06
4-Chloro-6-[4-(2-fluorophenyl)piperazin-1-yl]pyrimidine	2.68	level2			293.097	273.4	MUMJWBQXEFHDPZ-UHFFFAOYSA-N	C14H14ClFN4	POS	C1CN(CCN1C2=CC=CC=C2F)C3=CC(=NC=N3)Cl	M293T273	898652-05-6				Organoheterocyclic compounds	Diazinanes	Piperazines	2.92966e+07	1.99383e+07	42024.4	1.14987e+07	1.14615e+07	1.51944e+07	609737	167516	238176	806820	1.6436e+06	1.31757e+06	502870	478265	436131	156990	1.11174e+08	6.91654e+07	8913.22	32768.2	39618.2
2-hydroxy-1,3-dimethyl-9H-thioxanthen-9-one	2.68	level2			257.062	262	ABQQKCWREBFTSV-UHFFFAOYSA-N	C15H12O2S	POS	CC1=CC2=C(C(=C1O)C)C(=O)C3=CC=CC=C3S2	M257T262	213969-43-8				Organoheterocyclic compounds	Thiochromenes	Thiochromenes	94624.3	123899	133182	146538	433948	189767	159427	301878	145674	79774.6	90627.9	83160.2	77322	78745.4	73234.3	105569	1.26491e+06	120807	206342	196184	183589
2-(Dimethylamino)-3-methylbutanoic acid	2.68	level2			146.117	222.3	APGLTERDKORUHK-UHFFFAOYSA-N	C7H15NO2	POS	CC(C)C(C(=O)O)N(C)C	M146T222	2812-32-0				Organic acids and derivatives	Carboxylic acids and derivatives	Amino acids, peptides, and analogues	606638	634479	947729	661150	545891	750862	664136	46412.7	620664	4.42471e+06	4.42679e+06	4.49912e+06	1.46845e+07	1.33668e+07	1.3525e+07	690339	745108	521966	957796	843601	1.13125e+06
Hydracarbazine	2.68	level2			154.072	218.5	WRYZEGZNBYOMLE-UHFFFAOYSA-N	C5H7N5O	POS	C1=CC(=NN=C1C(=O)N)NN	M154T218	3614-47-9				Organic acids and derivatives	Carboxylic acids and derivatives	Carboxylic acid derivatives	1.20834e+07	1.33843e+07	486260	1.32056e+07	1.37107e+07	1.2217e+07	482209	524926	638095	198114	202571	208871	186630	185152	199906	442317	1.63101e+07	1.10662e+06	469304	489520	494196
C24:1 Sphingomyelin	2.68	level2			813.682	105.3	WKZHECFHXLTOLJ-QYKFWSDSSA-N	C47H93N2O6P	POS	CCCCCCCCCCCCC/C=C/[C@H]([C@H](COP(=O)([O-])OCC[N+](C)(C)C)NC(=O)CCCCCCCCCCCCC/C=C\CCCCCCCC)O	M814T105	94359-13-4	C00550	HMDB0012107	44260126	Lipids and lipid-like molecules	Sphingolipids	Phosphosphingolipids	90509.1	128568	78118.3	84614.9	50381	61447.2	106655	79806.7	74598.2	1.1198e+06	520994	682534	3.58251e+06	3.42689e+06	1.10118e+07	101981	191262	160372	86620.3	81799.8	106334
Tetradecylamine	2.68	level2			214.253	42	PLZVEHJLHYMBBY-UHFFFAOYSA-N	C14H31N	POS	CCCCCCCCCCCCCCN	M214T42	2016-42-4		HMDB0258887		Organic nitrogen compounds	Organonitrogen compounds	Amines	598991	629447	886810	519320	569729	520640	587944	512906	578601	337707	838775	350650	1.05269e+06	184437	440847	511301	592501	493963	625431	623909	646925
1-Hexadecanoylpyrrolidine	2.68	level2			310.31	40.1	ULDNZNZTSYZQKK-UHFFFAOYSA-N	C20H39NO	POS	CCCCCCCCCCCCCCCC(=O)N1CCCC1	M310T40	70974-48-0		HMDB0032740	247220	Organoheterocyclic compounds	Pyrrolidines	N-acylpyrrolidines	2.11811e+06	2.23541e+06	2.20231e+06	2.04128e+06	2.29394e+06	2.27838e+06	2.2579e+06	1.42633e+06	2.24038e+06	1.33008e+06	1.37187e+06	1.14363e+06	1.54715e+06	1.29222e+06	1.35131e+06	2.44321e+06	2.34565e+06	2.50961e+06	2.5196e+06	2.30869e+06	5.3314e+07
1-hexadecanoyl-2-(4Z,7Z,10Z,13Z,16Z,19Z-docosahexaenoyl)-sn-glycero-3-phosphoethanolamine	2.68	level2			764.519	27.5	MPWUZHVZZKSTPV-MADBQMNMSA-N	C43H74NO8P	POS	CCCCCCCCCCCCCCCC(=O)OC[C@H](COP(=O)(O)OCCN)OC(=O)CC/C=C\C/C=C\C/C=C\C/C=C\C/C=C\C/C=C\CC	M765T28	96998-00-4		HMDB0008946	9546799	Lipids and lipid-like molecules	Glycerophospholipids	Glycerophosphoethanolamines	2.78212e+06	2.23334e+06	3.59964e+06	3.45023e+06	2.75986e+06	2.06388e+06	2.03649e+06	3.88045e+06	2.51121e+06	1.10579e+07	1.31854e+07	4.7225e+07	8.22903e+06	1.48298e+07	1.33195e+07	2.75217e+06	2.71726e+06	2.84784e+06	2.77841e+06	2.04348e+06	4.7449e+06
2-Ethyl butylamine	2.68	level2			102.128	19.1	MGWAGIQQTULHGU-UHFFFAOYSA-N	C6H15N	POS	CCC(CC)CN	M102T19	617-79-8				Organic nitrogen compounds	Organonitrogen compounds	Amines	4.3282e+07	5.77274e+07	4.86151e+07	4.27391e+07	4.25267e+07	7.67794e+07	7.82262e+07	4.65585e+07	4.17424e+07	4.20374e+06	4.87938e+06	2.87812e+06	5.94085e+06	6.09164e+06	2.89017e+06	7.52489e+07	4.30319e+07	4.52358e+07	4.73236e+07	4.32576e+07	1.26787e+08
(2S)-1-[5-(3-methyl-2H-indazol-5-yl)pyridin-3-yl]oxy-3-phenylpropan-2-amine	2.68	level2			357.174	15.3	BPNUQXPIQBZCMR-IBGZPJMESA-N	C22H22N4O	NEG	CC1=C2C=C(C=CC2=NN1)C3=CC(=CN=C3)OC[C@H](CC4=CC=CC=C4)N	M357T15	552325-73-2				Benzenoids	Benzene and substituted derivatives	Phenethylamines	3.93146e+06	8.39588e+06	2.86742e+06	2.36427e+06	2.78247e+06	4.60848e+06	4.21712e+06	3.21856e+06	1.72839e+07	405561	806922	748291	1.04318e+06	651667	1.12493e+06	1.1861e+07	5.75861e+06	2.54512e+07	3.72121e+07	8.61887e+06	5.97626e+06
beta-Ureidoisobutyric acid	2.68	level2			147.076	302.4	PHENTZNALBMCQD-UHFFFAOYSA-N	C5H10N2O3	POS	CC(CNC(=O)N)C(=O)O	M147T302		C05100	HMDB0304156		Organic acids and derivatives	Organic carbonic acids and derivatives	Ureas	304562	332013	240231	492926	2.67835e+06	315323	168842	167273	181609	890365	528523	908144	364634	511452	1.50687e+07	198104	2.30979e+06	2.54659e+06	203073	175202	204417
LPE(P-16:0)	2.68	level2			438.297	117.6	QYTPGOPLNFESQC-NUTQULCTSA-N	C21H44NO6P	POS	CCCCCCCCCCCCCC/C=C\OC[C@H](COP(=O)(O)OCCN)O	M438T118	174062-72-7		HMDB0011152	42607469	Lipids and lipid-like molecules	Glycerophospholipids	Glycerophosphoethanolamines	8427.03	5841.23	0	4211.93	7112.45	0	6169.09	5748.5	5245.31	47782.7	77073.1	703582	8.54996e+06	7.83497e+06	6.80565e+06	0	14880.1	10999.3	4967.95	6936.85	0
PC(38:3)	2.68	level2			812.613	35.3	ADBKQVBFJGQYGM-HOQFLICISA-N	C46H86NO8P	POS	[H][C@@](COC(=O)CCCCC\C=C/CCCCCCCC)(COP([O-])(=O)OCC[N+](C)(C)C)OC(=O)CCCCCCCCCCC\C=C/C\C=C/CCCCC	M813T35_2								1.52935e+07	2.07411e+07	2.44991e+07	3.51645e+06	3.63316e+06	9.36067e+06	1.00389e+06	619478	1.43437e+06	1.16417e+06	1.05521e+06	1.15965e+06	6.16866e+06	1.01034e+07	5.34429e+07	3.07354e+07	1.70179e+07	4.09051e+07	2.62941e+07	3.8595e+07	3.30677e+07
Oxooctanoylcarnitine (Car(8:1-O))	2.68	level2			302.196	155.6	YVCSXKPTXFIUHA-VOTSOKGWSA-N	C15H27NO5	POS	CC/C=C/CC(CC(=O)OC(CC(=O)[O-])C[N+](C)(C)C)O	M302T156			HMDB0240766	121454210	Lipids and lipid-like molecules	Fatty Acyls	Fatty acid esters	29783.7	14211.7	12519.8	8269.01	28271.4	25959.7	2744.05	26976.4	5653.33	113440	116493	98195.7	743212	652620	657928	0	24115.8	19735	10697	0	0
5-Bromo-4-fluoro-2-hydroxybenzoic acid	2.67	level2			232.925	359.7	AJOOCGAVXMXLLF-UHFFFAOYSA-N	C7H4BrFO3	NEG	C1=C(C(=CC(=C1Br)F)O)C(=O)O	M233T360_1	1644-71-9				Benzenoids	Benzene and substituted derivatives	Benzoic acids and derivatives	0	0	0	0	0	0	0	0	0	0	428748	390131	0	0	463020	0	0	0	708361	0	0
1,2-Diethylhydrazine	2.67	level2			89.107	254.6	YCBOYOYVDOUXLH-UHFFFAOYSA-N	C4H12N2	POS	CCNNCC	M89T255	1615-80-1				Organic nitrogen compounds	Organonitrogen compounds	Hydrazines and derivatives	1.12761e+06	1.09714e+06	306550	1.15574e+06	1.06116e+06	1.13937e+06	1.15596e+06	215051	1.1276e+06	1.50304e+07	8.61279e+06	1.00322e+07	1.31808e+07	6.57944e+06	6.71654e+06	231903	1.36008e+06	301184	872607	857953	898547
3-Amino-5-methylisoxazole	2.67	level2			99.0549	217.4	FKPXGNGUVSHWQQ-UHFFFAOYSA-N	C4H6N2O	POS	CC1=CC(=NO1)N	M99T217	1072-67-9				Organoheterocyclic compounds	Imidolactams	Imidolactams	274488	317672	266764	360487	354687	341804	264155	271822	310195	492657	561103	541825	534881	500221	451861	291626	279051	321058	345454	350850	356531
2-Octenoylcarnitine	2.67	level2			286.2	131.8	LOSHAHDSFZXVCT-LXKVQUBZSA-N	C15H27NO4	POS	CCCCC/C=C/C(=O)O[C@@H](CC(=O)[O-])C[N+](C)(C)C	M286T132			HMDB0013324	70679121	Lipids and lipid-like molecules	Fatty Acyls	Fatty acid esters	148928	581799	65777.2	88108.1	88046.2	67311.8	80964	104958	89432.2	232867	219623	217858	907171	844029	855189	54714.7	88507.7	198903	74790.5	73170.2	64447.5
Dihydroxyacetone Phosphate Acyl Ester	2.67	level2			199.001	116.7	IWFZHMQFZRLGDQ-UHFFFAOYSA-N	C4H7O7P	POS	C(C(=O)COP(=O)(O)O)OC=O	M199T117		C03372	HMDB0011750	6857386	Organic oxygen compounds	Organooxygen compounds	Carbonyl compounds	1.71889e+07	4.21512e+06	2.23921e+07	5.53748e+06	3.41363e+06	1.29958e+07	1.09971e+07	1.3257e+07	1.25261e+07	5.37841e+07	9.3618e+07	6.53152e+07	1.99046e+07	1.93765e+07	2.08897e+07	4.69138e+06	4.4027e+06	3.01173e+06	1.35146e+07	1.45545e+07	2.3984e+07
ALLM (Calpain Inhibitor)	2.67	level2			400.227	27	RJWLAIMXRBDUMH-CGZBRXJRSA-N	C19H35N3O4S	NEG	CC(C)C[C@@H](C(=O)NC(CC(C)C)C(=O)NC(CCSC)C=O)NC(=O)C	M400T27	145757-50-2				Organic acids and derivatives	Carboxylic acids and derivatives	Amino acids, peptides, and analogues	0	0	0	0	5325.3	710964	0	0	0	78462.7	47454.7	372298	0	31707.2	48116.2	0	5727.41	0	0	0	1.1298e+06
Heptanoylcarnitine (Car(7:0))	2.67	level2			274.201	133.8	VDPCTFWULDLKHT-UHFFFAOYSA-N	C14H27NO4	POS	CCCCCCC(=O)OC(CC(=O)[O-])C[N+](C)(C)C	M274T134			HMDB0013238	6426896	Lipids and lipid-like molecules	Fatty Acyls	Fatty acid esters	64709.2	56922.4	35368.8	84421.3	91700.4	93352.6	53710.9	41198.9	29843.7	88953.1	73435	61003.9	361652	339207	326018	37893.3	66997.1	71425.2	44712.9	45807.5	41801.2
LPC(20:4)	2.67	level2			544.338	120.7	LAXQYRRMGGEGOH-ZWIVXADESA-N	C28H50NO7P	POS	CCCCC/C=C/C/C=C/C/C=C/C/C=C/CCCC(=O)OC[C@H](COP(=O)([O-])OCC[N+](C)(C)C)O	M544T121_2			HMDB0010395	134745857	Lipids and lipid-like molecules	Glycerophospholipids	Glycerophosphocholines	9267.76	0	0	0	0	0	0	0	0	982537	1.23594e+06	2.00517e+06	2.25264e+07	1.69208e+07	1.76497e+07	0	6456.99	0	0	0	0
Hexadecadienoylcarnitine (Car(16:2))	2.67	level2			396.31	105.3	PPUMYPWIWIYYFH-LZFZKRRQSA-N	C23H41NO4	POS	C[N+](C)(C)CC(CC([O-])=O)OC(/C=C/C=C\CCCCCCCCCCC)=O	M396T105			HMDB0241483					31785.6	27930.4	36606.7	34312.2	31256.9	34309.6	44505.3	41235.5	43775.6	8185.11	18688.9	20315.8	215072	286532	219380	39716.1	20873.6	33493.1	37328.5	34499.6	41390.7
(4-Fluorophenyl)acetone	2.66	level2			153.07	227.4	ZUEKIIWSVFBTCM-UHFFFAOYSA-N	C9H9FO	POS	CC(=O)CC1=CC=C(C=C1)F	M153T227	459-03-0				Benzenoids	Benzene and substituted derivatives	Phenylpropanes	177262	305732	308003	187285	297710	320771	321411	259340	297276	2.31022e+06	2.14972e+06	2.39766e+06	1.98217e+06	1.88868e+06	2.05023e+06	309857	314781	273634	297604	283137	309845
2-Amino-6-(methylthio)pyridine-3,5-dicarbonitrile	2.66	level2			191.04	217.7	MNDACYDFCGIUAF-UHFFFAOYSA-N	C8H6N4S	POS	CSC1=C(C=C(C(=N1)N)C#N)C#N	M191T218	98437-13-9				Organosulfur compounds	Thioethers	Aryl thioethers	68268.4	590634	6403.37	77066.5	100114	564461	3877.45	0	3027.6	2.55721e+06	2.3337e+06	2.52722e+06	8.86681e+06	7.64656e+06	7.84391e+06	12093.2	563871	725861	5441.97	12666.8	11027.6
Statine	2.66	level2			176.128	198.7	DFVFTMTWCUHJBL-BQBZGAKWSA-N	C8H17NO3	POS	CC(C)C[C@@H]([C@H](CC(=O)O)O)N	M176T199	49642-07-1				Organic acids and derivatives	Carboxylic acids and derivatives	Amino acids, peptides, and analogues	225273	1.21036e+06	317961	193868	1.29388e+06	247433	126837	76353	74740.2	1.33345e+06	1.35716e+06	1.40715e+06	4.96588e+06	4.94136e+06	5.16089e+06	234490	694803	0	195939	184898	208133
N~2~-1H-benzimidazol-5-yl-N~4~-(3-cyclopropyl-1H-pyrazol-5-yl)pyrimidine-2,4-diamine	2.66	level2			333.159	140.2	WJNBSTLIALIIEW-UHFFFAOYSA-N	C17H16N8	POS	C1CC1C2=CC(=NN2)NC3=NC(=NC=C3)NC4=CC5=C(C=C4)N=CN5	M333T140_4	1216665-49-4				Organoheterocyclic compounds	Benzimidazoles	Benzimidazoles	0	8839.78	0	0	0	0	0	0	0	844781	1.06613e+06	3.6312e+06	380450	618033	384264	2734.94	18980.4	0	59247	37123.7	83739.5
2,4-Dichloro-3-ethyl-6-aminophenol	2.66	level2			204	116.3	QMRQXLFENCRBNZ-UHFFFAOYSA-N	C8H9Cl2NO	NEG	CCC1=C(C=C(C(=C1Cl)O)N)Cl	M204T116	99817-37-5				Benzenoids	Benzene and substituted derivatives	Halobenzenes	539064	857844	820992	1.46887e+06	885191	758969	616993	3.42701e+06	572417	510946	502050	743920	350788	336733	462623	3.02097e+06	4.58915e+06	766840	1.38036e+06	2.23399e+06	682104
(4Z,7Z,10Z,13Z)-nonadeca-4,7,10,13-tetraene-1-sulfonic acid	2.66	level2			339.2	51	WOQHFSNWXZHNKW-DOFZRALJSA-N	C19H32O3S	NEG	CCCCC/C=C\C/C=C\C/C=C\C/C=C\CCCS(=O)(=O)O	M339T51_2					Organic acids and derivatives	Organic sulfonic acids and derivatives	Organosulfonic acids and derivatives	2.32855e+07	942269	2.62949e+07	5.57218e+07	1.56431e+06	2.7237e+07	1.14222e+06	1.14751e+06	2.51055e+07	725848	762412	674120	694347	737869	1.02894e+06	1.20069e+06	1.59717e+06	2.09706e+06	2.28338e+06	1.96196e+06	1.56351e+06
2,4(1H,3H)-Pyrimidinedithione, 6-methyl-	2.66	level2			156.991	48.6	CQOAJLIZQSKDFC-UHFFFAOYSA-N	C5H6N2S2	NEG	CC1=CC(=NC(=N1)S)S	M157T49	6308-38-9				Organoheterocyclic compounds	Diazines	Pyrimidines and pyrimidine derivatives	2.24517e+07	2.17261e+07	2.15394e+07	2.06118e+07	2.05565e+07	1.87466e+07	2.32885e+07	2.7633e+07	2.19107e+07	2.97991e+07	2.50321e+07	2.92828e+07	4.46723e+07	3.00777e+07	4.40671e+07	1.87881e+07	2.25678e+07	2.20568e+07	2.24655e+07	2.03906e+07	2.25267e+07
Isoleucylvaline	2.66	level2			231.17	112.5	BCXBIONYYJCSDF-UHFFFAOYSA-N	C11H22N2O3	POS	CCC(C)C(C(=O)NC(C(C)C)C(=O)O)N	M231T112_3			HMDB0028920	435949	Organic acids and derivatives	Carboxylic acids and derivatives	Amino acids, peptides, and analogues	6809.32	0	59232.8	7716.49	24337.8	2283.56	10743.8	12959.7	12202.7	147250	271796	68197.9	227016	242698	246479	46017.6	8631.02	15836.3	67747	75895.8	72363.6
Tetradecenoylcarnitine (Car(14:1))	2.66	level2			370.294	106.9	BUBHHSHBKWNLLG-FOCLMDBBSA-N	C21H39NO4	POS	CCCCCCCCCCC/C=C/C(=O)OC(CC(=O)[O-])C[N+](C)(C)C	M370T107	835598-21-5		HMDB0013329	86290032	Lipids and lipid-like molecules	Fatty Acyls	Fatty acid esters	37343.5	65251.5	35250.1	40719.5	49829	47523.8	43336.9	42614.6	39151.8	217752	330023	293210	1.5928e+06	1.71029e+06	1.45795e+06	36182.5	51733.2	71856.4	29404.8	47298.6	37939.2
PC(37:6)	2.66	level2			792.55	36.9	OGPJJLLSVRJWDH-MQULWMCLSA-N	C45H78NO8P	POS	[H][C@@](COC(=O)CCCCCCCCCCCCCC)(COP([O-])(=O)OCC[N+](C)(C)C)OC(=O)CC\C=C/C\C=C/C\C=C/C=C/CC\C=C/C\C=C/CC	M793T37_1								898377	1.24164e+06	1.62106e+06	418441	474603	863745	157790	117043	181356	86827	281569	730677	5.96415e+06	6.97098e+06	1.13175e+07	1.64554e+06	1.09124e+06	1.71069e+06	3.64167e+06	5.76583e+06	4.78489e+06
5-chloro-2-(trifluoromethyl)-3H-imidazo[4,5-b]pyridine	2.65	level2			222.005	296.1	JIFFIOLNCXHOHH-UHFFFAOYSA-N	C7H3ClF3N3	POS	C1=CC(=NC2=C1NC(=N2)C(F)(F)F)Cl	M222T296	40851-96-5				Organoheterocyclic compounds	Imidazopyridines	Imidazopyridines	15755.2	12728.8	0	10721	36153.6	16024.7	0	0	0	671010	678178	678327	559094	609675	567173	3395.9	1.08327e+06	406703	0	0	0
2,6-Difluoro-4-iodophenol	2.65	level2			254.913	272.5	LHUADYKKTXZZMQ-UHFFFAOYSA-N	C6H3F2IO	NEG	C1=C(C=C(C(=C1F)O)F)I	M255T273_1	950858-06-7				Benzenoids	Phenols	Halophenols	81520.2	64730.9	21033.5	131395	114410	75126	80486.7	118480	72183.6	1.59726e+07	1.74521e+07	1.69012e+07	1.34812e+07	1.06323e+07	1.10412e+07	7411.45	54807.8	63399.3	42600.2	6496.93	13517.4
11-Deoxy-pgf2alpha	2.65	level2			337.236	218	YRFLKMLJQWGIIZ-APRRXLQMSA-N	C20H34O4	NEG	CCCCC[C@@H](/C=C/[C@H]1CC[C@@H]([C@@H]1C/C=C\CCCC(=O)O)O)O	M337T218	37786-06-4				Lipids and lipid-like molecules	Fatty Acyls	Eicosanoids	0	3644.09	0	0	0	0	6877.43	0	3340.11	124850	104723	200390	168701	96445.7	165808	0	3572.61	0	30118.5	3168.04	10616.9
2-(naphthalen-1-yl)-1H-1,3-benzodiazole	2.65	level2			245.106	200.5	PAOHHYDZFURJKA-UHFFFAOYSA-N	C17H12N2	POS	C1=CC=C2C(=C1)C=CC=C2C3=NC4=CC=CC=C4N3	M245T201	2562-81-4				Benzenoids	Naphthalenes	Naphthalenes	109370	172934	41590.1	78498.8	180830	124618	71491.9	52367.6	70005.1	94865	124049	102958	118024	150427	111943	71422.8	30419.2	89806.3	63484.7	60556.7	71682.7
Hexamethylenetetramine	2.65	level2			141.113	180.1	VKYKSIONXSXAKP-UHFFFAOYSA-N	C6H12N4	POS	C1N2CN3CN1CN(C2)C3	M141T180	100-97-0		HMDB0029598	4101	Organoheterocyclic compounds	Triazinanes	1,3,5-triazinanes	1.05714e+07	1.34228e+07	1.29129e+07	1.06162e+07	1.1596e+07	9.74715e+06	17038	1.43874e+07	4.20052e+06	3.12229e+07	3.40852e+07	3.03147e+07	2.79874e+07	4.91919e+07	2.77826e+07	3.50546e+06	8.44545e+06	6.20652e+06	1.04922e+07	1.02133e+07	8.41086e+06
1,2-Ethylenediphosphonic Acid	2.65	level2			188.972	142.2	XYJLPCAKKYOLGU-UHFFFAOYSA-N	C2H8O6P2	NEG	C(CP(=O)(O)O)P(=O)(O)O	M189T142	6145-31-9				Organic acids and derivatives	Organic phosphonic acids and derivatives	Organic phosphonic acids	92189.3	72767.1	66415.1	105620	120635	68485	29990.9	3390.56	19922.9	2.33844e+06	2.3476e+06	2.43482e+06	2.14575e+06	2.24997e+06	2.22629e+06	158100	36482.8	84372.3	2.04793e+06	475873	465723
Crotonic Acid	2.65	level2			87.0437	109.7	LDHQCZJRKDOVOX-NSCUHMNNSA-N	C4H6O2	POS	C/C=C/C(=O)O	M87T110	107-93-7	C01771	HMDB0010720	637090	Lipids and lipid-like molecules	Fatty Acyls	Fatty acids and conjugates	136008	141396	124862	129270	128503	139028	129814	139040	140157	575827	860381	1.55019e+06	978808	666196	775226	123638	2.08167e+06	154056	143495	137124	144195
4-[4-(Trifluoromethyl)phenyl]-1,3-thiazol-2-amine	2.65	level2			245.034	105.3	HYAHAIVZFRFEBU-UHFFFAOYSA-N	C10H7F3N2S	POS	C1=CC(=CC=C1C2=CSC(=N2)N)C(F)(F)F	M245T105_1	105512-79-6				Benzenoids	Benzene and substituted derivatives	Trifluoromethylbenzenes	2093.59	0	12733.9	0	0	6412.57	1716.51	1776.78	3246.63	98203.8	69701.4	72486.6	86580.9	165314	118394	2584.86	4032.32	0	0	0	5273.5
15-keto-PGF2alpha	2.65	level2			353.232	46.7	LOLJEILMPWPILA-AMFHKTBMSA-N	C20H32O5	POS	CCCCCC(=O)/C=C/[C@H]1[C@@H](C[C@@H]([C@@H]1C/C=C\CCCC(=O)O)O)O	M353T47	35850-13-6	C05960	HMDB0004240	5280887	Lipids and lipid-like molecules	Fatty Acyls	Eicosanoids	962280	1.30846e+06	1.28661e+06	473965	552831	489098	178683	200109	179263	62289.8	69348.6	54543	188426	159646	125705	1.12363e+06	456083	406321	1.06638e+06	851589	1.03599e+06
1-(5-nitro-1H-indol-3-yl)ethan-1-one	2.65	level2			205.06	38	MKWCZAGQLZTPIE-UHFFFAOYSA-N	C10H8N2O3	POS	CC(=O)C1=CNC2=C1C=C(C=C2)[N+](=O)[O-]	M205T38	4771-10-2				Organoheterocyclic compounds	Indoles and derivatives	Indoles	275251	243356	597716	292892	216313	334569	238475	151214	212113	247426	333078	263891	200217	161255	118827	320126	519550	277748	328590	74577.8	384443
5-Pyrimidinecarboxaldehyde, 4-amino-6-chloro-	2.65	level2			158.012	34.5	GOJNFUXEBVBARW-UHFFFAOYSA-N	C5H4ClN3O	POS	C1=NC(=C(C(=N1)Cl)C=O)N	M158T34	14160-93-1				Organoheterocyclic compounds	Diazines	Pyrimidines and pyrimidine derivatives	2.82715e+06	3.37679e+06	4.16938e+06	3.56855e+06	2.99129e+06	3.37492e+06	4.16086e+06	3.11037e+06	3.0342e+06	4.22366e+06	5.59775e+06	3.386e+06	3.03606e+06	2.23305e+06	2.0559e+06	3.66009e+06	5.39164e+06	3.30943e+06	3.9058e+06	2.84854e+06	4.51699e+06
Alverine	2.65	level2			282.221	11.5	ZPFXAOWNKLFJDN-UHFFFAOYSA-N	C20H27N	POS	CCN(CCCC1=CC=CC=C1)CCCC2=CC=CC=C2	M282T12_2	150-59-4		HMDB0015554	3678	Benzenoids	Benzene and substituted derivatives	Phenylpropylamines	538047	454250	532622	119249	543198	544962	505774	529396	544767	330674	307389	273142	232048	219800	164883	486527	558301	553521	532424	581928	537405
PE(18:0/20:4(5Z,8Z,11Z,14Z))	2.65	level2			766.539	36.7	ANRKEHNWXKCXDB-BHFWLYLHSA-N	C43H78NO8P	NEG	CCCCCCCCCCCCCCCCCC(=O)OC[C@H](COP(=O)(O)OCCN)OC(=O)CCC/C=C\C/C=C\C/C=C\C/C=C\CCCCC	M767T37	61216-62-4		HMDB0009003	5289133	Lipids and lipid-like molecules	Glycerophospholipids	Glycerophosphoethanolamines	561061	796706	985696	211669	269177	548605	183606	174312	181204	280924	86412.7	501067	4.74736e+06	5.73408e+06	6.42021e+06	1.25639e+06	763246	998301	1.9427e+06	3.08444e+06	2.77318e+06
Palmitoleylcarnitine (Car(16:1))	2.65	level2			398.325	103.8	SOYNLLDADLOGAM-ISLYRVAYSA-N	C23H43NO4	POS	CCCCCCCCCCCCC/C=C/C(=O)OC(CC(=O)[O-])C[N+](C)(C)C	M398T104_2			HMDB0006317	53477817	Lipids and lipid-like molecules	Fatty Acyls	Fatty acid esters	5213.01	2303.22	2691.2	0	0	5021.29	3892.35	3431.08	0	216315	87434.9	60567.7	707100	963476	717426	6320.14	2305.79	2144.21	20203.6	14243.9	21628.2
Bicine	2.65	level2			144.067	130.6	FSVCELGFZIQNCK-UHFFFAOYSA-N	C6H13NO4	NEG	C(CO)N(CCO)CC(=O)O	M144T131	150-25-4		HMDB0011727	8761	Organic acids and derivatives	Carboxylic acids and derivatives	Amino acids, peptides, and analogues	248254	270074	278953	268406	264837	274123	223202	563539	1.14286e+06	738081	525290	1.03451e+06	620951	2.80443e+06	2.89567e+06	1.64384e+06	532968	1.64717e+06	1.20059e+06	491029	725983
Oxodecanoylcarnitine (Car(10:1-O))	2.64	level2			330.227	138.7	AJOOJSIUFKLAHC-CMDGGOBGSA-N	C17H31NO5	POS	[O-]C(CC(C[N+](C)(C)C)OC(CC(C/C=C/CCCC)O)=O)=O	M330T139								3469.63	0	0	0	4860.67	0	0	0	0	48879.9	44781.7	549982	409840	352293	363876	0	8190.51	0	17544.6	34273.7	28016.4
4-Aminophenylsulphur pentafluoride	2.64	level2			220.02	227.3	MZGZUHNSMNNSRJ-UHFFFAOYSA-N	C6H6F5NS	POS	C1=CC(=CC=C1N)S(F)(F)(F)(F)F	M220T227_1	2993-24-0				Benzenoids	Benzene and substituted derivatives	Aniline and substituted anilines	68364.4	54618	79395.9	74048.6	86892.1	75700.6	30950.3	16689.2	30487.4	8.55692e+06	8.27996e+06	8.66492e+06	8.06727e+06	7.63148e+06	7.96524e+06	98431.2	1.08588e+07	116597	0	0	0
5-nitro-N-(pyridin-3-ylmethyl)furan-2-carboxamide	2.64	level2			248.065	227	OBZHOVWNZIVCCZ-UHFFFAOYSA-N	C11H9N3O4	POS	C1=CC(=CN=C1)CNC(=O)C2=CC=C(O2)[N+](=O)[O-]	M248T227	215778-97-5				Organoheterocyclic compounds	Furans	Nitrofurans	19372.2	11470.2	19979.2	12767.2	14290.7	20922.7	16536.4	24356.9	18281.1	33614	26791.3	23940.1	63102.1	62192.2	60974.7	75812.4	603968	23257.3	24650.9	18883.3	0
4-Fluoro-2-(methylsulfanyl)-1,3-benzothiazole	2.64	level2			199.999	175.1	PDJMWBTVBFQLAY-UHFFFAOYSA-N	C8H6FNS2	POS	CSC1=NC2=C(C=CC=C2S1)F	M200T175	154327-25-0				Organoheterocyclic compounds	Benzothiazoles	Benzothiazoles	3.55244e+06	201976	4.84283e+06	3.8517e+06	3.67506e+06	427342	1.47573e+06	1.45591e+06	1.3183e+06	1.7411e+07	2.65807e+07	9.71227e+06	1.31482e+07	1.11036e+07	3.73188e+06	1.53186e+06	605319	306064	3.37446e+06	2.9302e+06	3.57237e+06
[1,2,4]Triazolo[1,5-a]pyrimidin-7(1H)-one, 2-(hydroxymethyl)-5-methyl-	2.64	level2			179.056	172.8	WKWVHRXHNMBIAL-UHFFFAOYSA-N	C7H8N4O2	NEG	CC1=CC(=O)N2C(=N1)N=C(N2)CO	M179T173	63870-38-2				Organoheterocyclic compounds	Triazolopyrimidines	Triazolopyrimidines	246234	256249	291323	241024	249813	269080	268885	244355	265814	1.91678e+07	1.83909e+07	1.94184e+07	7.16908e+07	6.60389e+07	6.61956e+07	251838	276836	247491	306178	246607	273667
Methyl 6-hydroxy-1H-indole-3-carboxylate	2.64	level2			190.052	128.9	OYZMJHNFWMBBQC-UHFFFAOYSA-N	C10H9NO3	NEG	COC(=O)C1=CNC2=C1C=CC(=C2)O	M190T129	112332-97-5				Organoheterocyclic compounds	Indoles and derivatives	Indolecarboxylic acids and derivatives	20162.7	14270.4	22181.8	23297.2	18571.5	28153.4	23250.1	14818	24042.2	1.1866e+07	4.95102e+06	1.38049e+07	7.50198e+06	8.81661e+06	7.74731e+06	15957.5	12525	25463.8	1.46422e+07	29774.3	38149.4
4-(4-Nitrophenyl)-1H-imidazole	2.64	level2			188.045	121.7	FNLBIRUBMLUNQC-UHFFFAOYSA-N	C9H7N3O2	NEG	C1=CC(=CC=C1C2=CN=CN2)[N+](=O)[O-]	M188T122	38980-93-7				Organoheterocyclic compounds	Azoles	Imidazoles	22135.5	17359.6	61258.1	25437.9	10693.7	40714.3	38939.9	17151.7	22422.7	2.72179e+06	1.95493e+06	3.40536e+06	1.36944e+07	1.22323e+07	1.23525e+07	372249	57074.8	22174.8	1.46124e+07	316351	68604.7
[2-[(E)-but-2-enoyl]oxy-3-hexadecoxypropyl] 2-(trimethylazaniumyl)ethyl phosphate	2.64	level2			550.385	119.7	SRZBVCCSIMMDOV-QPSGOUHRSA-N	C28H56NO7P	POS	CCCCCCCCCCCCCCCCOCC(COP(=O)([O-])OCC[N+](C)(C)C)OC(=O)/C=C/C	M550T120					Lipids and lipid-like molecules	Glycerophospholipids	Glycerophosphocholines	0	0	0	0	0	0	0	0	0	70017.8	58718.7	56188.7	1.62282e+06	1.58295e+06	1.41145e+06	0	21093.8	2486.76	0	0	0
2,4-bis(trifluoromethyl)pyrimidine-5-carboxylic Acid	2.64	level2			258.997	87.4	RUHKDOFTFCXTBX-UHFFFAOYSA-N	C7H2F6N2O2	NEG	C1=C(C(=NC(=N1)C(F)(F)F)C(F)(F)F)C(=O)O	M259T87	188781-46-6				Organoheterocyclic compounds	Diazines	Pyrimidines and pyrimidine derivatives	423436	444308	54428.7	240468	20580.7	71865.8	83155.2	54514.5	124592	9043.52	0	0	7107.44	0	0	658759	128137	399418	4967.53	43324.9	110178
7-Amino-4-methyl-2-quinolinone	2.64	level2			175.086	24.6	MJXYFLJHTUSJGU-UHFFFAOYSA-N	C10H10N2O	POS	CC1=CC(=O)NC2=C1C=CC(=C2)N	M175T25	19840-99-4				Organoheterocyclic compounds	Quinolines and derivatives	Aminoquinolines and derivatives	2.41337e+06	2.74856e+06	4.0114e+06	1.55354e+06	2.74901e+06	1.82766e+06	955229	1.21828e+06	1.48375e+06	95311.3	155594	221765	1.35413e+06	1.41585e+06	1.25525e+06	3.88401e+06	1.90779e+06	3.35194e+06	4.1009e+06	4.35662e+06	4.23194e+06
1-Palmitoyl-2-linoleoyl-sn-glycero-3-phospho-(1'-rac-glycerol)	2.64	level2			745.503	24.4	ATBOMIWRCZXYSZ-DLPCDOJJSA-N	C40H75O10P	NEG	CCCCCCCCCCCCCCCC(=O)OC[C@H](COP(=O)(O)OCC(CO)O)OC(=O)CCCCCCC/C=C\C/C=C\CCCCC	M746T24	264192-90-7				Lipids and lipid-like molecules	Glycerophospholipids	Glycerophosphoglycerols	145991	237067	340084	15636.5	9449.15	88684.5	0	0	0	56375.6	8584.19	211860	87296.6	84424.8	197474	804697	303933	347615	280856	602378	435595
(1S)-tricyclo[7.3.1.02,7]tridec-2(7)-en-13-one	2.64	level2			191.143	16.7	FTBHJFJPRKLLAX-KFJBMODSSA-N	C13H18O	POS	C1CCC2=C(C1)CC3CCC[C@@H]2C3=O	M191T17	1212427-22-9				Organic oxygen compounds	Organooxygen compounds	Carbonyl compounds	459750	732441	895001	3.12611e+06	3.6124e+06	2.31217e+06	3.34817e+06	755776	1.10058e+06	1.65787e+06	823678	968761	1.24592e+06	1.7412e+06	1.09883e+06	667941	1.25787e+06	1.23884e+06	499250	1.47793e+06	839015
5-o-Phosphonopentose	2.64	level2			229.012	252.5	PPQRONHOSHZGFQ-UHFFFAOYSA-N	C5H11O8P	NEG	C(C(C(C(C=O)O)O)O)OP(=O)(O)O	M229T252			HMDB0257215		Organic oxygen compounds	Organooxygen compounds	Carbohydrates and carbohydrate conjugates	5391.67	9628.81	11041.8	5081.34	0	11454.3	15083.5	5764.61	9335.2	11895.4	24028.4	10358.8	387141	379876	311293	34241.4	15917.1	10777.8	0	45080.1	39927.6
N-(hexadecanoyl)-sphinganine	2.64	level2			540.535	16.6	GCGTXOVNNFGTPQ-JHOUSYSJSA-N	C34H69NO3	POS	CCCCCCCCCCCCCCC[C@H]([C@H](CO)NC(=O)CCCCCCCCCCCCCCC)O	M541T17	5966-29-0		HMDB0011760	5283572	Lipids and lipid-like molecules	Sphingolipids	Ceramides	8.54122e+06	9.75935e+06	1.04922e+07	8.25053e+06	7.93771e+06	7.89374e+06	8.63221e+06	8.40736e+06	8.32975e+06	3.71609e+07	4.6715e+07	2.32308e+07	2.01072e+07	2.00535e+07	1.24123e+07	8.95392e+06	8.60104e+06	9.60456e+06	8.71961e+06	8.70367e+06	7.87183e+06
PC(37:5)	2.64	level2			794.564	36.9	HRTXZWFRPLOXSH-UJOYSCBBSA-N	C45H80NO8P	POS	CCCCCCCCCCCCCCC(=O)OC[C@H](COP(=O)([O-])OCC[N+](C)(C)C)OC(=O)CC/C=C\C/C=C\C/C=C\C/C=C\C/C=C\CCCCC	M795T37_1			HMDB0007956	53478653	Lipids and lipid-like molecules	Glycerophospholipids	Glycerophosphocholines	1.31021e+06	1.78419e+06	1.90259e+06	155561	284382	859062	58374.1	58494.9	110668	300209	374389	288363	6.30507e+06	7.29181e+06	6.80207e+06	3.75712e+06	1.43066e+06	3.4206e+06	2.69947e+06	3.72952e+06	2.74009e+06
Prometon	2.63	level2			226.165	313.5	ISEUFVQQFVOBCY-UHFFFAOYSA-N	C10H19N5O	POS	CC(C)NC1=NC(=NC(=N1)OC)NC(C)C	M226T313	1610-18-0	C14186	HMDB0256804		Organoheterocyclic compounds	Triazines	1,3,5-triazines	1.09022e+06	1.28018e+06	1.44022e+06	1.20825e+06	933224	1.19542e+06	1.38222e+06	1.35578e+06	1.27367e+06	18605.5	30176.8	123655	420574	485541	464903	1.60911e+06	693866	694291	1.41992e+06	1.46359e+06	1.23228e+06
6-Bromo-2-methylquinolin-4-ol	2.63	level2			235.973	115.4	WPSHYKVAGQUPJD-UHFFFAOYSA-N	C10H8BrNO	NEG	CC1=CC(=O)C2=C(N1)C=CC(=C2)Br	M236T115	103030-28-0				Organoheterocyclic compounds	Quinolines and derivatives	Quinolones and derivatives	3.40055e+06	1.05275e+06	1.81104e+06	883120	4.39119e+06	2.61632e+06	5.82069e+06	1.06814e+06	4.78881e+06	1.06793e+07	7.12794e+06	8.28665e+06	1.19408e+07	6.57129e+06	1.1193e+07	3.73792e+06	3.76341e+06	3.2903e+06	4.38242e+06	1.26618e+06	1.38327e+06
1H,3H-Thieno[3,4-c]furan-1,3-dione	2.63	level2			154.979	107.6	XQTUSPVIMZCNPC-UHFFFAOYSA-N	C6H2O3S	POS	C1=C2C(=CS1)C(=O)OC2=O	M155T108	6007-85-8				Organic acids and derivatives	Carboxylic acids and derivatives	Dicarboxylic acids and derivatives	368405	226915	765391	410467	380397	228939	159049	181727	123245	4.32692e+06	5.80187e+06	4.77166e+06	2.9755e+06	3.12562e+06	3.0637e+06	142713	1.32753e+06	261611	168495	190724	185443
1-octadecanoyl-2-(4Z,7Z,10Z,13Z,16Z,19Z-docosahexaenoyl)-sn-glycero-3-phosphoethanolamine	2.63	level2			790.538	35.8	XYYHNDVKALDFHQ-OXHZBIAZSA-N	C45H78NO8P	NEG	CCCCCCCCCCCCCCCCCC(=O)OC[C@H](COP(=O)(O)OCCN)OC(=O)CC/C=C\C/C=C\C/C=C\C/C=C\C/C=C\C/C=C\CC	M791T36	96998-01-5		HMDB0009012	9546798	Lipids and lipid-like molecules	Glycerophospholipids	Glycerophosphoethanolamines	355472	347817	409947	85650	141914	318307	48399.7	54714.1	62275.5	15667.3	0	15947.1	3.44347e+06	4.39534e+06	4.8458e+06	403328	329914	456640	1.54916e+06	3.09509e+06	2.53514e+06
1-methyl-3-[1-methyl-5-(4-methylphenyl)pyrazol-4-yl]-4-[(3S)-3-piperidin-1-ylpyrrolidin-1-yl]pyrazolo[3,4-d]pyrimidine	2.63	level2			457.284	18.9	WDWIMDKOXZZYHH-FQEVSTJZSA-N	C26H32N8	POS	CC1=CC=C(C=C1)C2=C(C=NN2C)C3=NN(C4=C3C(=NC=N4)N5CC[C@@H](C5)N6CCCCC6)C	M457T19	1390637-82-7				Organoheterocyclic compounds	Azoles	Pyrazoles	934694	912885	2.22117e+06	1.28518e+06	1.08363e+06	1.39595e+06	1.09961e+06	1.26538e+06	1.30695e+06	2.64934e+06	1.84055e+07	9.20004e+06	1.20089e+07	1.70879e+07	3.25224e+06	1.23587e+06	1.56651e+06	1.16081e+06	1.6948e+06	881754	1.22244e+06
8,9-dihydroxy-5Z,11Z,14Z-eicosatrienoic acid	2.63	level2			337.236	44.1	DCJBINATHQHPKO-TYAUOURKSA-N	C20H34O4	NEG	CCCCC/C=C\C/C=C\CC(C(C/C=C\CCCC(=O)O)O)O	M337T44	192461-96-4	C14773	HMDB0002311	5283144	Lipids and lipid-like molecules	Fatty Acyls	Eicosanoids	5.16194e+06	4.16475e+06	9.90616e+06	4.1729e+06	3.98052e+06	4.0055e+06	5.57911e+06	4.98327e+06	5.10401e+06	3.62877e+06	3.26659e+06	3.73103e+06	3.20057e+06	3.61975e+06	2.99922e+06	5.595e+06	1.58003e+06	4.32637e+06	8.69477e+06	6.22251e+06	5.4011e+06
Sedenol	2.62	level2			203.006	304.7	SNMGSXAAVQCPGL-UHFFFAOYSA-N	C8H11BrO	POS	C1CCC(CC1)(C#CBr)O	M203T305	13957-27-2				Organic oxygen compounds	Organooxygen compounds	Alcohols and polyols	21700.9	15006	87955.1	16683.3	78488.3	14754.1	0	16333.2	9170.35	1.03433e+06	579946	1.24502e+06	1.03717e+06	791364	509983	11472	1.71764e+06	1.0272e+06	0	10539	0
2,6-Diamino-4-(2-pyridyl)-s-triazine	2.62	level2			189.087	277.3	MTSVIHVYYVZVLK-UHFFFAOYSA-N	C8H8N6	POS	C1=CC=NC(=C1)C2=NC(=NC(=N2)N)N	M189T277	25007-79-8				Organoheterocyclic compounds	Triazines	Aminotriazines	724522	541736	195278	922333	1.34276e+06	639687	198117	184283	190125	204831	95613.4	48511	191926	205763	194822	197231	1.85959e+06	646249	214073	167919	133563
(-)-Kanzonol F	2.62	level2			421.204	147.9	SVHCNENPWOPFOI-UHFFFAOYSA-N	C26H28O5	POS	CC(=CCC1=C(C2=C(C=C1O)OCC3C2OC4=C3C=C5C=CC(OC5=C4)(C)C)OC)C	M421T148	152511-44-9		HMDB0040608	131752864	Phenylpropanoids and polyketides	Isoflavonoids	Furanoisoflavonoids	2987.44	0	222198	0	0	0	217496	333300	253908	1.41263e+06	1.89512e+06	5.39651e+06	1.20688e+06	1.28583e+06	1.58801e+06	115719	24274.2	0	70829.2	59754.2	92124.7
N-(2-Pyridylmethyl)piperazine-1-ethylamine	2.62	level2			221.176	122.3	KRQSKMDJMSKNLA-UHFFFAOYSA-N	C12H20N4	POS	C1CN(CCN1)CCNCC2=CC=CC=N2	M221T122	6957-14-8				Organoheterocyclic compounds	Pyridines and derivatives	2-pyridylmethylamines	327757	377628	266246	281113	288006	274368	339649	252028	484613	2.35227e+06	660347	565441	615572	715396	639002	286992	458530	372193	269603	275789	202063
Thiolutin	2.62	level2			226.996	80	MHMRAFONCSQAIA-UHFFFAOYSA-N	C8H8N2O2S2	NEG	CC(=O)NC1=C2C(=CSS2)N(C1=O)C	M227T80_1	87-11-6		HMDB0034228	6870	Organic nitrogen compounds	Organonitrogen compounds	N-arylamides	4.18694e+06	1.49163e+07	1.73687e+07	4.36973e+06	1.29562e+07	1.8825e+06	4.1034e+06	971035	3.38942e+06	3.39115e+06	6.04873e+06	1.0278e+07	1.63589e+07	3.01865e+07	1.23365e+07	1.87918e+07	8.21502e+06	1.33529e+07	4.64237e+07	2.36415e+07	1.54907e+07
1-Palmitoyl-2-thiopalmitoyl phosphatidylcholine	2.62	level2			750.541	35.9	CJNCGLSWHABGOT-KXQOOQHDSA-N	C40H80NO7PS	POS	CCCCCCCCCCCCCCCC(=O)OC[C@H](COP(=O)([O-])OCC[N+](C)(C)C)SC(=O)CCCCCCCCCCCCCCC	M751T36	113881-60-0				Organic nitrogen compounds	Organonitrogen compounds	Quaternary ammonium salts	1.72128e+06	2.24752e+06	3.16996e+06	758791	1.03528e+06	1.84115e+06	280919	277082	309457	524161	538576	163369	2.35867e+07	2.60951e+07	2.23827e+07	3.11747e+06	2.14326e+06	4.1183e+06	6.41478e+06	8.21384e+06	7.56329e+06
Galdosol	2.62	level2			343.158	15.7	SWVDNEGGBBYXGS-UWVAXJGDSA-N	C20H24O5	NEG	CC(C)C1=C(C(=C2C(=C1)C(=O)[C@@H]3[C@@H]4[C@@]2(CCCC4(C)C)C(=O)O3)O)O	M343T16_3	52591-18-1				Lipids and lipid-like molecules	Prenol lipids	Terpene lactones	3.94936e+06	8.1985e+06	2.4552e+06	2.76061e+06	3.34954e+06	5.24272e+06	4.03565e+06	2.67119e+06	1.67894e+07	1.20043e+06	682862	1.35913e+06	1.043e+06	734785	874651	1.22149e+07	6.20347e+06	2.8864e+07	3.66505e+07	9.5736e+06	5.2394e+06
7-Methyl-1,5,7-triazabicyclo[4.4.0]dec-5-ene	2.62	level2			154.134	6.8	OEBXWWBYZJNKRK-UHFFFAOYSA-N	C8H15N3	POS	CN1CCCN2C1=NCCC2	M154T7_2	84030-20-6				Organoheterocyclic compounds	Diazines	Pyrimidines and pyrimidine derivatives	5.40947e+06	1.75219e+07	1.4747e+07	1.15654e+07	6.03447e+06	5.94098e+06	1.56486e+07	1.88889e+07	1.07403e+07	9.23276e+06	1.03969e+07	7.71505e+06	9.15511e+06	9.25676e+06	7.36354e+06	1.54605e+07	1.5606e+07	6.7181e+06	1.0361e+07	9.60369e+06	1.49449e+07
Maclurin	2.62	level2			285.042	170.8	XNWPXDGRBWJIES-UHFFFAOYSA-N	C13H10O6	POS	C1=CC(=C(C=C1C(=O)C2=C(C=C(C=C2O)O)O)O)O	M285T171	519-34-6	C09951	HMDB0032644	68213	Benzenoids	Benzene and substituted derivatives	Benzophenones	8561.56	48057	1.02768e+06	0	3165.54	0	1.68069e+07	6.8107e+06	1.54538e+07	304670	402862	260233	727941	497103	761233	2.08943e+07	148317	29756.4	113275	98995.6	98959.5
(2R)-2-amino-3-hydrosulfonylpropanoic acid	2.62	level2			152.002	75.8	WVMUCBHSEHBMKA-REOHCLBHSA-N	C3H7NO4S	NEG	C([C@@H](C(=O)O)N)S(=O)=O	M152T76					Organic acids and derivatives	Carboxylic acids and derivatives	Amino acids, peptides, and analogues	69120	75212.2	151842	77271.7	65402.2	66935	105733	51724.9	107297	107539	138797	90800.8	104664	124404	118825	421424	534909	677451	59490.6	1.154e+06	951057
Ceramide NG	2.62	level2			568.566	16.5	KZTJQXAANJHSCE-OIDHKYIRSA-N	C36H73NO3	POS	CCCCCCCCCCCCCCCCCC(=O)N[C@@H](CO)[C@@H](CCCCCCCCCCCCCCC)O	M569T17	2304-80-5		HMDB0011761	5283573	Lipids and lipid-like molecules	Sphingolipids	Ceramides	1.84648e+06	2.658e+06	4.50018e+06	3.33168e+06	3.04976e+06	4.6572e+06	4.03884e+06	4.06527e+06	3.48425e+06	8.64665e+06	3.10529e+06	3.65509e+06	771823	161886	2.09109e+06	3.55874e+06	3.57607e+06	2.70958e+06	2.61904e+06	1.18948e+06	3.40566e+06
Kojic acid	2.62	level2			143.035	164.4	BEJNERDRQOWKJM-UHFFFAOYSA-N	C6H6O4	POS	C1=C(OC=C(C1=O)O)CO	M143T164	501-30-4	C14516	HMDB0032923	3840	Organoheterocyclic compounds	Pyrans	Pyranones and derivatives	448284	684927	316491	363068	423019	643005	129356	67137.2	108480	1.28712e+06	1.50116e+06	1.33145e+06	1.40625e+06	1.19792e+06	1.05909e+06	140358	2.13192e+06	851985	159269	83629.7	162870
6-Ethylmercaptopurine	2.61	level2			179.038	215.9	XTJLAIOQORFEOI-UHFFFAOYSA-N	C7H8N4S	NEG	CCSC1=NC=NC2=C1NC=N2	M179T216	5417-84-5				Organoheterocyclic compounds	Imidazopyrimidines	Purines and purine derivatives	130378	130213	186562	106815	119013	129686	353388	180131	294279	831093	797879	706380	867405	861097	861082	532250	224662	280145	76014	466168	490156
(5R)-5-methylimidazolidine-2,4-dione	2.61	level2			115.05	188.1	VMAQYKGITHDWKL-UWTATZPHSA-N	C4H6N2O2	POS	C[C@@H]1C(=O)NC(=O)N1	M115T188	55147-68-7		HMDB0341210	1615267	Organoheterocyclic compounds	Azolidines	Imidazolidines	118727	15448.1	10779.8	103783	46667.9	46886.8	71703.6	11611.2	89551.1	127945	153140	120371	280659	236368	252647	47872.3	833137	21437.5	45941.5	111824	41456.4
5-Carboxycytosine	2.61	level2			156.042	161.6	BLQMCTXZEMGOJM-UHFFFAOYSA-N	C5H5N3O3	POS	C1=NC(=O)NC(=C1C(=O)O)N	M156T162	3650-93-9		HMDB0246202	77213	Organoheterocyclic compounds	Diazines	Pyrimidines and pyrimidine derivatives	26355.4	50422.6	7315.31	30237.9	18171.2	53678.9	0	0	0	1.17516e+06	1.11146e+06	1.14611e+06	3.67157e+06	3.48835e+06	3.57298e+06	4885.98	192067	77916	11820.1	5400.14	5667.69
5-Fluoro thj	2.61	level2			377.177	146	GMRIDDSOZRLMAN-UHFFFAOYSA-N	C22H21FN4O	POS	C1=CC=C2C(=C1)C(=NN2CCCCCF)C(=O)NC3=CC=CC4=C3N=CC=C4	M377T146_2					Organoheterocyclic compounds	Benzopyrazoles	Indazoles	0	3431.35	3387.28	0	0	0	0	0	0	2.72848e+06	3.76783e+06	1.33341e+07	2.45488e+06	2.51097e+06	3.08161e+06	0	0	0	0	0	4457.67
Tetrahydrofuran-2,3,4,5-tetracarboxylic acid, mixed isomers	2.61	level2			247.009	101.1	UFOIOXZLTXNHQH-UHFFFAOYSA-N	C8H8O9	NEG	C1(C(C(OC1C(=O)O)C(=O)O)C(=O)O)C(=O)O	M247T101	26106-63-8				Organic acids and derivatives	Carboxylic acids and derivatives	Tetracarboxylic acids and derivatives	94532	115160	109997	90026.6	83070.8	116080	19568.6	46733.4	22970.3	48381	206138	255104	337908	327351	302093	39138.8	76467	52459.5	101149	9.07555e+06	35302.5
1-Monolinolein	2.61	level2			355.284	17.2	WECGLUPZRHILCT-HZJYTTRNSA-N	C21H38O4	POS	CCCCC/C=C\C/C=C\CCCCCCCC(=O)OCC(CO)O	M355T17_1	2277-28-3		HMDB0242115	5283469	Lipids and lipid-like molecules	Fatty Acyls	Lineolic acids and derivatives	1.07093e+07	1.44993e+07	1.73351e+07	1.46143e+07	9.81489e+06	1.43529e+07	1.26227e+07	1.61871e+07	1.39863e+07	8.44857e+06	1.31506e+07	7.83569e+06	1.04872e+07	1.37538e+07	6.52091e+06	1.45952e+07	1.46267e+07	9.29933e+06	1.637e+07	1.61512e+07	1.36611e+07
N-Ethyl-9Z-octadecenamide	2.61	level2			310.31	17.1	JZJYYCFYGXPUMF-QXMHVHEDSA-N	C20H39NO	POS	CCCCCCCC/C=C\CCCCCCCC(=O)NCC	M310T17_2	85075-82-7				Lipids and lipid-like molecules	Fatty Acyls	Fatty amides	2.49072e+08	3.0413e+08	3.58831e+08	3.68785e+08	3.33467e+08	3.27303e+08	3.34488e+08	3.31773e+08	3.3533e+08	9.58575e+07	1.2706e+08	5.39657e+07	1.09635e+08	1.13071e+08	4.75923e+07	3.47472e+08	3.18636e+08	3.37195e+08	3.5993e+08	3.5774e+08	3.22777e+08
2-Nitrobenzoic acid	2.61	level2			166.014	15.9	SLAMLWHELXOEJZ-UHFFFAOYSA-N	C7H5NO4	NEG	C1=CC=C(C(=C1)C(=O)O)[N+](=O)[O-]	M166T16_1	552-16-9	C16234	HMDB0245255		Benzenoids	Benzene and substituted derivatives	Benzoic acids and derivatives	5.33833e+06	4.53494e+06	518513	5.02642e+06	867592	678568	1.04844e+06	2.97316e+06	547097	435725	733938	9.4057e+06	833567	941728	1.01838e+07	644391	573241	571289	780462	645781	2.05409e+06
[3-hydroxy-2-[3,4,5-trihydroxy-6-(hydroxymethyl)oxan-2-yl]oxypropyl] (7Z,10Z,13Z)-hexadeca-7,10,13-trienoate	2.61	level2			485.278	14.7	REDDESGUVVWTMB-PDBXOOCHSA-N	C25H42O9	NEG	CC/C=C\C/C=C\C/C=C\CCCCCC(=O)OCC(CO)OC1C(C(C(C(O1)CO)O)O)O	M485T15					Lipids and lipid-like molecules	Glycerolipids	Glycosylglycerols	7.02861e+06	7.54544e+06	9.34659e+06	1.35783e+07	8.7432e+06	1.47404e+07	6.49149e+06	9.71526e+06	1.06892e+07	4.47662e+06	3.06834e+06	3.43649e+06	3.34386e+06	2.90975e+06	4.85247e+06	7.70311e+06	1.07456e+07	1.09397e+07	1.0846e+07	1.70113e+07	1.55331e+07
Ethyl 4-amino-2-hydroxypyrimidine-5-carboxylate	2.6	level2			184.073	306.9	GGHDCMZITFQXRE-UHFFFAOYSA-N	C7H9N3O3	POS	CCOC(=O)C1=C(NC(=O)N=C1)N	M184T307	20187-46-6				Organoheterocyclic compounds	Diazines	Pyrimidines and pyrimidine derivatives	364583	350599	278151	372550	492227	385903	274408	275592	270946	658868	229927	127333	1.34969e+06	204879	1.30386e+06	262425	3.0221e+06	2.21725e+06	275424	256029	292219
2-n-Octyl-4-isothiazolin-3-one	2.6	level2			214.126	240.1	JPMIIZHYYWMHDT-UHFFFAOYSA-N	C11H19NOS	POS	CCCCCCCCN1C(=O)C=CS1	M214T240	26530-20-1				Organoheterocyclic compounds	Azoles	Thiazoles	74389.5	70711.7	88377.9	75616.8	64635.4	76634.6	110783	89403.2	109503	127816	118987	122119	110505	22519.7	107688	65848.5	67467	54134	82044	88800.8	59484.4
Phosphinic acid, imino(di-o-phenylene)-	2.6	level2			230.04	218.4	FKCVBHGCEUDJJS-UHFFFAOYSA-N	C12H10NO2P	NEG	C1=CC=C2C(=C1)NC3=CC=CC=C3P2(=O)O	M230T218	472-43-5				Benzenoids	Benzenoids	Benzenoids	8865.51	12012.5	21435.5	16863.5	9115.97	4389.87	3648.45	9793.89	3016.35	1.12815e+06	1.0369e+06	1.07376e+06	2.69498e+06	2.43133e+06	2.71613e+06	20997.4	13467.5	9014.16	198750	28012.3	27157.4
AG-205/33127025	2.6	level2			217.003	175.3	AVJUGRADFNKISA-UHFFFAOYSA-N	C8H5F3N2S	NEG	CC1=C(C(=S)NC(=C1)C(F)(F)F)C#N	M217T175	182127-90-8				Organoheterocyclic compounds	Pyridines and derivatives	3-pyridinecarbonitriles	3.74053e+07	3.85751e+07	6.8725e+07	3.8723e+07	3.58548e+07	5.24908e+07	3.84306e+07	3.72648e+07	3.5053e+07	1.58624e+08	1.60597e+08	1.6034e+08	1.58808e+08	1.75745e+08	9.35219e+07	3.15732e+07	5.36573e+07	3.57764e+07	7.74906e+07	3.6266e+07	4.56452e+07
2,3-Dichlorobenzohydrazide	2.6	level2			204.995	174.7	BXJDUQVJADYYCG-UHFFFAOYSA-N	C7H6Cl2N2O	POS	C1=CC(=C(C(=C1)Cl)Cl)C(=O)NN	M205T175	438197-19-4				Benzenoids	Benzene and substituted derivatives	Benzoic acids and derivatives	0	3035.18	78140.4	0	0	0	30208.5	60549.3	13366.8	1.71908e+06	3.91288e+06	1.84837e+06	2.37711e+06	2.11111e+06	2.18771e+06	12737.8	51412.9	2451.12	14624.7	4239.56	10104.4
2-Chloro-5-(piperidine-1-carbonyl)aniline	2.6	level2			239.093	159.1	HASRYCYCAUWJKD-UHFFFAOYSA-N	C12H15ClN2O	POS	C1CCN(CC1)C(=O)C2=CC(=C(C=C2)Cl)N	M239T159	91766-96-0				Benzenoids	Benzene and substituted derivatives	Benzoyl derivatives	514290	584770	97845.9	575024	565635	30005.1	494119	195298	485677	1.51735e+06	2.30806e+06	2.35325e+06	1.15976e+06	2.08401e+06	1.2823e+06	419618	500056	528721	129913	223961	221638
Arachidonoyl Thio-PC	2.6	level2			784.574	139.8	YDSCLGYBUIDZNF-WWBBCYQPSA-N	C44H82NO6PS	POS	CCCCCCCCCCCCCCCCOC[C@H](COP(=O)([O-])OCC[N+](C)(C)C)SC(=O)CCC/C=C\C/C=C\C/C=C\C/C=C\CCCCC	M785T140	146797-82-2				Organic nitrogen compounds	Organonitrogen compounds	Quaternary ammonium salts	0	0	0	4349.8	0	0	52004.4	2574.71	2966.93	3846.99	8892.54	0	13883.7	10423.3	16691.3	2624.11	5212.16	8955.05	97526.4	66344.8	113240
(3R,5R)-7-[(1S,2R,3R,8S,8aR)-3-hydroxy-2-methyl-8-[(2S)-2-methylbutanoyl]oxy-1,2,3,7,8,8a-hexahydronaphthalen-1-yl]-3,5-dihydroxyheptanoic acid	2.6	level2			423.239	28.9	HIZIJHNJVQOXLO-VDKZLKBHSA-N	C23H36O7	NEG	CC[C@H](C)C(=O)O[C@H]1CC=CC2=C[C@@H]([C@@H]([C@@H]([C@@H]12)CC[C@H](C[C@H](CC(=O)O)O)O)C)O	M423T29	1246911-61-4				Organic acids and derivatives	Hydroxy acids and derivatives	Medium-chain hydroxy acids and derivatives	447346	501517	657820	461214	361213	541766	35215.6	38704.8	1.01325e+06	35932.4	38018.4	126354	705250	658447	636707	1.00308e+06	727953	589461	2.10137e+06	2.01026e+06	2.15994e+06
1,1'-(1,8-Dioxo-1,8-octanediyl)bis[glycyl-glycine	2.6	level2			401.164	23.3	LDCHADQWAFSFRX-UHFFFAOYSA-N	C16H26N4O8	NEG	C(CCCC(=O)NCC(=O)NCC(=O)O)CCC(=O)NCC(=O)NCC(=O)O	M401T23	143673-93-2				Organic acids and derivatives	Carboxylic acids and derivatives	Amino acids, peptides, and analogues	155584	180221	127216	103734	253989	159888	220735	196417	151777	723936	709604	619972	2.05224e+06	2.02868e+06	1.61592e+06	831004	177643	295058	1.06676e+06	626435	687906
3-(1-Pyrrolidinyl)-2-butanone	2.6	level2			142.123	8.8	IXYTUYCLJBLYKD-UHFFFAOYSA-N	C8H15NO	POS	CC(C(=O)C)N1CCCC1	M142T9_3	97073-15-9		HMDB0039840	23388489	Organoheterocyclic compounds	Pyrrolidines	N-alkylpyrrolidines	1.89642e+07	1.31497e+07	1.93127e+07	1.85269e+07	2.38648e+07	7.48951e+06	2.19296e+07	7.29449e+06	1.96207e+07	0	0	0	0	0	0	1.94166e+07	7.78025e+06	2.13082e+07	1.8655e+07	2.34238e+07	1.85337e+07
N-Hydroxypipecolic acid	2.6	level2			146.081	228.8	SEWARTPIJFHCRP-UHFFFAOYSA-N	C6H11NO3	POS	C1CCN(C(C1)C(=O)O)O	M146T229	115819-92-6|35285-20-2			269025	Organic acids and derivatives	Carboxylic acids and derivatives	Amino acids, peptides, and analogues	5.16134e+06	5.0359e+06	7.25877e+06	5.53998e+06	4.65416e+06	6.12795e+06	6.50625e+06	6.42139e+06	6.20186e+06	6.36586e+06	7.36542e+06	5.79229e+06	2.04723e+07	1.91153e+07	3.9289e+06	6.12976e+06	4.51917e+06	4.38225e+06	5.74029e+06	4.84504e+06	6.52156e+06
2-[(2-Amino-3-hydroxypropanoyl)amino]-3-methylbutanoic acid	2.59	level2			205.118	270	ILVGMCVCQBJPSH-UHFFFAOYSA-N	C8H16N2O4	POS	CC(C)C(C(=O)O)NC(=O)C(CO)N	M205T270					Organic acids and derivatives	Carboxylic acids and derivatives	Amino acids, peptides, and analogues	592280	812767	438317	1.01377e+06	166598	397314	523970	454620	478883	179145	186490	195473	132381	115481	102273	186200	436683	336858	299245	444330	433744
4-Fluoro-3-methyl-1-benzothiophene-2-carboxylic acid	2.59	level2			209.01	248.8	SLKHVQZFOWEYQS-UHFFFAOYSA-N	C10H7FO2S	NEG	CC1=C(SC2=CC=CC(=C12)F)C(=O)O	M209T249	852940-49-9				Organoheterocyclic compounds	Benzothiophenes	1-benzothiophenes	0	41296	35702.3	48484.4	42353.9	43236.5	45239.5	42566.1	49904.9	41024.1	40354.8	47611	38567.3	27592.6	27460	44096.8	37236.2	41091.8	3.29416e+06	44098.4	38559.6
Metharbital	2.59	level2			199.107	232.1	FWJKNZONDWOGMI-UHFFFAOYSA-N	C9H14N2O3	POS	CCC1(C(=O)NC(=O)N(C1=O)C)CC	M199T232	50-11-3		HMDB0014606	4099	Organoheterocyclic compounds	Diazines	Pyrimidines and pyrimidine derivatives	2.42303e+06	2.36607e+06	3.2691e+06	2.56699e+06	2.23369e+06	2.6556e+06	3.27716e+06	3.42252e+06	3.30982e+06	1.80646e+06	1.86133e+06	1.76834e+06	1.67903e+06	1.63758e+06	1.701e+06	3.2414e+06	2.03255e+06	1.83407e+06	2.71324e+06	2.41564e+06	2.8163e+06
2,5-Dimethyl-3,4-diphenylcyclopentadienone	2.59	level2			261.13	216.8	SOXYIWTUKPMWCG-UHFFFAOYSA-N	C19H16O	POS	CC1=C(C(=C(C1=O)C)C2=CC=CC=C2)C3=CC=CC=C3	M261T217	26307-17-5				Phenylpropanoids and polyketides	Stilbenes	Stilbenes	218687	588767	128693	135416	1.18643e+06	150969	208353	175792	193539	3.31988e+06	4.35056e+06	6.71431e+06	3.286e+06	3.82305e+06	2.97453e+06	229736	1.73491e+06	2.06035e+06	111449	91661.6	111959
1-Phenylpyrrolidine	2.59	level2			148.113	165.9	VDQQJMHXZCMNMU-UHFFFAOYSA-N	C10H13N	POS	C1CCN(C1)C2=CC=CC=C2	M148T166	4096-21-3				Organoheterocyclic compounds	Pyrrolidines	Phenylpyrrolidines	12127	190114	366002	115493	194097	140678	17390.8	16934.7	8921.61	594953	636437	591295	1.01151e+06	951122	958292	36051.6	178698	215547	186934	25880.5	186445
3-Phosphonopropionic acid	2.59	level2			152.996	157.4	NLBSQHGCGGFVJW-UHFFFAOYSA-N	C3H7O5P	NEG	C(CP(=O)(O)O)C(=O)O	M153T157	5962-42-5				Organic acids and derivatives	Organic phosphonic acids and derivatives	Organic phosphonic acids	27186.9	33926.8	26265.7	34043.5	37063.1	32066.8	13543.7	20905	12517.2	49585.6	39303.9	47794.8	450132	415312	414457	3585.46	18001.1	21220.2	91446	0	0
3,4-Dicyanothiophene	2.59	level2			135.002	121.1	JSLBLMYJYPZTEB-UHFFFAOYSA-N	C6H2N2S	POS	C1=C(C(=CS1)C#N)C#N	M135T121_2	18853-32-2				Organoheterocyclic compounds	Heteroaromatic compounds	Heteroaromatic compounds	149411	368969	371724	164935	167537	236330	298631	279201	282108	1.75843e+06	1.05569e+06	1.58125e+06	3.73046e+06	3.76421e+06	3.84325e+06	308153	126036	154221	145517	136217	157382
5-Hydroxymaltol	2.59	level2			143.035	116.3	SSSNQLHKSUJJTE-UHFFFAOYSA-N	C6H6O4	POS	CC1=C(C(=O)C(=CO1)O)O	M143T116	1073-96-7		HMDB0032988	70627	Organoheterocyclic compounds	Pyrans	Pyranones and derivatives	679686	699940	2.5223e+06	774023	309436	1.25054e+06	1.73577e+06	536291	1.0324e+06	696539	971928	1.61069e+06	272919	369848	739998	1.31194e+06	694888	521075	903518	467846	3.58327e+06
1-Oleoyl-2-(1-enyl-palmitoyl)-sn-glycero-3-phosphocholine	2.59	level2			744.59	37.5	FQVFGIZCMMQDNV-NQQLFREJSA-N	C42H82NO7P	POS	CCCCCCCCCCCCCC/C=C\OC(COC(=O)CCCCCCC/C=C\CCCCCCCC)COP(=O)([O-])OCC[N+](C)(C)C	M745T37		C00157	HMDB0008126	53478777	Lipids and lipid-like molecules	Glycerophospholipids	Glycerophosphocholines	1.61495e+06	2.11349e+06	2.20732e+06	536852	782903	1.34851e+06	194157	83610.4	163582	288446	263414	222245	8.24614e+06	8.72521e+06	8.72976e+06	2.90407e+06	1.36991e+06	3.17925e+06	2.43661e+06	4.07464e+06	3.53676e+06
Eplerenone hydroxyacid	2.59	level2			431.211	24.9	XNSDIIWFWKXZBT-VWBFHTRKSA-N	C24H32O7	NEG	C[C@]12CCC(=O)C=C1C[C@H]([C@@H]3[C@]24[C@H](O4)C[C@]5([C@H]3CC[C@]5(CCC(=O)O)O)C)C(=O)OC	M431T25	579484-30-3				Organoheterocyclic compounds	Oxepanes	Oxepanes	375401	458327	514867	594630	597683	1.1013e+06	16872.4	0	13503.1	151498	41805.9	135743	682373	650058	553425	517518	93007.2	126987	1.16064e+06	1.9759e+06	1.68639e+06
Spiroxamine	2.59	level2			298.274	17.4	PUYXTUJWRLOUCW-UHFFFAOYSA-N	C18H35NO2	POS	CCCN(CC)CC1COC2(O1)CCC(CC2)C(C)(C)C	M298T17	118134-30-8	C11124	HMDB0258432		Organic oxygen compounds	Organooxygen compounds	Ethers	1.62488e+07	2.14074e+07	2.27946e+07	2.12426e+07	2.03739e+07	2.04932e+07	2.21992e+07	2.0219e+07	2.15486e+07	2.52089e+07	4.02489e+07	1.61052e+07	3.43789e+07	3.80408e+07	1.18674e+07	1.9064e+07	1.9006e+07	2.12324e+07	2.18052e+07	2.1849e+07	1.9857e+07
cyclic IMP	2.58	level2			329.031	250.3	DMJWGQPYNRPLGA-KQYNXXCUSA-N	C10H11N4O7P	NEG	C1[C@@H]2[C@H]([C@H]([C@@H](O2)N3C=NC4=C3NC=NC4=O)O)OP(=O)(O1)O	M329T250	3545-76-4				Nucleosides, nucleotides, and analogues	Purine nucleotides	Cyclic purine nucleotides	8668.66	15322.9	25958.2	0	0	19192.4	48110.6	23649.5	0	27942.6	30814	33192.4	18500.6	21342.2	17342.9	43523.1	29450.1	38299.4	1.73953e+06	75837.8	86427
9-chloro-5-phenyl-2,3,4,5-tetrahydro-1H-3-benzazepine-7,8-diol	2.58	level2			288.077	164.1	GHWJEDJMOVUXEC-UHFFFAOYSA-N	C16H16ClNO2	NEG	C1CNCC(C2=CC(=C(C(=C21)Cl)O)O)C3=CC=CC=C3	M288T164	71636-61-8				Organoheterocyclic compounds	Benzazepines	Benzazepines	0	954.036	2790.05	1167.79	2510.75	2227.55	1818.34	1842.02	0	66161.1	57246.9	58754.4	398559	422384	375508	0	0	4018.16	659479	2209.09	0
N'-(2-oxoindol-3-yl)pyridine-4-carbohydrazide	2.58	level2			267.087	105.1	BZRSOSSBMNQHDO-UHFFFAOYSA-N	C14H10N4O2	POS	C1=CC2=C(C(=O)N=C2C=C1)NNC(=O)C3=CC=NC=C3	M267T105	28284-14-2				Organic acids and derivatives	Carboxylic acids and derivatives	Amino acids, peptides, and analogues	237507	36042.5	52456.9	641237	320736	314376	41191	37431.7	39643.4	334882	391482	339400	182599	250552	230403	202262	27006	26034.1	260302	250288	414056
Benzoic acid, anhydride with phosphoric acid (1:1)	2.58	level2			203.008	39	SYLLWWIXOMLOPY-UHFFFAOYSA-N	C7H7O5P	POS	C1=CC=C(C=C1)C(=O)OP(=O)(O)O	M203T39		C06206	HMDB0060440	151426	Benzenoids	Benzene and substituted derivatives	Benzoic acids and derivatives	2.29232e+06	1.81777e+06	3.76267e+06	2.74327e+06	2.25575e+06	2.58857e+06	1.99807e+06	1.73223e+06	2.12517e+06	1.56435e+06	2.54657e+06	1.58101e+06	1.2563e+06	789830	568561	1.72835e+06	3.80726e+06	2.2848e+06	3.05224e+06	1.50986e+06	3.15777e+06
N,N'-bis(2-methylpropyl)oxamide	2.58	level2			201.16	26.3	QTYVPYQVJDDDQF-UHFFFAOYSA-N	C10H20N2O2	POS	CC(C)CNC(=O)C(=O)NCC(C)C	M201T26	14040-76-7				Organic acids and derivatives	Carboxylic acids and derivatives	Amino acids, peptides, and analogues	1.95495e+06	1.19218e+06	2.13737e+06	1.82212e+06	1.91496e+06	2.23842e+06	2.25145e+06	1.99005e+06	2.24474e+06	1.11024e+06	1.44597e+06	122336	1.61762e+06	1.42622e+06	1.01091e+06	2.0209e+06	2.13491e+06	2.00242e+06	1.84813e+06	2.0699e+06	1.98068e+06
8-Geranylumbelliferone	2.58	level2			297.153	14.7	QPMKRRUDQIKGNH-VGOFMYFVSA-N	C19H22O3	NEG	CC(=CCC/C(=C/CC1=C(C=CC2=C1OC(=O)C=C2)O)/C)C	M297T15_3	23660-05-1				Lipids and lipid-like molecules	Prenol lipids	Terpene lactones	3.73013e+08	3.76839e+08	5.1455e+08	4.88505e+08	3.70842e+08	4.67326e+08	3.68882e+08	3.53665e+08	3.9359e+08	3.93446e+08	4.82208e+08	4.24599e+08	2.99913e+08	2.76544e+08	2.85696e+08	3.79945e+08	4.99007e+08	4.51239e+08	4.94515e+08	5.9399e+08	5.34847e+08
2-Stearoyl-sn-glycero-3-phosphocholine	2.58	level2			562.325	121.1	IQGPMZRCLCCXAG-RUZDIDTESA-N	C26H54NO7P	POS	CCCCCCCCCCCCCCCCCC(=O)O[C@H](CO)COP(=O)([O-])OCC[N+](C)(C)C	M562T121	4421-58-3		HMDB0011128	24779491	Lipids and lipid-like molecules	Glycerophospholipids	Glycerophosphocholines	3003.11	28757.1	0	0	0	0	0	2517.51	0	125214	125353	976851	5.12436e+06	5.34866e+06	4.42137e+06	5689.08	248286	131193	0	2206.2	0
2-[(2E)-2-(1-azabicyclo[2.2.2]octan-3-ylidene)-2-fluoroethoxy]-9H-carbazole	2.57	level2			337.172	273.2	XNDCPFTULXRWQH-HNENSFHCSA-N	C21H21FN2O	POS	C1CN2CCC1/C(=C(/COC3=CC4=C(C=C3)C5=CC=CC=C5N4)\F)/C2	M337T273_2	182959-28-0				Organoheterocyclic compounds	Indoles and derivatives	Carbazoles	1.4546e+06	3.32301e+06	70938.1	4.57607e+06	3.32633e+06	5.67832e+06	1.24717e+06	2.38757e+06	2.02329e+06	1558.72	2636.23	0	1898.39	5856.12	3570.2	1.98016e+06	555305	278244	0	11736.4	0
(S)-3-amino-2-methylpropanoic acid	2.57	level2			102.056	220.6	QCHPKSFMDHPSNR-VKHMYHEASA-N	C4H9NO2	NEG	C[C@@H](CN)C(=O)O	M102T221	4249-19-8	C03284	HMDB0002166	439434	Organic acids and derivatives	Carboxylic acids and derivatives	Amino acids, peptides, and analogues	495414	534624	590059	496901	449211	518993	469217	509026	509718	302390	415845	841943	806875	771162	781964	561372	607005	487260	1.02206e+06	595640	626943
2-Hydroxy-3-(trifluoromethoxy)benzoic acid	2.57	level2			221.005	219.7	SDFAGXLFYRIEBD-UHFFFAOYSA-N	C8H5F3O4	NEG	C1=CC(=C(C(=C1)OC(F)(F)F)O)C(=O)O	M221T220	773873-50-0				Benzenoids	Benzene and substituted derivatives	Benzoic acids and derivatives	17901.9	17189.1	47091.3	23866.5	22420.3	30167.2	29827.7	20473.2	21217	143564	151893	173518	645939	580120	640625	43621.8	29650.3	20441.6	429926	41080.8	41512.6
4-Chloro-5-sulfamoylanthranilic acid	2.57	level2			248.974	197.8	QQLJBZFXGDHSRU-UHFFFAOYSA-N	C7H7ClN2O4S	NEG	C1=C(C(=CC(=C1S(=O)(=O)N)Cl)N)C(=O)O	M249T198	3086-91-7		HMDB0060761	76523	Benzenoids	Benzene and substituted derivatives	Benzenesulfonamides	1.30175e+06	1.26462e+06	1.1433e+06	1.60084e+06	1.46233e+06	1.28317e+06	1.2881e+06	1.24995e+06	1.18662e+06	4.13348e+06	4.23287e+06	3.78716e+06	5.56343e+06	4.45848e+06	4.85208e+06	1.18224e+06	1.22879e+06	1.1709e+06	1.36366e+07	1.12098e+06	1.24116e+06
5-Hydroxyisophthalic acid	2.57	level2			181.014	188	QNVNLUSHGRBCLO-UHFFFAOYSA-N	C8H6O5	NEG	C1=C(C=C(C=C1C(=O)O)O)C(=O)O	M181T188_1	618-83-7				Benzenoids	Benzene and substituted derivatives	Benzoic acids and derivatives	117218	459910	162471	152855	134389	149094	126837	117308	123038	741795	795814	829890	686040	676985	715217	105184	139466	143158	1.27686e+06	78918.8	168102
3-Hydroxyisovalerylcarnitine	2.57	level2			262.164	183.8	IGLHHSKNBDXCEY-SECBINFHSA-N	C12H23NO5	POS	CC(C)(CC(=O)O[C@H](CC(=O)[O-])C[N+](C)(C)C)O	M262T184_3	99159-87-2		HMDB0061189	53915061	Lipids and lipid-like molecules	Fatty Acyls	Fatty acid esters	44493	77643.1	69298.3	31125.1	59869.5	23853.3	44426	72514.7	62712.2	815420	768344	733624	3.7119e+06	3.32117e+06	3.15709e+06	45807.2	14879.6	50659.2	48410.7	47562.5	60786.7
2-Amino-4,5,6,7-tetrahydro-1-benzothiophene-3-carboxylic acid	2.57	level2			198.06	183.7	WYOLDVOOOYZSJM-UHFFFAOYSA-N	C9H11NO2S	POS	C1CCC2=C(C1)C(=C(S2)N)C(=O)O	M198T184	5936-58-3				Organoheterocyclic compounds	Thiophenes	Aminothiophenes	224441	297520	181531	249731	245195	280501	198682	151859	165474	79373.8	112804	68070.6	265852	298689	745792	415852	165033	269236	132996	128854	139445
2-chloro-5-(3,5-dimethyl-1H-pyrazol-1-yl)benzoic acid	2.57	level2			251.061	159.2	AZKBUZDJCBEAKJ-UHFFFAOYSA-N	C12H11ClN2O2	POS	CC1=CC(=NN1C2=CC(=C(C=C2)Cl)C(=O)O)C	M251T159_1	401827-60-9				Organoheterocyclic compounds	Azoles	Pyrazoles	40240.9	39886.5	88143.4	35287.7	38006.3	40180.5	38724.9	12715.4	36412.1	1.37489e+06	1.93522e+06	1.51061e+06	801615	751097	808407	30778.6	44997.2	27820.6	25984.9	23189.6	20472.5
N-cyclohexylbenzenecarbothioamide	2.57	level2			220.117	158.4	WOBYQCDJHWATRG-UHFFFAOYSA-N	C13H17NS	POS	C1CCC(CC1)NC(=S)C2=CC=CC=C2	M220T158_2	10220-98-1				Benzenoids	Benzene and substituted derivatives	Benzene and substituted derivatives	56704.8	57066	49145.1	57578.1	55325.3	65111.8	51114.6	30699.1	44099.3	400016	529576	379872	1.79897e+06	1.52294e+06	1.4761e+06	37372.3	56427.8	56294.3	531627	493969	535197
8-Methoxy-3-methylbenzo[a]anthracen-1-ol	2.57	level2			289.125	145.4	ZYLTZNBTJYZBDA-UHFFFAOYSA-N	C20H16O2	POS	CC1=CC2=C(C(=C1)O)C3=C(C=C2)C=C4C(=C3)C=CC=C4OC	M289T145_1	2108840-39-5				Benzenoids	Phenanthrenes and derivatives	Phenanthrols	17120.2	42939.5	80187.7	15779.2	11145.8	7202.2	66913.6	181470	68713	1.79323e+07	2.7008e+07	6.27516e+07	1.51675e+07	1.50329e+07	1.89394e+07	21160.6	48885.7	41767.8	310790	101424	116751
2-(2,3-Dichlorophenyl)phenol	2.57	level2			236.985	123.6	UNXWJFQTZXYSHS-UHFFFAOYSA-N	C12H8Cl2O	NEG	C1=CC=C(C(=C1)C2=C(C(=CC=C2)Cl)Cl)O	M237T124	666747-22-4				Benzenoids	Benzene and substituted derivatives	Biphenyls and derivatives	235444	258115	640356	245103	185596	473348	364403	288924	310060	971271	630764	906503	584182	409192	386144	480999	565162	343577	3.2174e+06	360181	593674
6-Bromo-4-hydroxyquinazoline	2.57	level2			222.952	120.5	OVEISJPVPHWEHR-UHFFFAOYSA-N	C8H5BrN2O	NEG	C1=CC2=C(C=C1Br)C(=O)N=CN2	M223T120_1	32084-59-6				Organoheterocyclic compounds	Diazanaphthalenes	Benzodiazines	1.25269e+06	1.27384e+06	861607	1.12391e+06	1.2267e+06	809000	4.97978e+06	6.91728e+06	1.53055e+06	478237	704371	494623	1.01418e+06	667067	744325	1.03424e+06	741066	3.11056e+06	1.07614e+06	829536	1.42336e+06
1-(2,5-Dimethylphenoxy)-3-(morpholin-4-yl)propan-2-ol	2.57	level2			266.172	39.2	HVMGGHDPXHODHE-UHFFFAOYSA-N	C15H23NO3	POS	CC1=CC(=C(C=C1)C)OCC(CN2CCOCC2)O	M266T39	325737-98-2				Benzenoids	Phenol ethers	Phenol ethers	890511	906017	680213	1.48666e+06	2.08202e+06	1.27191e+06	2.05452e+06	968341	1.25108e+06	3.35486e+06	2.56088e+06	4.18355e+06	1.77559e+06	1.83274e+06	1.84107e+06	733246	770517	523404	866731	564206	582308
5-ethyl-N-phenylpyridine-2-carbothioamide	2.57	level2			241.083	34.6	BOXPADXBMOGYIS-UHFFFAOYSA-N	C14H14N2S	NEG	CCC1=CN=C(C=C1)C(=S)NC2=CC=CC=C2	M241T35_2	785-29-5				Organoheterocyclic compounds	Pyridines and derivatives	Pyridines and derivatives	200216	1.7937e+06	310819	1.80131e+06	267273	1.7807e+06	936711	737532	963723	1.4568e+06	1.52667e+06	1.50895e+06	1.77456e+07	1.601e+07	1.63048e+07	309603	112503	206619	2.43985e+06	1.89916e+06	2.07913e+06
8-O-Acetylharpagide	2.57	level2			405.143	26.5	CAFTUQNGDROXEZ-XBDCZORHSA-N	C17H26O11	NEG	CC(=O)O[C@]1(C[C@H]([C@]2([C@@H]1[C@@H](OC=C2)O[C@H]3[C@@H]([C@H]([C@@H]([C@H](O3)CO)O)O)O)O)O)C	M405T26_1	6926-14-3				Lipids and lipid-like molecules	Prenol lipids	Terpene glycosides	37305.1	77811.6	30373.8	58842.7	51081.4	228498	23572.6	23548.4	45407.9	0	5388.77	62100.7	7735.15	0	0	15142.5	85517.6	143610	196942	409270	62345.2
1-(5-Bromo-1H-indol-3-yl)ethanone	2.57	level2			235.974	23.3	RMCQCVYGHWTDSP-UHFFFAOYSA-N	C10H8BrNO	NEG	CC(=O)C1=CNC2=C1C=C(C=C2)Br	M236T23	19620-90-7				Organoheterocyclic compounds	Indoles and derivatives	Indoles	1.30735e+06	1.35661e+06	2.6121e+06	1.53378e+06	1.40968e+06	1.95978e+06	1.83123e+06	1.40851e+06	1.09085e+06	5.73518e+06	4.10603e+06	3.10111e+06	2.78229e+06	2.2647e+06	3.48806e+06	1.73036e+06	3.71876e+06	1.09836e+06	1.78529e+06	1.18946e+06	1.88488e+06
1-(3,5-Dihydroxyphenyl)-12-hydroxytridecan-2-one	2.57	level2			321.21	13.5	LPIOEJKQFMDVFS-UHFFFAOYSA-N	C19H30O4	NEG	CC(CCCCCCCCCC(=O)CC1=CC(=CC(=C1)O)O)O	M321T13	913690-42-3				Lipids and lipid-like molecules	Fatty Acyls	Fatty alcohols	2.55171e+07	2.50495e+07	3.47857e+07	2.96905e+07	2.92485e+07	5.62807e+07	2.95515e+07	2.40883e+07	3.37567e+07	1.58217e+07	1.25781e+07	1.68484e+07	1.65096e+07	1.4903e+07	1.88081e+07	3.14185e+07	2.6685e+07	5.55864e+07	5.08251e+07	5.65285e+07	4.26558e+07
Naringenin 7-0-glucoside	2.57	level2			433.108	160.1	DLIKSSGEMUFQOK-UHFFFAOYSA-N	C21H22O10	NEG	C1C(OC2=CC(=CC(=C2C1=O)O)OC3C(C(C(C(O3)CO)O)O)O)C4=CC=C(C=C4)O	M433T160			HMDB0246916	282013	Phenylpropanoids and polyketides	Flavonoids	Flavonoid glycosides	1218.09	0	0	0	0	0	0	0	0	26516.8	23968	45878.1	9071.95	5793.77	7231.92	0	0	0	0	0	0
5-Hydroxymethyl-2-furoic acid	2.57	level2			143.035	148.8	PCSKKIUURRTAEM-UHFFFAOYSA-N	C6H6O4	POS	C1=C(OC(=C1)C(=O)O)CO	M143T149	6338-41-6	C20448	HMDB0002432	80642	Organoheterocyclic compounds	Furans	Furoic acid and derivatives	1.01021e+06	2.22005e+06	713693	1.0715e+06	984380	1.49197e+06	73112.8	311964	382741	609217	867334	785633	433782	461198	450620	578843	4.10444e+06	1.0094e+06	113317	68940.7	133574
(+-)-Tropic acid	2.57	level2			165.055	77.2	JACRWUWPXAESPB-UHFFFAOYSA-N	C9H10O3	NEG	C1=CC=C(C=C1)C(CO)C(=O)O	M165T77	552-63-6	C01456	HMDB0062590	10726	Organic acids and derivatives	Hydroxy acids and derivatives	Beta hydroxy acids and derivatives	95657.7	83634	105655	92244.4	87019	101186	1.08742e+06	801172	1.20405e+06	93531	97985.3	88222.6	75026.2	76724.8	96443.4	1.23183e+06	1.28146e+06	1.22371e+06	82215.7	1.5097e+06	1.80655e+06
Phosphatidylserines	2.57	level2			790.562	39.9	TZCPCKNHXULUIY-RGULYWFUSA-N	C42H82NO10P	NEG	CCCCCCCCCCCCCCCCCC(=O)OC[C@H](COP(=O)(O)OC[C@@H](C(=O)O)N)OC(=O)CCCCCCCCCCCCCCCCC	M791T40	51446-62-9		HMDB0012378	9547096	Lipids and lipid-like molecules	Glycerophospholipids	Glycerophosphoserines	221097	289685	461424	76742.7	104143	549301	6102.36	22518.1	45862.2	106794	22180.2	133630	817697	1.0911e+06	726832	1.77576e+06	349899	265102	756818	362224	762614
LPC(32:0)	2.57	level2			720.582	42	UNCMQZOMRTWPLO-LDLOPFEMSA-N	C40H82NO7P	POS	[H][C@@](O)(COC(=O)CCCCCCCCCCCCCCCCCCCCCCCCCCCCCCC)COP([O-])(=O)OCC[N+](C)(C)C	M721T42								0	11967.8	200860	0	0	72596	4451.94	0	9074.57	0	0	0	82392.1	112040	453775	86763.6	32095.2	23523.7	54608.8	123708	139866
6-Nitro-3,4-dihydro-1,2,3-benzotriazin-4-one	2.56	level2			191.02	303.4	HFYBDBPOKYEMJB-UHFFFAOYSA-N	C7H4N4O3	NEG	C1=CC2=C(C=C1[N+](=O)[O-])C(=O)N=NN2	M191T303_1	91532-29-5				Organoheterocyclic compounds	Benzo-1,2,3-triazines	Benzo-1,2,3-triazines	204636	267738	149339	298998	301551	230168	228015	141586	114671	1.76333e+08	2.63385e+08	3.86665e+08	6.79845e+08	6.57775e+08	6.681e+08	245372	238993	192432	1.69968e+08	224496	272654
4,4'-Thiodianiline	2.56	level2			217.082	274.5	ICNFHJVPAJKPHW-UHFFFAOYSA-N	C12H12N2S	POS	C1=CC(=CC=C1N)SC2=CC=C(C=C2)N	M217T275	139-65-1				Organosulfur compounds	Thioethers	Aryl thioethers	1.69976e+06	1.41355e+06	513779	2.01006e+06	1.8088e+06	944359	1.1293e+06	683863	864919	973867	985169	959750	852061	853910	831677	699501	3.0158e+06	2.25972e+06	442285	474082	459069
11-oxo-3,10-diazapentacyclo[10.7.1.02,10.04,9.016,20]icosa-1(20),2,4,6,8,12,14,16,18-nonaene-17-carboxylic acid	2.56	level2			315.08	273.4	MYKOWOGZBMOVBJ-UHFFFAOYSA-N	C19H10N2O3	POS	C1=CC=C2C(=C1)N=C3N2C(=O)C4=CC=CC5=C(C=CC3=C54)C(=O)O	M315T273	52029-86-4		HMDB0258504	3467590	Benzenoids	Naphthalenes	Naphthalenecarboxylic acids and derivatives	4.7841e+07	4.03275e+07	0	3.43443e+07	4.93882e+07	2.41332e+07	2.06766e+06	28342.6	303478	12018.9	19850.1	16444.1	8337.35	8008.56	5610.8	29879.3	5.00042e+06	5.77253e+06	0	0	8685.17
Haplamine	2.56	level2			258.11	241.6	IXRKDGGGFFCRIR-UHFFFAOYSA-N	C15H15NO3	POS	CC1(C=CC2=C(O1)C3=C(C=CC(=C3)OC)NC2=O)C	M258T242_2	52617-31-9				Organoheterocyclic compounds	Quinolines and derivatives	Quinolones and derivatives	242072	246294	437127	158844	182888	164408	135379	121873	96213.5	59626.5	41614.6	40050.3	383017	350206	327103	223546	819892	98500.8	65300.8	55803.5	85979.2
10H-Phenothiazine-10-ethanamine, N,N,alpha-trimethyl-, 5-oxide	2.56	level2			301.14	216.9	OWTCLFIFAFHQIX-UHFFFAOYSA-N	C17H20N2OS	POS	CC(CN1C2=CC=CC=C2S(=O)C3=CC=CC=C31)N(C)C	M301T217	7640-51-9		HMDB0247377		Organoheterocyclic compounds	Benzothiazines	Phenothiazines	249909	459739	257228	461322	273448	406578	364384	356052	388168	377790	243063	255389	199360	211412	333623	350502	2.83812e+06	485457	953841	218606	370927
(+/-)-Dihydromethysticin	2.56	level2			277.104	197.5	RSIWXFIBHXYNFM-UHFFFAOYSA-N	C15H16O5	POS	COC1=CC(=O)OC(C1)CCC2=CC3=C(C=C2)OCO3	M277T197_5	19902-91-1	C09926	HMDB0030791	229852	Phenylpropanoids and polyketides	Kavalactones	Kavalactones	142138	149841	114302	98524.2	121246	143371	25264.4	25437.1	17602.2	2.91083e+06	3.06262e+06	2.90533e+06	2.86649e+06	2.81194e+06	2.88865e+06	48061.2	840013	0	49538.2	63268.7	47242
2-Bromohypoxanthine	2.56	level2			214.954	179.1	ONXCBJOMYNPZNI-UHFFFAOYSA-N	C5H3BrN4O	POS	C1=NC2=C(N1)C(=O)N=C(N2)Br	M215T179	87781-93-9				Organoheterocyclic compounds	Imidazopyrimidines	Purines and purine derivatives	10349.4	23690.8	53389.8	6362.93	3891.38	24269	0	0	0	195890	878363	211433	61034.7	48836.9	54125.2	0	203934	121955	324714	273321	255595
5-(2H-chromen-3-ylmethylene)-1,3-dihydropyrimidine-2,4,6-trione	2.56	level2			271.074	140.4	VELSYOAIRRFXHW-UHFFFAOYSA-N	C14H10N2O4	POS	C1C(=CC2=CC=CC=C2O1)C=C3C(=O)NC(=O)NC3=O	M271T140	202342-51-6				Organoheterocyclic compounds	Benzopyrans	1-benzopyrans	31172.5	103276	77020.2	15540	22643.3	18852.9	61065.3	20424.1	45693.8	320593	15033.4	358227	519372	472620	485184	164658	11047.9	42141.3	9034.38	1878.02	6073.58
4'-Chloro-2-hydroxy-4-methoxybenzophenone	2.56	level2			261.03	126	CBKGNZGFDXQOEV-UHFFFAOYSA-N	C14H11ClO3	NEG	COC1=CC(=C(C=C1)C(=O)C2=CC=C(C=C2)Cl)O	M261T126	85-28-9				Benzenoids	Benzene and substituted derivatives	Benzophenones	14214.5	12082.1	10618.8	14597.8	12848.6	13299.7	15064.9	13523.5	13107	176224	203147	172553	295705	259245	325205	15038.2	11174.4	11487.5	458880	12552.1	7585.46
2,6-Dinitro-4-(4-nitrophenyl)phenol	2.56	level2			304.024	105.2	FHTDWPRNGLZIRR-UHFFFAOYSA-N	C12H7N3O7	NEG	C1=CC(=CC=C1C2=CC(=C(C(=C2)[N+](=O)[O-])O)[N+](=O)[O-])[N+](=O)[O-]	M304T105	13684-31-6				Benzenoids	Phenols	Nitrophenols	0	0	19131	1732.02	1808.68	26482.4	1559.61	1652.67	3678.05	1.15653e+06	1.10281e+06	1.12767e+06	479897	434465	447776	0	16690.3	1715.02	315038	0	4842.76
(+)-Penbutolol	2.56	level2			292.227	75.8	KQXKVJAGOJTNJS-OAHLLOKOSA-N	C18H29NO2	POS	CC(C)(C)NC[C@H](COC1=CC=CC=C1C2CCCC2)O	M292T76	38363-40-5				Benzenoids	Phenol ethers	Phenol ethers	138471	145772	136549	143249	142390	154957	188507	424926	492009	8279.42	13494.3	10937.5	0	0	0	332190	289113	1.08173e+06	371660	374683	427593
Homobutein	2.56	level2			287.093	41.7	BWFSBUVPIAIXKJ-QHHAFSJGSA-N	C16H14O5	POS	COC1=C(C=CC(=C1)/C=C/C(=O)C2=C(C=C(C=C2)O)O)O	M287T42	34000-39-0				Phenylpropanoids and polyketides	Linear 1,3-diarylpropanoids	Chalcones and dihydrochalcones	188002	152594	169345	422858	468658	567121	1725.14	4155.52	0	22958.1	29323.3	90884.1	17659.8	13558.4	37110.2	736906	699410	401124	6.10824e+06	4.64499e+06	5.21875e+06
2-Hydroxy-3-(2-hydroxy-3-methylbut-3-enyl)-4-methoxy-6-(2-phenylethyl)benzoic acid	2.56	level2			355.158	16.2	BNAJQKIJVGVGFU-UHFFFAOYSA-N	C21H24O5	NEG	CC(=C)C(CC1=C(C=C(C(=C1O)C(=O)O)CCC2=CC=CC=C2)OC)O	M355T16	946570-99-6				Phenylpropanoids and polyketides	Stilbenes	Stilbenes	985637	1.74978e+06	868894	1.03291e+06	1.07831e+06	1.80084e+06	1.13238e+06	672858	2.14231e+06	444297	4.90955e+06	639042	398829	2.28277e+06	624296	1.70014e+06	1.24612e+06	4.32548e+06	5.01563e+06	2.57467e+06	1.70841e+06
1H-Purine, 6-[(1-phenylethyl)thio]-	2.56	level2			255.069	15.1	XMBWDPDKBLQESI-UHFFFAOYSA-N	C13H12N4S	NEG	CC(C1=CC=CC=C1)SC2=NC=NC3=C2NC=N3	M255T15_1	93087-27-5				Organoheterocyclic compounds	Imidazopyrimidines	Purines and purine derivatives	1.81231e+06	3.0365e+06	2.09886e+06	1.92071e+06	2.04873e+06	3.29176e+06	1.66269e+06	1.36799e+06	3.86586e+06	844395	924614	1.37502e+06	1.21671e+06	784419	1.07228e+06	3.1483e+06	2.09155e+06	7.10121e+06	8.71013e+06	5.17446e+06	2.55066e+06
Risedronate	2.56	level2			281.997	175.1	IIDJRNMFWXDHID-UHFFFAOYSA-N	C7H11NO7P2	NEG	C1=CC(=CN=C1)CC(O)(P(=O)(O)O)P(=O)(O)O	M282T175_2	105462-24-6	C08233	HMDB0015022	5245	Organic acids and derivatives	Organic phosphonic acids and derivatives	Bisphosphonates	107760	149042	162369	139536	135142	127853	25467.8	29094.4	19371.4	604471	532853	608419	1.65952e+06	1.65956e+06	1.5483e+06	12863.8	32264.1	39822.6	38610.8	9808.24	7852.8
L-Lysine-L-valine	2.55	level2			246.181	308.7	YQAIUOWPSUOINN-IUCAKERBSA-N	C11H23N3O3	POS	CC(C)[C@@H](C(=O)O)NC(=O)[C@H](CCCCN)N	M246T309	20556-11-0		HMDB0028964	6992341	Organic acids and derivatives	Carboxylic acids and derivatives	Amino acids, peptides, and analogues	174395	216282	91081.5	192482	278945	213709	86942.5	101552	103051	41949.1	59952.8	39513.3	123700	119320	120410	114964	199397	216387	146863	158115	142540
9-Bromo-6H-indolo[2,3-b]quinoxaline	2.55	level2			295.986	281.3	QOKOGWODOOMQTN-UHFFFAOYSA-N	C14H8BrN3	NEG	C1=CC=C2C(=C1)N=C3C4=C(C=CC(=C4)Br)NC3=N2	M296T281_2	57743-36-9				Organoheterocyclic compounds	Diazanaphthalenes	Benzodiazines	0	0	0	0	0	0	0	0	0	247581	184361	318284	593131	778921	617538	0	0	0	0	0	0
3,4-Dihydro-1-(2-hydroxyphenyl)-4,4,6-trimethyl-2(1H)-pyrimidinethione	2.55	level2			249.108	276.5	HNRLDJLVPWJKFE-UHFFFAOYSA-N	C13H16N2OS	POS	CC1=CC(N=C(N1C2=CC=CC=C2O)S)(C)C	M249T276	63704-48-3				Benzenoids	Benzene and substituted derivatives	N-phenylthioureas	3.42617e+06	2.92674e+06	70093.9	3.90128e+06	3.60824e+06	2.90535e+06	245666	93098.4	113303	73998	165010	85273	89472.9	66530.9	63021.2	86677.1	2.38811e+06	2.21637e+06	68854.3	70079.2	62363
5'-Fluoro-2'-hydroxy-4-methylchalcone	2.55	level2			257.1	262.9	YGHOPZJDQCVZTO-SOFGYWHQSA-N	C16H13FO2	POS	CC1=CC=C(C=C1)/C=C/C(=O)C2=C(C=CC(=C2)F)O	M257T263	498535-04-9				Phenylpropanoids and polyketides	Linear 1,3-diarylpropanoids	Chalcones and dihydrochalcones	718752	663870	580894	951142	772808	1.00219e+06	4.21605e+06	2.27921e+06	1.57228e+06	108272	120777	116411	103521	109775	101237	1.46101e+06	1.89133e+06	1.40786e+06	355349	271517	375560
N-Desmethyltramadol	2.55	level2			250.177	256.6	VUMQHLSPUAFKKK-HIFRSBDPSA-N	C15H23NO2	POS	CNC[C@H]1CCCC[C@@]1(C2=CC(=CC=C2)OC)O	M250T257	75377-45-6		HMDB0061007	12149038	Benzenoids	Phenol ethers	Anisoles	571764	561935	1.09076e+06	559952	640274	545468	666935	840736	708899	471627	735268	588240	518813	255134	514391	766413	1.75127e+06	1.15282e+06	1.2464e+06	1.16308e+06	1.29765e+06
2-(3-Bromophenyl)benzimidazole	2.55	level2			273.005	174.4	KLPQPEGYDCWTKZ-UHFFFAOYSA-N	C13H9BrN2	POS	C1=CC=C2C(=C1)NC(=N2)C3=CC(=CC=C3)Br	M273T174	77738-96-6				Organoheterocyclic compounds	Benzimidazoles	Phenylbenzimidazoles	0	0	11944.7	0	0	0	52830.2	35375.4	70825.8	82616.9	102380	82473.7	326121	331772	317532	33381.1	247737	0	19605.3	9423.86	11700.4
Benzanthrone	2.55	level2			231.083	160	HUKPVYBUJRAUAG-UHFFFAOYSA-N	C17H10O	POS	C1=CC=C2C(=C1)C3=CC=CC4=C3C(=CC=C4)C2=O	M231T160	82-05-3		HMDB0248974	6697	Benzenoids	Phenanthrenes and derivatives	Phenanthrenes and derivatives	30317.9	31274.3	104399	34239.3	42788.5	49101.8	69508.1	24515.7	37898.5	8.0606e+06	1.12668e+07	2.47872e+07	5.60436e+06	5.96247e+06	6.74381e+06	52157.9	62947.4	45560.8	92228.7	65583.4	45781.1
2-Naphthalenecarboxylic acid, 1-hydroxy-, methyl ester	2.55	level2			201.058	126.8	HMIBDRSTVGFJPB-UHFFFAOYSA-N	C12H10O3	NEG	COC(=O)C1=C(C2=CC=CC=C2C=C1)O	M201T127	948-03-8				Benzenoids	Naphthalenes	Naphthalenecarboxylic acids and derivatives	56527.3	69534.6	100445	58587.6	59463.5	72602.1	86639.3	65249.4	73196.2	2.00129e+06	1.00978e+06	2.4068e+06	7.17442e+06	7.12741e+06	7.48432e+06	106286	89690.3	83773.2	2.66333e+06	147921	164190
7alpha-Thiospironolactone	2.55	level2			375.198	107.8	NZCDWYJROUPYPT-NYTLBARGSA-N	C22H30O3S	POS	C[C@]12CCC(=O)C=C1C[C@H]([C@@H]3[C@@H]2CC[C@]4([C@H]3CC[C@@]45CCC(=O)O5)C)S	M375T108	38753-76-3				Lipids and lipid-like molecules	Steroids and steroid derivatives	Steroid lactones	0	0	0	0	0	0	0	0	0	3.2808e+06	4.89396e+06	1.21018e+07	2.82364e+06	2.75176e+06	4.94797e+06	0	0	0	0	0	0
4-Amino-2-(1,3-benzothiazol-2-yl)phenol	2.55	level2			241.041	105.6	UBRCBHVOYDSGKZ-UHFFFAOYSA-N	C13H10N2OS	NEG	C1=CC=C2C(=C1)N=C(S2)C3=C(C=CC(=C3)N)O	M241T106	30616-38-7				Organoheterocyclic compounds	Benzothiazoles	Benzothiazoles	1698.19	1799.94	8826.98	0	1495.31	1937.5	1477.4	4509.28	0	4.67802e+06	5.87224e+06	4.92215e+06	3.09435e+06	4.90181e+06	5.02688e+06	4973.51	3340.49	0	1.76857e+06	3157.12	5965.22
4-allyl-5-[(4-fluorophenoxy)methyl]-4H-1,2,4-triazole-3-thiol	2.55	level2			264.059	35.5	MBIRTPPVLYZFHM-UHFFFAOYSA-N	C12H12FN3OS	NEG	C=CCN1C(=NNC1=S)COC2=CC=C(C=C2)F	M264T36	667437-08-3				Benzenoids	Phenol ethers	Phenol ethers	118181	122892	110011	168025	199568	553238	75584.5	65875.6	62493.8	474494	378681	513943	273647	315781	195414	54495.4	34186.1	247570	66087	445190	111445
Dimethocaine	2.55	level2			279.204	22.5	OWQIUQKMMPDHQQ-UHFFFAOYSA-N	C16H26N2O2	POS	CCN(CC)CC(C)(C)COC(=O)C1=CC=C(C=C1)N	M279T22	94-15-5				Benzenoids	Benzene and substituted derivatives	Benzoic acids and derivatives	2.66577e+06	2.52046e+06	2.00548e+06	3.19787e+06	3.10949e+06	2.56779e+06	3.63357e+06	2.27405e+06	2.69617e+06	881051	1.36317e+06	766388	1.70913e+06	1.31889e+06	496572	3.10429e+06	1.81165e+06	2.23593e+06	2.80688e+06	1.93693e+06	2.14864e+06
(7Z,10Z,13Z,16Z,19Z)-N-(2-Hydroxyethyl)docosa-7,10,13,16,19-pentaenamide	2.55	level2			374.303	17	XZURZCGSKALDLA-JLNKQSITSA-N	C24H39NO2	POS	CC/C=C\C/C=C\C/C=C\C/C=C\C/C=C\CCCCCC(=O)NCCO	M374T17	351317-23-2				Organic nitrogen compounds	Organonitrogen compounds	Amines	4.49343e+06	6.57986e+06	2.50137e+06	5.90337e+06	1.01052e+07	7.30137e+06	8.29852e+06	6.37637e+06	7.33263e+06	2.2258e+07	1.88871e+07	1.31082e+07	2.66163e+07	2.88799e+07	1.10221e+07	9.31205e+06	4.96433e+06	5.7895e+06	7.98994e+06	4.98783e+06	4.08159e+06
alpha-amino-1H-pyrazole-1-propanoic acid	2.54	level2			156.077	265.4	PIGOPELHGLPKLL-UHFFFAOYSA-N	C6H9N3O2	POS	C1=CN(N=C1)CC(C(=O)O)N	M156T265	28024-60-4		HMDB0034267	119630	Organic acids and derivatives	Carboxylic acids and derivatives	Amino acids, peptides, and analogues	1.22172e+07	1.3582e+07	644907	9.00133e+06	2.68803e+07	7.77324e+06	7.90685e+06	7.87037e+06	3.1474e+06	1.4536e+06	1.40677e+06	1.51504e+06	4.07335e+06	3.11663e+06	3.0943e+06	6.04382e+06	3.53973e+06	1.36435e+06	388160	345216	521474
(2RS)-Lotaustralin	2.54	level2			262.128	230.4	WEWBWVMTOYUPHH-GXUZYPEDSA-N	C11H19NO6	POS	CCC(C)(C#N)O[C@H]1[C@@H]([C@H]([C@@H]([C@H](O1)CO)O)O)O	M262T230	534-67-8				Organic oxygen compounds	Organooxygen compounds	Carbohydrates and carbohydrate conjugates	21712	21291.2	233729	32042.2	17973.3	29571	422232	69186.5	151437	130902	153574	138511	400218	373192	388250	110440	91903.6	13143.4	19933.6	0	20322.8
Ethyl 2-amino-5-ethyl-3-thenoate	2.54	level2			200.076	161.7	WJZCEFNVWQJNQI-UHFFFAOYSA-N	C9H13NO2S	POS	CCC1=CC(=C(S1)N)C(=O)OCC	M200T162	4507-13-5				Organoheterocyclic compounds	Thiophenes	Thiophene carboxylic acids and derivatives	75230.4	49971.2	27190.8	87961	49090.5	70800.8	70523	0	34628.9	77763.4	105551	107868	253638	211843	201766	777159	56241.2	54439	39723.4	36499.4	39144.4
4-((6-Amino-4-Pyrimidinyl)Amino)Benzenesulfonamide	2.54	level2			266.074	138.2	FVFVVRPJERUECT-UHFFFAOYSA-N	C10H11N5O2S	POS	C1=CC(=CC=C1NC2=NC=NC(=C2)N)S(=O)(=O)N	M266T138_1	400611-95-2				Benzenoids	Benzene and substituted derivatives	Benzenesulfonamides	102952	91114.7	80046	96581.7	65848.6	211756	29925.2	11664.9	21031.3	358919	325294	373664	2.37431e+06	2.126e+06	2.23529e+06	18622.8	142240	66130.1	46205	12901.3	52078.9
7-[(6-hydroxy-5,5,8a-trimethyl-2-methylidene-decahydronaphthalen-1-yl)methoxy]-2H-chromen-2-one	2.54	level2			405.208	122.3	FCWYNTDTQPCVPG-UHFFFAOYSA-N	C24H30O4	POS	CC1(C2CCC(=C)C(C2(CCC1O)C)COC3=CC4=C(C=C3)C=CC(=O)O4)C	M405T122	511-33-1		HMDB0029488	495441	Phenylpropanoids and polyketides	Coumarins and derivatives	Coumarins and derivatives	204196	178723	227761	208228	198105	192623	227945	198575	225121	3.06601e+06	3.96623e+06	1.28224e+07	2.14954e+06	2.2218e+06	4.03323e+06	258647	106659	143384	246401	216684	217680
Benzimidazo(2,1-b)quinazolin-12(5H)-one	2.54	level2			234.064	32.8	ZNJPVCCDFJKUBS-UHFFFAOYSA-N	C14H9N3O	NEG	C1=CC=C2C(=C1)C(=O)N3C4=CC=CC=C4NC3=N2	M234T33_2	4149-00-2				Organoheterocyclic compounds	Diazanaphthalenes	Benzodiazines	1.6735e+06	1.66995e+06	2.87457e+06	1.84256e+06	925516	1.0342e+06	1.52976e+06	1.21008e+06	925754	585798	5.17775e+06	490995	2.23786e+06	2.33974e+06	2.28815e+06	1.29426e+06	2.63167e+06	919660	1.14072e+06	1.35881e+06	1.75623e+06
2-(carboxymethyl)oxirane-2,3-dicarboxylic Acid	2.54	level2			189.004	31	NEDLLNIZNWRDMG-UHFFFAOYSA-N	C6H6O7	NEG	C(C(=O)O)C1(C(O1)C(=O)O)C(=O)O	M189T31	155551-03-4				Organic acids and derivatives	Carboxylic acids and derivatives	Tricarboxylic acids and derivatives	3.17956e+06	3.69344e+06	4.21068e+06	3.29739e+06	2.86883e+06	3.03987e+06	341341	429090	380732	277857	314577	342257	2.07944e+06	1.87092e+06	2.01934e+06	1.86972e+06	899369	1.23717e+06	3.81698e+06	4.05597e+06	4.98793e+06
Amphetamine	2.54	level2			158.092	186.1	KWTSXDURSIMDCE-UHFFFAOYSA-N	C9H13N	POS	CC(CC1=CC=CC=C1)N	M158T186	300-62-9	C07514	HMDB0014328	3007	Benzenoids	Benzene and substituted derivatives	Phenethylamines	101587	100528	185530	110979	79348.5	73168.6	127681	141757	113142	158721	95530.5	164479	67586.2	81655.8	82634.4	124283	79357.2	93803.3	226520	216029	212139
11-Keto-beta-boswellic acid	2.54	level2			493.334	108.4	YIMHGPSYDOGBPI-YZCVQEKWSA-N	C30H46O4	POS	C[C@@H]1CC[C@@]2(CC[C@@]3(C(=CC(=O)[C@H]4[C@]3(CC[C@@H]5[C@@]4(CC[C@H]([C@]5(C)C(=O)O)O)C)C)[C@@H]2[C@H]1C)C)C	M493T108	17019-92-0		HMDB0036671	9847548	Lipids and lipid-like molecules	Prenol lipids	Triterpenoids	2441.19	20326.2	5850.34	0	0	0	0	4889.51	3543.02	1.55924e+06	2.09322e+06	6.74764e+06	1.05345e+06	1.17026e+06	2.99339e+06	4877.81	58422.2	28608.2	22529.7	12230.3	23736.6
PC(38:6)	2.53	level2			788.548	317	SQYNRGDZNLTJSW-SDGBSDMESA-N	C46H80NO8P	POS	[H][C@@](COC(=O)CCCCCCCCCCCCCCC)(COP([O-])(=O)OCC[N+](C)(C)C)OC(=O)CC\C=C/C\C=C/C\C=C/C=C/CC\C=C/C\C=C/CC	M789T317								5008.95	0	0	5677.62	0	0	0	0	0	13858.1	9112.53	5965.76	16594.1	3525.85	13986.6	9072.46	42156.1	57322.5	0	0	0
Pro-Leu	2.53	level2			229.154	217.7	ZKQOUHVVXABNDG-IUCAKERBSA-N	C11H20N2O3	POS	CC(C)C[C@@H](C(=O)O)NC(=O)[C@@H]1CCCN1	M229T218	52899-07-7				Organic acids and derivatives	Carboxylic acids and derivatives	Amino acids, peptides, and analogues	134607	114445	100883	120643	141828	129977	117620	112025	126399	2.2589e+06	2.52211e+06	2.40604e+06	5.63625e+06	5.04694e+06	5.2319e+06	98516.3	62054.4	97406.6	165682	165563	143727
1,5-Dihydro-5-methyl-1-beta-D-ribofuranosyl-1,2,5,6,8-pentaazaacenaphthylen-3-amine	2.53	level2			321.13	197.3	HOGVTUZUJGHKPL-OSBUETNVSA-N	C13H16N6O4	POS	CN1C2=NC=NC3=C2C(=CN3[C@H]4C(C([C@H](O4)CO)O)O)C(=N1)N	M321T197_2	35943-35-2				Organic oxygen compounds	Organooxygen compounds	Carbohydrates and carbohydrate conjugates	0	0	0	0	3586.58	0	3098.34	0	6880.9	2.48405e+06	2.64871e+06	2.41224e+06	2.50641e+06	2.37046e+06	2.26601e+06	3413	570459	0	15155.2	10471.7	11754.7
5-Chloro-3-fluoro-N,N-dimethylpyridin-2-amine	2.53	level2			175.045	40.2	UWEQCIGHYZJOKA-UHFFFAOYSA-N	C7H8ClFN2	POS	CN(C)C1=C(C=C(C=N1)Cl)F	M175T40	1020253-19-3				Organoheterocyclic compounds	Pyridines and derivatives	Halopyridines	84602.2	118750	399465	288431	218181	396210	180735	145548	165797	521550	710666	582714	430077	331987	293648	636392	326172	358900	329694	178754	366208
N-(3-formylphenyl)methanesulfonamide	2.53	level2			198.02	35.5	CBDSSTWZEANOCR-UHFFFAOYSA-N	C8H9NO3S	NEG	CS(=O)(=O)NC1=CC=CC(=C1)C=O	M198T36	55512-05-5				Benzenoids	Benzene and substituted derivatives	Sulfanilides	405299	549630	664442	589958	519260	1.29359e+06	181700	81252.5	137682	93020	81601	92937.6	60436	69926.4	55241.5	155413	275579	321674	382715	718098	249773
2-[(3E,7Z,11Z)-4,8,12-trimethylcyclotetradeca-3,7,11-trien-1-yl]propan-2-ol	2.53	level2			291.272	29.3	ZJWQYSDAWSDJRA-BGSBDPNNSA-N	C20H34O	POS	C/C/1=C/CC/C(=C/CC(CC/C(=C\CC1)/C)C(C)(C)O)/C	M291T29	149127-54-8				Lipids and lipid-like molecules	Prenol lipids	Diterpenoids	1.70554e+06	2.12456e+06	2.34162e+06	2.54295e+06	2.44155e+06	1.93954e+06	2.70344e+06	2.34451e+06	2.42951e+06	2.83759e+06	2.64663e+06	2.96974e+06	3.69486e+06	2.90104e+06	2.39824e+06	2.33625e+06	1.81843e+06	1.6321e+06	1.85015e+06	1.85199e+06	2.24318e+06
(3-Bromophenyl)boronic acid	2.52	level2			198.955	358.6	AFSSVCNPDKKSRR-UHFFFAOYSA-N	C6H6BBrO2	NEG	B(C1=CC(=CC=C1)Br)(O)O	M199T359_1	89598-96-9				Benzenoids	Benzene and substituted derivatives	Halobenzenes	0	0	0	0	0	0	0	0	0	818874	821231	0	763564	803024	923876	0	0	0	942875	0	0
Methyl-2-mercaptobenzimidazole	2.52	level2			165.05	172.3	UDQCDDZBBZNIFA-UHFFFAOYSA-N	C8H8N2S	POS	CC1=C2C(=CC=C1)NC(=N2)S	M165T172	53988-10-6		HMDB0246500	97521	Organoheterocyclic compounds	Benzimidazoles	Benzimidazoles	6.13815e+07	7.52336e+07	6.1376e+07	6.54389e+07	5.36272e+07	1.00763e+08	3.18815e+07	2.39029e+07	2.45404e+07	2.82796e+08	3.20853e+08	2.90263e+08	1.61274e+08	1.69518e+08	1.65693e+08	3.59995e+07	2.21555e+08	5.11249e+06	2.32341e+07	1.42216e+07	2.5332e+07
Methyl 2-chloro-6-(trifluoromethyl)pyridine-3-carboxylate	2.52	level2			240.003	149.2	OFOKILFDGSZHKO-UHFFFAOYSA-N	C8H5ClF3NO2	POS	COC(=O)C1=C(N=C(C=C1)C(F)(F)F)Cl	M240T149_2	1073129-57-3				Organoheterocyclic compounds	Pyridines and derivatives	Pyridinecarboxylic acids and derivatives	969822	1.50795e+06	810987	798997	948395	2.29816e+06	118434	12642.9	82668.9	375029	962686	443428	369748	300735	310901	236419	4.49755e+06	3.12685e+06	0	0	6295.49
2-Oxo-6-(pyridin-2-yl)-1,2-dihydropyridine-3-carbonitrile	2.52	level2			198.064	102.4	SYIROVGISVODAH-UHFFFAOYSA-N	C11H7N3O	POS	C1=CC=NC(=C1)C2=CC=C(C(=O)N2)C#N	M198T102	56304-74-6				Organoheterocyclic compounds	Pyridines and derivatives	Bipyridines and oligopyridines	190858	221136	259860	235238	204449	230611	262265	267566	252491	207487	198545	259070	256468	233545	174436	228044	139357	188332	308583	140138	252974
Euxanthone	2.52	level2			227.038	33.5	KDXFPEKLLFWHMN-UHFFFAOYSA-N	C13H8O4	NEG	C1=CC(=C2C(=C1)OC3=C(C2=O)C=C(C=C3)O)O	M227T33	529-61-3	C10061	HMDB0030724	5281631	Organoheterocyclic compounds	Benzopyrans	1-benzopyrans	1.12778e+06	899125	849172	945593	966363	1.04477e+06	1.58496e+06	1.23094e+06	1.22606e+06	2.60722e+06	1.99679e+06	2.50782e+06	1.34267e+06	1.47966e+06	1.22071e+06	1.10281e+06	731119	772541	743712	809662	1.15863e+06
2-methyl-6-[4,4,9,13,14-pentamethyl-3-[3,4,5-trihydroxy-6-(hydroxymethyl)oxan-2-yl]oxy-2,3,7,8,10,11,12,15,16,17-decahydro-1H-cyclopenta[a]phenanthren-17-yl]heptane-2,3,4,5-tetrol	2.52	level2			655.442	28.1	BQQVUJRUVFZIJJ-UHFFFAOYSA-N	C36H62O10	POS	CC(C1CCC2(C1(CCC3(C2CC=C4C3CCC(C4(C)C)OC5C(C(C(C(O5)CO)O)O)O)C)C)C)C(C(C(C(C)(C)O)O)O)O	M655T28	134886-64-9		HMDB0032941	73744218	Lipids and lipid-like molecules	Steroids and steroid derivatives	Steroidal glycosides	5.54802e+06	4.67917e+06	7.19228e+06	8.95127e+06	6.00089e+06	4.19869e+06	4.84603e+06	7.98276e+06	6.24245e+06	2.45956e+07	2.91548e+07	1.03616e+08	1.55973e+07	2.51973e+07	3.12325e+07	5.81439e+06	6.44416e+06	5.36199e+06	6.41302e+06	4.38604e+06	9.37123e+06
1-(3-Ethyl-2,4-dihydroxy-6-methoxyphenyl)butan-1-one	2.52	level2			237.117	13.5	GRQAKVFPDMDUIF-UHFFFAOYSA-N	C13H18O4	NEG	CCCC(=O)C1=C(C=C(C(=C1O)CC)O)OC	M237T14	159686-24-5				Organic oxygen compounds	Organooxygen compounds	Carbonyl compounds	1.29327e+06	1.32876e+06	1.31366e+06	1.41602e+06	1.2109e+06	2.64552e+06	1.4898e+06	866384	1.69317e+06	632427	429601	389632	762718	574782	432224	1.60349e+06	1.01482e+06	2.57055e+06	2.75588e+06	3.35602e+06	3.09341e+06
Bisphenol S	2.52	level2			249.026	8	VPWNQTHUCYMVMZ-UHFFFAOYSA-N	C12H10O4S	NEG	C1=CC(=CC=C1O)S(=O)(=O)C2=CC=C(C=C2)O	M249T8	80-09-1	C14216	HMDB0240712	6626	Benzenoids	Benzene and substituted derivatives	Benzenesulfonyl compounds	553238	700412	532132	788187	710459	754094	831418	887742	732446	2.69664e+06	2.64414e+06	867452	582535	520799	454969	965327	845866	725192	692462	810017	581698
Gallic Acid	2.52	level2			169.012	44.7	LNTHITQWFMADLM-UHFFFAOYSA-N	C7H6O5	NEG	C1=C(C=C(C(=C1O)O)O)C(=O)O	M169T45	149-91-7	C01424	HMDB0005807	370	Benzenoids	Benzene and substituted derivatives	Benzoic acids and derivatives	1.28534e+07	1.35039e+07	1.11843e+07	1.48492e+07	1.87475e+07	2.54502e+07	5.2095e+06	3.95559e+06	4.74188e+06	4.41345e+06	4.50882e+06	4.95739e+06	8.58257e+06	2.34748e+07	7.94484e+06	2.05693e+07	1.14645e+07	1.08572e+07	5.95196e+06	1.12858e+07	8.43107e+06
3-Piperidinecarboxamide	2.51	level2			129.102	236.7	BVOCPVIXARZNQN-UHFFFAOYSA-N	C6H12N2O	POS	C1CC(CNC1)C(=O)N	M129T237	4138-26-5				Organic acids and derivatives	Carboxylic acids and derivatives	Amino acids, peptides, and analogues	735857	781829	558371	777430	789362	789746	924292	779127	846874	930543	1.15619e+06	901575	1.89821e+06	1.01165e+06	918793	701398	872155	722926	691098	673142	633362
4-(Piperazin-1-yl)benzene-1-sulfonamide	2.51	level2			242.099	158.5	UGGDHKASBRILQW-UHFFFAOYSA-N	C10H15N3O2S	POS	C1CN(CCN1)C2=CC=C(C=C2)S(=O)(=O)N	M242T159_3	170856-87-8				Organoheterocyclic compounds	Diazinanes	Piperazines	28089.2	67827	54783	29904.6	43107.8	37625.3	34099.9	28138.5	36521.2	153189	150437	116169	833186	649697	714020	21795.7	38236.1	79733.2	57538.8	73165.7	65537.3
1-Phenyl-3-(2,6-xylyl)-2-thiourea	2.51	level2			257.113	63.3	FXEJNAAFZARADY-UHFFFAOYSA-N	C15H16N2S	POS	CC1=C(C(=CC=C1)C)N=C(NC2=CC=CC=C2)S	M257T63	25347-93-7				Benzenoids	Benzene and substituted derivatives	N-phenylthioureas	453095	464694	498258	279851	319544	283022	15489.9	9568.72	19040.3	50112.4	22123.9	0	529648	523994	530163	406102	111179	168827	891716	868413	906890
Iminoerythrose 4-phosphate	2.51	level2			200.034	37.5	PXPUXFCEGUOIKX-IUYQGCFVSA-N	C4H10NO6P	POS	C([C@H]([C@H](C=N)O)O)OP(=O)(O)O	M200T37		C12215	HMDB0060483	18439579	Organic acids and derivatives	Organic phosphoric acids and derivatives	Phosphate esters	2.63485e+06	2.21395e+06	4.06738e+06	2.41242e+06	2.18092e+06	2.3421e+06	1.89133e+06	1.40054e+06	1.8633e+06	2.9242e+06	4.18179e+06	2.76403e+06	3.16672e+06	2.51726e+06	2.32506e+06	3.5757e+06	3.68025e+06	2.73414e+06	3.22518e+06	2.80246e+06	4.36401e+06
N-(tetradecanoyl)-sphinganine	2.51	level2			512.503	16.7	UDTSZXVRDXQARY-IOWSJCHKSA-N	C32H65NO3	POS	CCCCCCCCCCCCCCC[C@H]([C@H](CO)NC(=O)CCCCCCCCCCCCC)O	M513T17	61389-70-6		HMDB0011759	10255824	Lipids and lipid-like molecules	Sphingolipids	Ceramides	1.00766e+07	1.24683e+07	1.23983e+07	9.77197e+06	1.02216e+07	9.41819e+06	1.13565e+07	9.71618e+06	1.02724e+07	5.02942e+07	6.56637e+07	3.92537e+07	4.63648e+07	5.21347e+07	2.83102e+07	9.66489e+06	1.07288e+07	1.21279e+07	1.0558e+07	1.16905e+07	9.72817e+06
Fenarimol	2.5	level2			331.045	250.1	NHOWDZOIZKMVAI-UHFFFAOYSA-N	C17H12Cl2N2O	POS	C1=CC=C(C(=C1)C(C2=CC=C(C=C2)Cl)(C3=CN=CN=C3)O)Cl	M331T250	60168-88-9	C11226	HMDB0040599	43226	Benzenoids	Benzene and substituted derivatives	Diphenylmethanes	2.37063e+06	3.39517e+06	3.05201e+06	6.44872e+06	4.55978e+06	5.45371e+06	4.01443e+06	4.15285e+06	3.89453e+06	189390	445643	266018	66428.3	45470.5	62440.6	3.8665e+06	7.96865e+06	1.65403e+06	107896	75532	159146
2-(4-Tert-butylphenyl)quinoline-4-carboxylic acid	2.5	level2			306.153	235.2	APFYGGBLFWRJAQ-UHFFFAOYSA-N	C20H19NO2	POS	CC(C)(C)C1=CC=C(C=C1)C2=NC3=CC=CC=C3C(=C2)C(=O)O	M306T235	181048-48-6				Organoheterocyclic compounds	Quinolines and derivatives	Phenylquinolines	3454.14	7654.11	0	3227	8367.26	5323.97	0	0	0	15742.3	15448.3	12137.7	38332.2	38930.5	42797.9	0	3864.17	6836.19	0	0	0
n-(4-Methyl-2-nitrophenyl)benzenesulfonamide	2.5	level2			291.04	126	MJUHDEYUFJKWTI-UHFFFAOYSA-N	C13H12N2O4S	NEG	CC1=CC(=C(C=C1)NS(=O)(=O)C2=CC=CC=C2)[N+](=O)[O-]	M291T126	735-57-9				Benzenoids	Benzene and substituted derivatives	Sulfanilides	0	0	2197.56	1457.61	0	2222.47	0	0	0	47854.8	70937.2	81294.7	200256	200672	308139	0	0	0	49105.6	0	2579.24
6-(chloromethyl)-2-N-naphthalen-2-yl-1,3,5-triazine-2,4-diamine	2.5	level2			286.089	41.9	TUHLIPYSHRIRKP-UHFFFAOYSA-N	C14H12ClN5	POS	C1=CC=C2C=C(C=CC2=C1)NC3=NC(=NC(=N3)N)CCl	M286T42_1	644959-97-7				Benzenoids	Naphthalenes	Naphthalenes	1.89499e+06	2.03537e+06	1.68525e+06	3.79089e+06	4.47735e+06	5.41843e+06	0	0	2297.46	4229.42	7625.78	0	0	0	0	6.53224e+06	6.84697e+06	3.80525e+06	6.00578e+07	4.34039e+07	4.8777e+07
6-methyl-3-prop-2-enylsulfanyl-2H-1,2,4-triazin-5-one	2.5	level2			184.056	37.5	BWAQMHZNDIIZKW-UHFFFAOYSA-N	C7H9N3OS	POS	CC1=NNC(=NC1=O)SCC=C	M184T37_1	87450-64-4				Organosulfur compounds	Thioethers	Aryl thioethers	3.10455e+06	2.68369e+06	4.94216e+06	3.22618e+06	2.32853e+06	4.0894e+06	2.84713e+06	2.02043e+06	2.41425e+06	4.73983e+06	6.36871e+06	4.47988e+06	4.99793e+06	4.64094e+06	4.13053e+06	4.17171e+06	5.34859e+06	3.12094e+06	3.62735e+06	2.65614e+06	4.45879e+06
(1E)-1-(3-ethyl-5-methoxy-1,3-benzothiazol-2-ylidene)propan-2-one	2.5	level2			250.093	34.1	BGVLELSCIHASRV-NTUHNPAUSA-N	C13H15NO2S	POS	CCN\1C2=C(C=CC(=C2)OC)S/C1=C/C(=O)C	M250T34	300801-52-9				Organoheterocyclic compounds	Benzothiazoles	Benzothiazoles	3.36887e+06	3.97877e+06	4.5317e+06	6.60991e+06	7.21499e+06	4.30104e+06	1.27833e+06	1.47259e+06	2.10401e+06	966717	1.11309e+06	931277	3.02929e+06	2.86635e+06	2.46536e+06	894364	89593.6	1.08607e+06	3.53601e+07	1.81616e+07	2.54176e+07
1-Palmitoyl-2-stearoyl-sn-glycero-3-phosphoserine	2.5	level2			762.508	37.4	UYGORIHCWHGAJE-AARKOHAPSA-N	C40H78NO10P	NEG	CCCCCCCCCCCCCCCCCC(=O)O[C@H](COC(=O)CCCCCCCCCCCCCCC)COP(=O)(O)OC[C@@H](C(=O)O)N	M763T37			HMDB0012356	52926014	Lipids and lipid-like molecules	Glycerophospholipids	Glycerophosphoserines	636016	802966	1.2177e+06	300796	418301	701330	160426	163350	173641	234861	77749.6	295174	7.96791e+06	9.42423e+06	8.91538e+06	1.64992e+06	983684	1.09946e+06	3.7949e+06	5.6112e+06	4.48921e+06
GPEtn(16:0p/22:6(4Z,7Z,10Z,13Z,16Z,19Z))	2.5	level2			746.514	35.7	WVGALBKSWOUIEZ-XNHMFJFDSA-N	C43H74NO7P	NEG	CCCCCCCCCCCCCC/C=C\OC[C@H](COP(=O)(O)OCCN)OC(=O)CC/C=C\C/C=C\C/C=C\C/C=C\C/C=C\C/C=C\CC	M747T36	206059-97-4	C00350	HMDB0005780	5283497	Lipids and lipid-like molecules	Glycerophospholipids	Glycerophosphoethanolamines	2.05349e+06	2.71304e+06	3.5898e+06	1.09906e+06	1.39232e+06	2.63267e+06	289630	283194	377970	372584	242733	410096	3.49345e+07	4.30595e+07	3.97812e+07	3.92504e+06	2.6117e+06	4.60268e+06	8.35784e+06	1.27625e+07	1.12941e+07
2,6-diamino-5-nitroso-1H-pyrimidin-4-one	2.49	level2			154.037	197.6	HVMRLFSFHWCUCG-UHFFFAOYSA-N	C4H5N5O2	NEG	C1(=C(NC(=NC1=O)N)N)N=O	M154T198	2387-48-6				Organoheterocyclic compounds	Diazines	Pyrimidines and pyrimidine derivatives	41195	39700.5	33833	38289.4	33237.7	44730.6	35220.1	28721.6	47611.3	700551	727346	788133	643157	920828	310684	17426.3	19121.3	33733.3	239001	25455.4	17006.6
1-(3-Mercaptopropanoyl)-6-methylpiperidine-2-carboxylic acid	2.49	level2			232.104	158.6	UHIOKYGCFGNNCU-UHFFFAOYSA-N	C10H17NO3S	POS	CC1CCCC(N1C(=O)CCS)C(=O)O	M232T159_1	174909-66-1				Organic acids and derivatives	Carboxylic acids and derivatives	Amino acids, peptides, and analogues	22547.7	29338.5	33384.5	30892.8	25880.5	35071.5	28030	4304.99	21805.1	48915.6	52005.2	28076.7	740497	40228.9	670954	14563.2	28679	13478.4	20596.4	21245.4	25946.5
3,4-dihydroxy-5-[(2S,3R,4S,5S,6R)-3,4,5-trihydroxy-6-[[4-(2-hydroxypropan-2-yl)cyclohexene-1-carbonyl]oxymethyl]oxan-2-yl]oxybenzoic acid	2.49	level2			497.168	30.7	QIYRQEHCCPTEPY-KRWUGMCISA-N	C23H30O12	NEG	CC(C)(C1CCC(=CC1)C(=O)OC[C@@H]2[C@H]([C@@H]([C@H]([C@@H](O2)OC3=CC(=CC(=C3O)O)C(=O)O)O)O)O)O	M497T31	294856-64-7				Phenylpropanoids and polyketides	Tannins	Hydrolyzable tannins	6.13688e+06	6.14594e+06	7.6317e+06	4.26789e+06	2.44532e+06	2.93179e+06	4.24793e+06	3.80497e+06	2.74558e+06	1.6814e+06	2.40153e+06	1.93895e+06	6.08271e+06	3.94771e+06	5.76922e+06	3.09709e+06	7.31792e+06	2.35884e+06	1.85259e+06	5.39874e+06	4.21904e+06
(2S)-5-(diaminomethylideneamino)-2-[[2-(2,2-diphenylethoxy)acetyl]amino]pentanoic acid	2.49	level2			411.205	13.6	RRKKJYBCPXAJAO-IBGZPJMESA-N	C22H28N4O4	NEG	C1=CC=C(C=C1)C(COCC(=O)N[C@@H](CCCN=C(N)N)C(=O)O)C2=CC=CC=C2	M411T14_2	259218-28-5				Benzenoids	Benzene and substituted derivatives	Diphenylmethanes	2.1918e+06	3.39534e+06	1.90772e+06	1.61902e+06	1.57751e+06	3.38636e+06	3.03593e+06	1.71079e+06	8.16902e+06	717140	702195	894892	1.20531e+06	661473	987198	4.69717e+06	2.45601e+06	1.15028e+07	1.65613e+07	4.37538e+06	2.97616e+06
(2R,6S,7R,9R,12S,16S)-6-hydroxy-15-[(1S)-1-[5-(hydroxymethyl)-4-methyl-6-oxo-2,3-dihydropyran-2-yl]ethyl]-2,16-dimethyl-8-oxapentacyclo[9.7.0.02,7.07,9.012,16]octadec-4-en-3-one	2.48	level2			469.266	131.1	DBRXOUCRJQVYJQ-FARQPYALSA-N	C28H38O6	NEG	CC1=C(C(=O)OC(C1)[C@@H](C)C2CC[C@@H]3[C@@]2(CCC4C3C[C@@H]5[C@]6([C@@]4(C(=O)C=C[C@@H]6O)C)O5)C)CO	M469T131	5119-48-2				Lipids and lipid-like molecules	Steroids and steroid derivatives	Steroid lactones	0	0	0	0	0	0	0	0	0	590305	988640	2.5109e+06	570411	560477	723528	0	0	0	30963.8	0	0
(S)-quinuclidin-3-amine	2.48	level2			127.123	52.1	REUAXQZIRFXQML-SSDOTTSWSA-N	C7H14N2	POS	C1CN2CCC1[C@@H](C2)N	M127T52	120570-05-0				Organoheterocyclic compounds	Quinuclidines	Quinuclidines	3.82883e+06	1.88645e+06	3.34233e+06	1.98003e+06	2.54937e+06	2.30602e+06	2.08511e+06	2.39944e+06	2.12848e+06	3.01297e+06	3.19698e+06	84141.6	2.95218e+06	2.87013e+06	52876.9	2.22396e+06	2.12731e+06	2.048e+06	2.19377e+06	2.50609e+06	3.48954e+06
Antioxidant 1010	2.48	level2			1175.78	15.3	BGYHLZZASRKEJE-UHFFFAOYSA-N	C73H108O12	NEG	CC(C)(C)C1=CC(=CC(=C1O)C(C)(C)C)CCC(=O)OCC(COC(=O)CCC2=CC(=C(C(=C2)C(C)(C)C)O)C(C)(C)C)(COC(=O)CCC3=CC(=C(C(=C3)C(C)(C)C)O)C(C)(C)C)COC(=O)CCC4=CC(=C(C(=C4)C(C)(C)C)O)C(C)(C)C	M1176T15	6683-19-8				Organic acids and derivatives	Carboxylic acids and derivatives	Tetracarboxylic acids and derivatives	1.25844e+06	882781	426937	776239	98943.8	201322	188096	775237	714481	1.04718e+06	1.18739e+06	1.31989e+06	1.25493e+06	2.05669e+06	819567	341399	206321	238160	615788	473191	802263
Ethyl 2-amino-4-(4-bromophenyl)thiophene-3-carboxylate	2.47	level2			325.984	227.3	SEWFWRCESBYGFS-UHFFFAOYSA-N	C13H12BrNO2S	POS	CCOC(=O)C1=C(SC=C1C2=CC=C(C=C2)Br)N	M326T227	306934-99-6				Organoheterocyclic compounds	Thiophenes	Thiophene carboxylic acids and derivatives	0	0	23905.8	0	0	8982.58	0	0	0	2.41058e+06	2.39723e+06	2.38564e+06	2.24806e+06	2.15336e+06	2.1522e+06	0	3.60078e+06	508582	0	0	0
Ceftriaxone	2.47	level2			553.037	211.7	VAAUVRVFOQPIGI-SPQHTLEESA-N	C18H18N8O7S3	NEG	CN1C(=NC(=O)C(=O)N1)SCC2=C(N3[C@@H]([C@@H](C3=O)NC(=O)/C(=N\OC)/C4=CSC(=N4)N)SC2)C(=O)O	M553T212_2	73384-59-5	C06683	HMDB0015343	5479530	Organoheterocyclic compounds	Lactams	Beta lactams	0	0	6926.04	0	0	3459.53	0	0	0	8.95986e+07	8.73088e+07	8.95096e+07	9.33012e+07	8.79587e+07	8.75928e+07	0	0	0	16718.9	0	0
Piperchabamide B	2.47	level2			370.243	108.2	CHOLQJRIMZGPNC-QHKWOANTSA-N	C23H31NO3	POS	C1CCN(CC1)C(=O)/C=C/CCCCCC/C=C/C2=CC3=C(C=C2)OCO3	M370T108	807618-21-9				Organoheterocyclic compounds	Benzodioxoles	Benzodioxoles	57919.5	115709	187814	13806.6	49020.3	58500.2	187143	177303	200508	3.82064e+06	7.07012e+06	1.45314e+07	3.45282e+06	3.48478e+06	6.23589e+06	109646	136098	79337.3	143284	145176	156083
Terpinen-4-ol	2.47	level2			154.138	53.3	WRYLYDPHFGVWKC-UHFFFAOYSA-N	C10H18O	POS	CC1=CCC(CC1)(C(C)C)O	M154T53	562-74-3	C17073	HMDB0035833	11230	Lipids and lipid-like molecules	Prenol lipids	Monoterpenoids	5.29551e+06	5.62767e+06	6.36648e+06	5.9761e+06	5.90712e+06	5.43164e+06	5.45864e+06	5.81667e+06	5.56898e+06	35040.3	2.49202e+07	5.42887e+06	5.45014e+06	1.26386e+07	20221.3	6.42818e+06	5.97743e+06	5.85316e+06	6.29326e+06	6.78349e+06	6.38174e+06
4-(4-Oxidanylidene-3h-Quinazolin-2-Yl)benzenesulfonamide	2.47	level2			302.063	41.7	OMUIDCNIRWVPSK-UHFFFAOYSA-N	C14H11N3O3S	POS	C1=CC=C2C(=C1)C(=O)N=C(N2)C3=CC=C(C=C3)S(=O)(=O)N	M302T42	1056306-47-8				Organoheterocyclic compounds	Diazanaphthalenes	Benzodiazines	552702	676989	663978	1.11532e+06	1.21025e+06	1.73824e+06	28557.2	14763.9	15296.1	0	0	0	0	0	2852.05	2.29429e+06	2.73124e+06	1.47617e+06	1.72812e+07	1.79217e+07	2.0629e+07
1-(11Z,14Z-eicosadienoyl)-2-pentadecanoyl-glycero-3-phosphocholine	2.47	level2			772.583	37.2	LNGBVAOHJZCRIL-GPDPEMMZSA-N	C43H82NO8P	POS	CCCCCCCCCCCCCCC(=O)O[C@H](COC(=O)CCCCCCCCC/C=C\C/C=C\CCCCC)COP(=O)([O-])OCC[N+](C)(C)C	M773T37_2			HMDB0008330	52923157	Lipids and lipid-like molecules	Glycerophospholipids	Glycerophosphocholines	3.43353e+06	4.26985e+06	5.84291e+06	586240	601454	1.6829e+06	262251	167315	406381	308438	284070	205208	1.43058e+07	1.43916e+07	1.50359e+07	7.52151e+06	3.52872e+06	8.42813e+06	3.91038e+06	9.64304e+06	7.148e+06
(6Z,9Z,12Z,15Z)-1,1,1-Trifluoro-6,9,12,15-heneicosatetraen-2-one	2.47	level2			357.24	14	PLWROONZUDKYKG-DOFZRALJSA-N	C21H31F3O	POS	CCCCC/C=C\C/C=C\C/C=C\C/C=C\CCCC(=O)C(F)(F)F	M357T14	149301-79-1				Organic oxygen compounds	Organooxygen compounds	Carbonyl compounds	579120	564187	732383	793298	699113	1.0156e+06	676648	710625	871716	59677.4	73544.2	55923.3	50365.9	60605	65705.1	466222	725537	1.01865e+06	1.00847e+06	1.2609e+06	1.05147e+06
2-[[(6-bromo-1H-imidazo[4,5-b]pyridin-2-yl)thio]methyl]benzonitrile	2.46	level2			344.983	215.3	DEYMHFHACXKPOV-UHFFFAOYSA-N	C14H9BrN4S	POS	C1=CC=C(C(=C1)CSC2=NC3=C(N2)C=C(C=N3)Br)C#N	M345T215	355827-05-3				Organoheterocyclic compounds	Imidazopyridines	Imidazopyridines	915270	218233	312531	275172	217118	386890	1.79568e+06	1.94461e+06	483401	3.59456e+06	4.60903e+06	3.73825e+06	2.78559e+06	4.22097e+06	4.08178e+06	1.85695e+06	1.81083e+07	7.15374e+06	60079.6	33100.6	53987
S-Ethyl N-(4-(trifluoromethyl)phenyl)isothiourea	2.46	level2			249.064	27.2	LCMOXIFARISMOH-UHFFFAOYSA-N	C10H11F3N2S	POS	CCSC(=NC1=CC=C(C=C1)C(F)(F)F)N	M249T27	163490-40-2				Benzenoids	Benzene and substituted derivatives	Trifluoromethylbenzenes	1.33538e+06	2.31342e+06	1.29624e+06	988154	1.67882e+06	1.92815e+06	861925	1.07639e+06	786543	1.30885e+06	2.01895e+06	1.24147e+06	1.92143e+06	895145	1.29179e+06	1.33099e+06	2.17899e+06	1.15154e+06	1.27509e+06	1.79383e+06	1.70981e+06
(3R,5R)-7-[(1S,2S,8S,8aR)-2-methyl-8-(2-methylbutanoyloxy)-1,2,6,7,8,8a-hexahydronaphthalen-1-yl]-3,5-dihydroxyheptanoic acid	2.46	level2			407.244	24.1	BOZILQFLQYBIIY-PJXHJHJJSA-N	C23H36O6	NEG	CCC(C)C(=O)O[C@H]1CCC=C2[C@H]1[C@H]([C@H](C=C2)C)CC[C@H](C[C@H](CC(=O)O)O)O	M407T24	84064-38-0				Organic acids and derivatives	Hydroxy acids and derivatives	Medium-chain hydroxy acids and derivatives	216365	364630	438634	690733	760604	1.38873e+06	291833	216124	240965	96353.2	62092.5	64702.8	280968	296036	196964	381147	273351	484172	1.59024e+06	3.28973e+06	2.3979e+06
Prosta-5,13-diene-9,11,15-triol, 1-(dimethylamino)-, (5Z,9alpha,11alpha,13E,15S)-	2.46	level2			368.316	17.4	VNLQPSLXSAMMMJ-PIOKUXGXSA-N	C22H41NO3	POS	CCCCC[C@@H](/C=C/[C@H]1[C@@H](C[C@@H]([C@@H]1C/C=C\CCCCN(C)C)O)O)O	M368T17_2	67508-09-2				Organic oxygen compounds	Organooxygen compounds	Alcohols and polyols	5.43316e+06	6.74426e+06	7.83953e+06	7.11612e+06	6.94758e+06	7.1291e+06	7.14239e+06	5.7775e+06	6.49105e+06	2.04347e+07	2.42741e+07	1.30656e+07	2.40016e+07	2.32082e+07	8.86815e+06	6.50696e+06	5.51236e+06	6.50783e+06	6.43123e+06	7.93756e+06	6.98414e+06
Pipericine	2.46	level2			336.326	17.1	QQCGKIZHTJLRNN-NBRVCOCJSA-N	C22H41NO	POS	CCCCCCCCCCCCC/C=C/C=C/C(=O)NCC(C)C	M336T17_3	194808-06-5		HMDB0302880		Lipids and lipid-like molecules	Fatty Acyls	Fatty amides	2.48495e+08	2.93583e+08	3.436e+08	2.90517e+08	2.9947e+08	3.52176e+08	3.26351e+08	3.46343e+08	3.5441e+08	2.47453e+08	2.90588e+08	1.54283e+08	2.50443e+08	3.10575e+08	1.32936e+08	3.40184e+08	3.41106e+08	2.85223e+08	2.99474e+08	3.15582e+08	3.42234e+08
2,5-Furandicarboxylic acid	2.45	level2			154.998	273.4	CHTHALBTIRVDBM-UHFFFAOYSA-N	C6H4O5	NEG	C1=C(OC(=C1)C(=O)O)C(=O)O	M155T273	3238-40-2	C20450	HMDB0004812	76720	Organoheterocyclic compounds	Furans	Furoic acid and derivatives	3.55938e+06	3.20497e+06	2.37412e+06	4.53695e+06	3.95867e+06	3.30022e+06	3.23845e+06	4.08794e+06	3.21588e+06	79667.5	146213	154630	5.89195e+06	103605	128875	2.3557e+06	2.77953e+06	2.44829e+06	1.26283e+06	1.54878e+06	2.00508e+06
3,5-Dimethyl-4-propyl-1H-pyrazole	2.45	level2			139.123	19.7	CBPLVEKPBMMCPF-UHFFFAOYSA-N	C8H14N2	POS	CCCC1=C(NN=C1C)C	M139T20	81328-51-0				Organoheterocyclic compounds	Azoles	Pyrazoles	1.92377e+06	1.36636e+06	2.54801e+06	2.52929e+06	1.6355e+06	2.2718e+06	4.55141e+06	4.81632e+06	2.48145e+06	1.94911e+06	756439	1.17395e+06	3.42038e+06	3.11048e+06	2.74477e+06	1.81372e+06	1.12774e+06	2.67759e+06	1.70907e+06	2.0129e+06	1.99169e+06
5-Chloro-2-iodopyrimidine	2.44	level2			240.906	241.5	BWDLBDLGVMLSCS-UHFFFAOYSA-N	C4H2ClIN2	POS	C1=C(C=NC(=N1)I)Cl	M241T242_1	874676-81-0				Organoheterocyclic compounds	Diazines	Pyrimidines and pyrimidine derivatives	85105.3	193581	177619	95285.2	71852.8	238381	1.86284e+06	19441.2	1.83395e+06	356400	488258	396008	485406	420643	423364	1.36888e+06	312939	103858	47573.4	43707.6	49938.5
Thr-Pro	2.44	level2			215.104	168.7	QOLYAJSZHIJCTO-VQVTYTSYSA-N	C9H16N2O4	NEG	C[C@H]([C@@H](C(=O)N1CCC[C@H]1C(=O)O)N)O	M215T169_3	46398-79-2		HMDB0029069	9834371	Organic acids and derivatives	Carboxylic acids and derivatives	Amino acids, peptides, and analogues	35708.6	22949	18080.5	69382.8	53453.8	24433.3	16456.2	21097.4	19871.7	37888.9	174929	160504	233954	234257	11907.1	19361.4	15457.2	15717.8	16409.5	21278	18963.5
1-O-Hexadecyl-2-N-methylcarbamol-sn-glycerol-3-phosphocholine	2.44	level2			539.388	120.2	FNFHZBKBDFRYHS-RUZDIDTESA-N	C26H55N2O7P	POS	CCCCCCCCCCCCCCCCOC[C@H](COP(=O)([O-])OCC[N+](C)(C)C)OC(=O)NC	M539T120	91575-58-5				Lipids and lipid-like molecules	Glycerophospholipids	Glycerophosphocholines	0	0	0	0	0	0	0	0	0	31270.4	34460	171656	1.15124e+06	1.07182e+06	1.02113e+06	0	3534.37	0	0	0	0
2-(3,4-Dihydroxyphenyl)-5,7,8-trihydroxy-3-methoxy-4H-chromen-4-one	2.44	level2			331.044	105.3	WLHKPDQFOBROCS-UHFFFAOYSA-N	C16H12O8	NEG	COC1=C(OC2=C(C1=O)C(=CC(=C2O)O)O)C3=CC(=C(C=C3)O)O	M331T105	86749-51-1				Phenylpropanoids and polyketides	Flavonoids	O-methylated flavonoids	0	0	27610.1	0	0	1495.21	3972.28	0	2226.83	4.56065e+06	4.49258e+06	4.44117e+06	2.07142e+06	2.19609e+06	1.99121e+06	3900.93	19207.8	2636.97	3.93636e+06	13321.7	45838.9
(+)-2,3-Dihydro-3-methyl-1H-pyrrole	2.44	level2			84.0807	82.4	VLBGIFUKQYTZCN-UHFFFAOYSA-N	C5H9N	POS	CC1CNC=C1	M84T82			HMDB0033529	22419314	Organoheterocyclic compounds	Pyrrolines	Pyrrolines	8.72456e+06	9.80445e+06	8.68203e+06	8.51258e+06	8.68546e+06	8.57692e+06	1.67217e+07	9.54869e+06	7.05784e+06	4.58361e+06	4.72008e+06	4.56198e+06	7.6707e+06	7.03255e+06	7.27486e+06	1.55409e+07	8.16258e+06	1.1664e+07	1.9351e+07	1.66154e+07	1.56091e+07
(1S,4AS,7S,7aS)-7-hydroxy-7-methyl-1-(((2S,3R,4S,5S,6R)-3,4,5-trihydroxy-6-(((4-hydroxybenzoyl)oxy)methyl)tetrahydro-2H-pyran-2-yl)oxy)-1,4a,5,6,7,7a-hexahydrocyclopenta[c]pyran-4-carboxylic acid	2.44	level2			495.152	31.7	IUXOFSAPFXGQID-KLZCBZFCSA-N	C23H28O12	NEG	C[C@@]1(CC[C@H]2[C@@H]1[C@@H](OC=C2C(=O)O)O[C@H]3[C@@H]([C@H]([C@@H]([C@H](O3)COC(=O)C4=CC=C(C=C4)O)O)O)O)O	M495T32	87667-61-6				Lipids and lipid-like molecules	Prenol lipids	Terpene glycosides	42396.4	54335.1	123049	49768	20932.4	12742.4	23039.5	19596	23302.7	0	0	5212.22	0	0	0	11427.2	93530.3	8569.36	35361.9	41422.1	32259.8
Okaramine D	2.44	level2			581.238	25.6	VIKRIYAAOWJXCT-ZLMSUABPSA-N	C33H34N4O6	NEG	CC1(/C=C\N2/C(=C\C3=C1NC4=CC=CC=C43)/C(=O)N5[C@]67[C@@H](C(N6C8=CC=CC=C8[C@@]7([C@@H]([C@@]5(C2=O)O)OC)O)(C)C)CO)C	M581T26_1	162413-54-9				Organoheterocyclic compounds	Indoles and derivatives	Pyrroloindoles	0	0	0	0	0	0	0	0	0	145135	83932.1	520578	88701.1	159384	255500	0	0	0	0	0	0
PC(22:5(7Z,10Z,13Z,16Z,19Z)/20:4(8Z,11Z,14Z,17Z))	2.44	level2			856.583	34.9	VJMCFGCLCBZMER-GAIPNGGPSA-N	C50H82NO8P	POS	CC/C=C\C/C=C\C/C=C\C/C=C\CCCCCCC(=O)O[C@H](COC(=O)CCCCC/C=C\C/C=C\C/C=C\C/C=C\C/C=C\CC)COP(=O)([O-])OCC[N+](C)(C)C	M857T35		C00157	HMDB0008707	53479377	Lipids and lipid-like molecules	Glycerophospholipids	Glycerophosphocholines	3.20561e+06	3.87313e+06	3.46865e+06	883309	960245	2.00678e+06	213168	138245	369192	170686	249869	980668	7.04818e+06	6.47264e+06	6.04298e+06	4.33195e+06	2.48171e+06	5.01756e+06	5.19392e+06	5.4531e+06	4.5112e+06
H-beta-Ala-DL-leu-OH	2.43	level2			203.138	203.1	YVFFCSSMTOXAQS-UHFFFAOYSA-N	C9H18N2O3	POS	CC(C)CC(C(=O)O)NC(=O)CCN	M203T203	102029-56-1				Organic acids and derivatives	Peptidomimetics	Hybrid peptides	35972.8	170800	37365.9	42122.8	64482.2	44586.8	41999.4	38123.8	38756.4	35421.7	28881.3	27025.6	60159.1	45578.5	49454.8	46831.5	0	27247.8	75785.6	230485	89126.8
7-(2-Cyclopentylidenehydrazinyl)-7-oxoheptanoic acid	2.43	level2			241.154	182.9	CVYPYYPTFNVREL-UHFFFAOYSA-N	C12H20N2O3	POS	C1CCC(=NNC(=O)CCCCCC(=O)O)C1	M241T183_2	1136466-93-7				Lipids and lipid-like molecules	Fatty Acyls	Fatty acids and conjugates	788934	859441	69781.9	1.06949e+06	840113	679043	31381.6	53947.6	26145.9	443137	474999	443716	1.48464e+06	1.30566e+06	1.32088e+06	28520.6	158538	144835	61403.2	56393.4	61277.6
1-Allylpiperazine	2.43	level2			127.123	113.4	ZWAQJGHGPPDZSF-UHFFFAOYSA-N	C7H14N2	POS	C=CCN1CCNCC1	M127T113_2	13961-36-9				Organoheterocyclic compounds	Diazinanes	Piperazines	5.59305e+07	5.33027e+07	4.18771e+07	5.85671e+07	5.9167e+07	5.08687e+07	6.56021e+07	6.3947e+07	6.87774e+07	2.13641e+07	2.31249e+07	2.14705e+07	2.21126e+07	2.16467e+07	2.23034e+07	4.82545e+07	7.00727e+07	6.8978e+07	2.65871e+07	2.71177e+07	2.68256e+07
(2Z,6E,10Z)-12-acetyloxy-10-(acetyloxymethyl)-6-methyl-2-(4-methylpent-3-enyl)dodeca-2,6,10-trienoic acid	2.43	level2			419.239	43.2	HIKQPXPTFKUOGM-POVULIOGSA-N	C24H36O6	NEG	CC(=CCC/C(=C/CC/C(=C/CC/C(=C/COC(=O)C)/COC(=O)C)/C)/C(=O)O)C	M419T43	913691-00-6				Lipids and lipid-like molecules	Prenol lipids	Diterpenoids	843228	317168	205861	254587	822281	818499	1.09085e+06	996125	1.18125e+06	347861	365205	420786	315789	224890	269195	854638	236461	196336	367353	137204	202373
2-(Hydroxymethyl)-2-(octylamino)propane-1,3-diol	2.43	level2			234.206	36.4	AFJDKYQZVDGXBX-UHFFFAOYSA-N	C12H27NO3	POS	CCCCCCCCNC(CO)(CO)CO	M234T36	100543-12-2				Organic nitrogen compounds	Organonitrogen compounds	Amines	2.27493e+06	2.64548e+06	2.28744e+06	4.24819e+06	3.12144e+06	2.49299e+06	2.91886e+06	2.82219e+06	3.10989e+06	4.56158e+06	4.06598e+06	9.9599e+06	6.7421e+06	4.13051e+06	4.09287e+06	2.46744e+06	2.93355e+06	1.68584e+06	2.14184e+06	2.22989e+06	3.80819e+06
3-(Prop-2-en-1-ylamino)propanenitrile	2.43	level2			111.091	20.6	QACOAACFEMBVFZ-UHFFFAOYSA-N	C6H10N2	POS	C=CCNCCC#N	M111T21	34508-81-1				Organic nitrogen compounds	Organonitrogen compounds	Organic cyanides	1.73434e+06	1.02206e+06	1.04941e+06	1.06081e+06	1.15146e+06	1.09302e+06	1.14899e+06	965732	1.06815e+06	2.14334e+06	1.3988e+06	1.52571e+06	4.47953e+06	4.54279e+06	2.84804e+06	847171	1.81349e+06	1.14512e+06	1.12015e+06	976303	970321
Retinylglucuronide	2.43	level2			463.269	115.2	IYHVRAMISWFIRU-GMBUFXMQSA-N	C26H38O7	POS	CC1=C(C(CCC1)(C)C)/C=C/C(=C\C=C\C(=C/CO[C@H]2[C@@H]([C@H]([C@@H]([C@H](O2)C(=O)O)O)O)O)\C)/C	M463T115			HMDB0010340	6440956	Lipids and lipid-like molecules	Prenol lipids	Terpene glycosides	27110.3	27744.4	12296	30062.6	30983.4	26407.9	23208.4	23696	29061.7	59954.1	68001.6	73453.1	51423.8	1.07633e+06	1.53562e+06	16116.9	0	5232.2	16718.6	6525.89	0
3-Hydroxy-2-methylvaleric acid	2.43	level2			133.086	26.7	NVIHALDXJWGLFD-UHFFFAOYSA-N	C6H12O3	POS	CCC(C(C)C(=O)O)O	M133T27	28892-73-1		HMDB0029166	152968	Lipids and lipid-like molecules	Fatty Acyls	Fatty acids and conjugates	1.88633e+06	3.37574e+06	1.20481e+06	2.08199e+06	2.64867e+06	2.32716e+06	1.27877e+06	1.87511e+06	1.43895e+06	2.26694e+06	1.39629e+06	7.08426e+06	2.30036e+06	2.08043e+06	3.12644e+06	2.21018e+06	2.3911e+06	1.89915e+06	1.68924e+06	3.22689e+06	2.43368e+06
Astaxanthin	2.42	level2			597.4	31	MQZIGYBFDRPAKN-UWFIBFSHSA-N	C40H52O4	POS	CC1=C(C(C[C@@H](C1=O)O)(C)C)/C=C/C(=C/C=C/C(=C/C=C/C=C(/C=C/C=C(/C=C/C2=C(C(=O)[C@H](CC2(C)C)O)C)\C)\C)/C)/C	M597T31	472-61-7	C08580	HMDB0002204	5281224	Lipids and lipid-like molecules	Prenol lipids	Tetraterpenoids	2.78239e+06	2.30811e+06	3.35617e+06	4.87814e+06	2.84549e+06	2.19535e+06	2.40174e+06	4.2666e+06	3.28613e+06	1.38316e+07	1.54198e+07	6.11704e+07	8.26156e+06	1.31376e+07	1.70489e+07	3.25161e+06	3.2763e+06	2.54847e+06	3.14615e+06	2.46421e+06	5.08429e+06
3-methyl-N-(2-methylpropyl)butanamide	2.41	level2			158.154	148.2	BPDCZYLPNNLOBD-UHFFFAOYSA-N	C9H19NO	POS	CC(C)CC(=O)NCC(C)C	M158T148	122348-74-7				Lipids and lipid-like molecules	Fatty Acyls	Fatty amides	1.65244e+06	1.79401e+06	1.5942e+06	1.652e+06	1.69127e+06	1.7101e+06	1.52736e+06	1.44522e+06	1.56416e+06	6.6279e+06	3.71404e+06	1.8674e+07	4.00007e+06	3.42882e+06	6.87371e+06	1.47762e+06	1.56255e+06	1.7261e+06	935589	842613	1.0078e+06
Dimethylsphingosine	2.41	level2			328.321	17.8	YRXOQXUDKDCXME-YIVRLKKSSA-N	C20H41NO2	POS	CCCCCCCCCCCCC/C=C/[C@H]([C@H](CO)N(C)C)O	M328T18	119567-63-4	C13914	HMDB0013645	5282309	Organic nitrogen compounds	Organonitrogen compounds	Amines	1.37196e+06	1.15527e+06	1.82553e+06	1.34849e+06	1.62832e+06	2.33741e+06	2.21632e+06	2.23528e+06	2.16571e+06	3.04366e+06	3.61587e+06	2.5984e+06	4.07357e+06	4.0808e+06	2.54822e+06	1.64449e+06	1.20487e+06	2.40771e+06	1.8341e+06	1.67501e+06	1.59995e+06
2-(2,4-Dichlorophenyl)-3-(4-(dimethylamino)phenyl)acrylonitrile	2.4	level2			317.056	182	LWBGKJOYHCMJTA-UKTHLTGXSA-N	C17H14Cl2N2	POS	CN(C)C1=CC=C(C=C1)/C=C(\C#N)/C2=C(C=C(C=C2)Cl)Cl	M317T182	7496-18-6				Phenylpropanoids and polyketides	Stilbenes	Stilbenes	5.89943e+06	5.69081e+06	1.61586e+06	6.36236e+06	5.59157e+06	6.67728e+06	657415	924498	592034	47564.6	20979.2	95672.2	30484.4	21527	38205.7	508207	1.15908e+06	3.30632e+06	743667	656816	770422
5,6,7,8-tetrahydro-1H-spiro[1-benzothieno[2,3-d]pyrimidine-2,1'-cyclohexane]-4(3H)-thione	2.4	level2			291.096	159.8	SRZXWWWQRGYZMW-UHFFFAOYSA-N	C15H20N2S2	NEG	C1CCC2(CC1)NC3=C(C4=C(S3)CCCC4)C(=S)N2	M291T160	130089-88-2				Organoheterocyclic compounds	Thiophenes	Aminothiophenes	176158	198833	241794	107600	136069	213223	174931	198685	189099	817010	758009	824506	720308	783256	833979	12334.8	172160	122669	0	5763.35	3002.64
(S)-3,5-Dihydroxyphenylglycine	2.4	level2			182.046	18.9	HOOWCUZPEFNHDT-ZETCQYMHSA-N	C8H9NO4	NEG	C1=C(C=C(C=C1O)O)[C@@H](C(=O)O)N	M182T19	162870-29-3				Organic acids and derivatives	Carboxylic acids and derivatives	Amino acids, peptides, and analogues	376254	613669	325859	410859	24812.7	454994	68837.1	72410.7	173591	159871	170248	135642	902212	1.67713e+06	1.39721e+06	1.07808e+06	214016	718150	4.43578e+06	2.87434e+06	3.82695e+06
LysoPC(18:1(11Z))	2.4	level2			522.354	121.2	PZRFVAHZNWPPAC-VBKSFVIKSA-N	C26H52NO7P	POS	CCCCCC/C=C\CCCCCCCCCC(=O)OC[C@H](COP(=O)([O-])OCC[N+](C)(C)C)O	M522T121		C04230	HMDB0010385	53480465	Lipids and lipid-like molecules	Glycerophospholipids	Glycerophosphocholines	3679.69	0	0	6683.86	14370.3	5167.64	0	0	0	3.35513e+06	1.77268e+06	2.92397e+06	6.05897e+07	2.1418e+07	4.00439e+07	0	0	0	0	0	0
1-Pyrroline	2.4	level2			70.0649	54.8	ZVJHJDDKYZXRJI-UHFFFAOYSA-N	C4H7N	POS	C1CC=NC1	M70T55	5724-81-2	C15668	HMDB0012497	79803	Organoheterocyclic compounds	Pyrrolines	Pyrrolines	1.04681e+06	1.05692e+06	1.06145e+06	1.02957e+06	1.03122e+06	1.05343e+06	925254	2.36599e+06	899939	1.55432e+06	1.37398e+06	1.42756e+06	4.78974e+06	3.35814e+06	2.69718e+06	1.24289e+06	995735	1.02719e+06	1.17804e+06	1.38296e+06	1.33494e+06
1H-Imidazole-4-ethanamine, N-methyl-	2.4	level2			126.102	52.1	PHSPJQZRQAJPPF-UHFFFAOYSA-N	C6H11N3	POS	CNCCC1=CN=CN1	M126T52			HMDB0061685	912	Organic nitrogen compounds	Organonitrogen compounds	Amines	2.78271e+07	2.7533e+07	2.70115e+07	2.79794e+07	2.76968e+07	2.83033e+07	2.13562e+07	2.18124e+07	2.17833e+07	2.61488e+07	2.71149e+07	60868.3	2.62346e+07	1.23514e+07	9.05932e+06	2.31026e+07	2.26324e+07	2.32814e+07	2.23363e+07	2.42144e+07	2.34177e+07
8-Deoxy-11,13-dihydroxygrosheimin	2.4	level2			281.137	17.4	XJUFXNXZZRHROZ-UHFFFAOYSA-N	C15H20O5	POS	CC1C2C(CC1=O)C(=C)CCC3C2OC(=O)C3(CO)O	M281T17_1	83551-03-5		HMDB0041144	5260103	Lipids and lipid-like molecules	Prenol lipids	Terpene lactones	5.5994e+06	1.07829e+07	9.00954e+06	4.83032e+06	1.6978e+07	5.0854e+06	9.28174e+06	5.40437e+06	8.09285e+06	9.17709e+06	1.65006e+07	7.02692e+06	2.62988e+07	1.6982e+07	6.35004e+06	6.30905e+06	5.59452e+06	3.27503e+07	5.84086e+06	6.542e+06	6.98969e+06
6-Hydroxytriamcinolone acetonide, (6beta)-	2.39	level2			451.214	158.6	WMJSKWRCHLTCCW-PXGYRYRDSA-N	C24H31FO7	POS	C[C@]12C[C@@H]([C@]3([C@H]([C@@H]1C[C@@H]4[C@]2(OC(O4)(C)C)C(=O)CO)C[C@H](C5=CC(=O)C=C[C@@]53C)O)F)O	M451T159	3869-32-7				Lipids and lipid-like molecules	Steroids and steroid derivatives	Hydroxysteroids	0	0	0	0	0	0	0	0	0	144121	183148	513846	118955	130698	170024	0	0	0	0	0	0
5-[(2-Chlorophenoxy)methyl]-2H-tetrazole	2.39	level2			211.038	120.7	QXXWYYZZLHSBJK-UHFFFAOYSA-N	C8H7ClN4O	POS	C1=CC=C(C(=C1)OCC2=NNN=N2)Cl	M211T121_3	24896-25-1				Benzenoids	Phenol ethers	Phenol ethers	87051.3	59701.1	114291	55287.2	71222.5	68406.2	71976.6	30413.5	69692.2	2.18287e+06	3.23275e+06	2.53148e+06	3.6634e+06	3.04721e+06	3.28291e+06	104587	40490.8	82018.5	46678.6	41634	55070
Cytochalasin B	2.39	level2			480.277	114.7	GBOGMAARMMDZGR-TYHYBEHESA-N	C29H37NO5	POS	C[C@@H]1CCC[C@H](/C=C/C(=O)O[C@]23[C@@H](/C=C/C1)[C@@H](C(=C)[C@H]([C@H]2[C@@H](NC3=O)CC4=CC=CC=C4)C)O)O	M480T115	14930-96-2				Alkaloids and derivatives	Cytochalasans	Cytochalasins	0	185920	0	0	0	0	0	0	0	485132	552410	552389	415787	373549	343928	0	50771.6	184575	0	0	0
Amaranthussaponin II	2.38	level2			971.483	268.5	MMFXDLCKZVIKRE-UHFFFAOYSA-N	C48H74O20	POS	CC1C(C(C(C(O1)OC2C(C(OC(C2O)OC3C(CC4(C(C3(C)C=O)CCC5(C4CC=C6C5(CCC7(C6CC(CC7)(C)C)C(=O)OC8C(C(C(C(O8)CO)O)O)O)C)C)C)O)C(=O)O)O)O)O)O	M971T269_2	139742-10-2		HMDB0041352	131753116	Lipids and lipid-like molecules	Prenol lipids	Terpene glycosides	24628.1	26309.5	0	15384.1	23773.1	17565.8	0	0	0	10225.8	14204.7	10641.3	270919	324783	303578	0	0	8198.61	0	0	0
N,N-bis(3-aminopropyl)methylamine	2.38	level2			146.165	175.7	KMBPCQSCMCEPMU-UHFFFAOYSA-N	C7H19N3	POS	CN(CCCN)CCCN	M146T176	105-83-9				Organic nitrogen compounds	Organonitrogen compounds	Amines	913162	896466	1.02377e+06	1.05265e+06	1.001e+06	1.05983e+06	2.00012e+06	2.10492e+06	2.10483e+06	2.53924e+07	2.22886e+07	2.43496e+07	4.81813e+07	8.9987e+07	9.22907e+07	503803	1.02297e+06	961633	701641	791603	737542
3-(2,6-dimethylmorpholin-4-yl)-N-phenylpropanamide	2.38	level2			263.175	148.9	FCHNXTYQDYQXFV-UHFFFAOYSA-N	C15H22N2O2	POS	CC1CN(CC(O1)C)CCC(=O)NC2=CC=CC=C2	M263T149	428841-07-0				Organic acids and derivatives	Carboxylic acids and derivatives	Amino acids, peptides, and analogues	509401	535778	312473	448563	513228	438434	261438	328584	1.24785e+06	416133	436274	908781	993467	430669	411123	276309	948778	389333	656992	1.00997e+06	59960.5
Benzophenone, 4-methyl-4'-phenyl-	2.38	level2			273.13	118	FHXOSEAUHPYUAO-UHFFFAOYSA-N	C20H16O	POS	CC1=CC=C(C=C1)C(=O)C2=CC=C(C=C2)C3=CC=CC=C3	M273T118_2	39148-55-5				Benzenoids	Benzene and substituted derivatives	Benzophenones	185491	54131.1	252489	332904	401494	371268	120720	103144	145739	6.09397e+06	9.1671e+06	1.94537e+07	4.69296e+06	4.74994e+06	7.36031e+06	247655	45392.5	110792	871084	948901	777586
N-[(2R)-1-amino-3,3-dimethyl-1-oxobutan-2-yl]-1-(5-fluoropentyl)indazole-3-carboxamide	2.38	level2			361.202	101.7	SOYDDJYBRCNNIT-INIZCTEOSA-N	C19H27FN4O2	NEG	CC(C)(C)[C@H](C(=O)N)NC(=O)C1=NN(C2=CC=CC=C21)CCCCCF	M361T102	1801338-21-5				Organoheterocyclic compounds	Benzopyrazoles	Indazoles	6844.11	10873	4049.53	15017.2	13620.8	11277.8	4226.28	9909.58	2009.07	5834.77	25557.2	34195.9	72037.9	86000	62853.9	0	4441.94	0	566050	0	0
PC(18:1(11Z)/18:3(9Z,12Z,15Z))	2.38	level2			782.57	19.5	DPEYXLDDNACOGV-ANVMUZGGSA-N	C44H80NO8P	POS	CCCCCC/C=C\CCCCCCCCCC(=O)OC[C@H](COP(=O)([O-])OCC[N+](C)(C)C)OC(=O)CCCCCCC/C=C\C/C=C\C/C=C\CC	M783T19			HMDB0008074	53478727	Lipids and lipid-like molecules	Glycerophospholipids	Glycerophosphocholines	8.51222e+06	8.43608e+06	9.97353e+06	1.54098e+06	1.85432e+06	3.6215e+06	881709	284999	974366	613672	460331	205108	3.97516e+07	3.71069e+07	2.10489e+07	1.40509e+07	7.35018e+06	1.38852e+07	9.24746e+06	6.99493e+06	1.07918e+07
N-cis-octadec-9Z-enoyl-L-Homoserine lactone	2.38	level2			366.3	17.4	PYEKBLYUYSJMKS-QJRAZLAKSA-N	C22H39NO3	POS	CCCCCCCC/C=C\CCCCCCCC(=O)N[C@H]1CCOC1=O	M366T17_1	1400974-23-3				Organic acids and derivatives	Carboxylic acids and derivatives	Amino acids, peptides, and analogues	4.46418e+06	6.30191e+06	6.4211e+06	6.51799e+06	6.26913e+06	6.55657e+06	5.93717e+06	5.45364e+06	5.16453e+06	2.45038e+07	2.64945e+07	1.67345e+07	2.18735e+07	1.64642e+07	8.57508e+06	5.56664e+06	5.22941e+06	5.84612e+06	8.01357e+06	7.04068e+06	6.61018e+06
4-(2,4,6-Trimethyl-3-cyclohexen-1-yl)-3-buten-2-one	2.38	level2			193.158	17.1	FETSKTIMHFKZNF-AATRIKPKSA-N	C13H20O	POS	CC1CC(=CC(C1/C=C/C(=O)C)C)C	M193T17	67801-38-1				Organic oxygen compounds	Organooxygen compounds	Carbonyl compounds	468392	1.0321e+06	1.19519e+06	1.3662e+06	1.58682e+06	1.80888e+06	2.059e+06	1.3975e+06	958712	2.18541e+06	2.64881e+06	1.84629e+06	2.15428e+06	2.42916e+06	1.64603e+06	1.0025e+06	1.04854e+06	915090	601024	696021	600177
Tetraethylene glycol monododecyl ether	2.38	level2			363.31	14.4	WPMWEFXCIYCJSA-UHFFFAOYSA-N	C20H42O5	POS	CCCCCCCCCCCCOCCOCCOCCOCCO	M363T14_2			HMDB0246913	78933	Organic oxygen compounds	Organooxygen compounds	Ethers	1.71156e+06	2.07901e+06	2.32941e+06	3.34062e+06	2.18194e+06	4.20309e+06	1.67906e+06	1.96917e+06	2.11989e+06	410970	362085	270051	226451	351056	358163	1.71549e+06	2.42647e+06	3.00373e+06	2.84514e+06	4.96125e+06	3.88503e+06
3-Bromo-1-(2,2,2-trifluoroethyl)pyrrolidin-2-one	2.37	level2			245.971	174.6	ULBYKRDEJLEBER-UHFFFAOYSA-N	C6H7BrF3NO	POS	C1CN(C(=O)C1Br)CC(F)(F)F	M246T175_1	178946-24-2				Organoheterocyclic compounds	Pyrrolidines	N-alkylpyrrolidines	0	0	0	0	0	0	0	0	0	581920	521514	544694	552385	492357	515001	0	4624.51	0	0	0	0
4-(Phenylthio)benzoic acid	2.37	level2			229.035	78.1	WRZVDYSYXLKRNN-UHFFFAOYSA-N	C13H10O2S	NEG	C1=CC=C(C=C1)SC2=CC=C(C=C2)C(=O)O	M229T78	6310-24-3				Organosulfur compounds	Thioethers	Aryl thioethers	367070	459450	823276	53655.8	54526.2	55601.1	471406	263967	347367	590715	564062	612230	3.07842e+06	2.9661e+06	2.94995e+06	1.26826e+06	596542	876535	4.67214e+06	2.09324e+06	2.50686e+06
1-Docosanamine	2.37	level2			326.378	33.8	VPNOHCYAOXWMAR-UHFFFAOYSA-N	C22H47N	POS	CCCCCCCCCCCCCCCCCCCCCCN	M326T34	14130-06-4				Organic nitrogen compounds	Organonitrogen compounds	Amines	4.35333e+06	6.07277e+06	4.01426e+06	4.06631e+06	4.27919e+06	3.08536e+06	3.75625e+06	3.37296e+06	9.85862e+06	68165	51896.1	97028.4	138809	50172.3	106484	4.85741e+06	4.42263e+06	5.18996e+06	3.57597e+06	4.22973e+06	5.60041e+06
19,20-DiHDPA	2.37	level2			361.236	20.1	FFXKPSNQCPNORO-MBYQGORISA-N	C22H34O4	NEG	CCC(C(C/C=C\C/C=C\C/C=C\C/C=C\C/C=C\CCC(=O)O)O)O	M361T20	1006703-13-4		HMDB0010214	16061148	Lipids and lipid-like molecules	Fatty Acyls	Fatty acids and conjugates	4.53484e+06	6.29864e+06	4.55564e+06	1.14028e+07	1.58402e+07	1.42946e+07	1.57407e+06	1.26445e+06	2.71258e+06	1.09137e+06	963330	1.28272e+06	6.68552e+06	6.62016e+06	2.65494e+06	4.67093e+06	2.39408e+06	4.42359e+06	1.24521e+07	9.96189e+06	1.07433e+07
5-(2-Chlorophenyl)-1,3,4-oxadiazole-2-thiol	2.36	level2			210.973	306.9	AKCRXJLXQXIAPA-UHFFFAOYSA-N	C8H5ClN2OS	NEG	C1=CC=C(C(=C1)C2=NN=C(O2)S)Cl	M211T307	23766-27-0				Benzenoids	Benzene and substituted derivatives	Halobenzenes	0	0	2.97972e+06	0	0	0	0	0	0	4.06249e+06	4.31767e+06	2.97615e+06	2.1302e+06	1.65049e+06	3.433e+06	5.6578e+06	0	6.67024e+06	741419	5.3414e+06	4.75643e+06
N-[5-[5-[(3aS,6aR)-2-oxo-1,3,3a,4,6,6a-hexahydrothieno[3,4-d]imidazol-4-yl]pentanoylamino]pentyl]-7-[(1R,2S)-2-[(E,3S)-3-hydroxyoct-1-enyl]-5-oxocyclopent-3-en-1-yl]heptanamide	2.36	level2			647.426	126	VMFBZOVDPMVFHJ-RMMQGFBNSA-N	C35H58N4O5S	POS	CCCCC[C@@H](/C=C/[C@H]1C=CC(=O)[C@@H]1CCCCCCC(=O)NCCCCCNC(=O)CCCCC2[C@@H]3[C@H](CS2)NC(=O)N3)O	M647T126					Lipids and lipid-like molecules	Fatty Acyls	Eicosanoids	0	0	0	0	0	0	0	0	0	1.57289e+06	469954	9.84655e+06	1.15975e+06	1.51229e+06	4.30657e+06	0	0	0	0	0	0
7alpha-Hydroxy-4-cholesten-3-one	2.36	level2			401.344	103	IOIZWEJGGCZDOL-RQDYSCIWSA-N	C27H44O2	POS	C[C@H](CCCC(C)C)[C@H]1CC[C@@H]2[C@@]1(CC[C@H]3[C@H]2[C@@H](CC4=CC(=O)CC[C@]34C)O)C	M401T103	3862-25-7	C05455	HMDB0001993	123743	Lipids and lipid-like molecules	Steroids and steroid derivatives	Cholestane steroids	14818.2	46331.6	10101.7	12142.4	8416.91	5493.45	6793.98	14254.3	1638.07	67611.6	124252	293300	580541	902474	636760	6379.47	280274	158522	9894.45	18088	14920.7
[(2R,3S,4S,5R,6R)-3,4,5-trihydroxy-6-[2-(3-hydroxy-5-oxooxolan-3-yl)propoxy]oxan-2-yl]methyl (E)-3-(3,4-dihydroxyphenyl)prop-2-enoate	2.36	level2			483.152	33.1	YNPOIPFNQJKGQJ-SALKWGHLSA-N	C22H28O12	NEG	CC(CO[C@H]1[C@@H]([C@H]([C@@H]([C@H](O1)COC(=O)/C=C/C2=CC(=C(C=C2)O)O)O)O)O)C3(CC(=O)OC3)O	M483T33	1137341-95-7				Phenylpropanoids and polyketides	Cinnamic acids and derivatives	Hydroxycinnamic acids and derivatives	669134	679593	1.25038e+06	656310	378422	423854	598748	472073	458379	1.60971e+06	2.32736e+06	1.97269e+06	1.04842e+06	288796	638561	442318	1.17391e+06	358182	409990	753959	525764
4-[5-(7-hydroxy-5,5,8a-trimethyl-2-methylidene-3,4,4a,6,7,8-hexahydro-1H-naphthalen-1-yl)-3-methylpentoxy]-4-oxobutanoic acid	2.36	level2			407.277	23	RJFVWGBZBUWHAM-UHFFFAOYSA-N	C24H40O5	NEG	CC(CCC1C(=C)CCC2C1(CC(CC2(C)C)O)C)CCOC(=O)CCC(=O)O	M407T23	1794469-50-3				Lipids and lipid-like molecules	Prenol lipids	Diterpenoids	504723	925024	911573	545503	754961	646227	22804.1	0	13888.4	319021	75341.6	175578	70881.8	87601.8	70565.7	2.25105e+06	950304	819109	362778	884918	596650
4,6-dihydroxy-3-(1-hydroxyethyl)-5-methoxy-3H-2-benzofuran-1-one	2.36	level2			239.059	16.6	BYTQIIPUIDTMNL-UHFFFAOYSA-N	C11H12O6	NEG	CC(C1C2=C(C(=C(C=C2C(=O)O1)O)OC)O)O	M239T17_2	1083201-10-8				Benzenoids	Benzene and substituted derivatives	Benzoic acids and derivatives	7.2715e+08	6.08032e+08	5.60666e+08	4.89309e+08	6.10833e+08	5.62576e+08	5.31213e+08	5.7517e+08	5.5685e+08	3.11931e+08	3.40865e+08	3.84602e+08	3.39535e+08	3.44926e+08	3.65169e+08	5.46763e+08	5.5205e+08	6.72319e+08	5.72613e+08	5.27625e+08	5.22853e+08
PE(P-16:0/20:4(5Z,8Z,11Z,14Z))	2.36	level2			722.514	36.2	UUYSKERSKRMYME-MAIXUNBTSA-N	C41H74NO7P	NEG	CCCCCCCCCCCCCC/C=C\OC[C@H](COP(=O)(O)OCCN)OC(=O)CCC/C=C\C/C=C\C/C=C\C/C=C\CCCCC	M723T36	97859-69-3		HMDB0011352	52925126	Lipids and lipid-like molecules	Glycerophospholipids	Glycerophosphoethanolamines	942047	1.2216e+06	1.83784e+06	456571	674420	1.14328e+06	245610	258004	231245	353246	196711	488656	2.48947e+07	3.00502e+07	2.84167e+07	1.83515e+06	1.37143e+06	2.15561e+06	3.33103e+06	5.55397e+06	4.87599e+06
PC(20:3(5Z,8Z,11Z)/14:0)	2.35	level2			756.553	37.5	SSQFWAKSSUYHFV-YVTPCJIFSA-N	C42H78NO8P	POS	CCCCCCCCCCCCCC(=O)O[C@H](COC(=O)CCC/C=C\C/C=C\C/C=C\CCCCCCCC)COP(=O)([O-])OCC[N+](C)(C)C	M757T37			HMDB0008361	53478943	Lipids and lipid-like molecules	Glycerophospholipids	Glycerophosphocholines	2.91315e+06	3.8949e+06	4.73786e+06	983704	1.015e+06	2.46511e+06	268570	134295	303491	312630	264286	116448	1.14429e+07	1.1532e+07	1.0158e+07	1.02643e+07	3.55943e+06	5.76624e+06	5.6484e+06	8.98465e+06	6.86336e+06
2,4,12-Octadecatrienoic acid isobutylamide	2.35	level2			334.31	17.1	PCWWIOUZYOPZHT-VBUSEHTESA-N	C22H39NO	POS	CCCCC/C=C\CCCCCC/C=C/C=C/C(=O)NCC(C)C	M334T17_2	151391-69-4		HMDB0032033	25221579	Lipids and lipid-like molecules	Fatty Acyls	Fatty amides	1.27251e+07	1.43957e+07	1.97303e+07	1.71214e+07	1.74318e+07	1.97119e+07	1.93588e+07	1.97978e+07	2.17619e+07	2.28896e+07	2.73638e+07	1.32373e+07	2.40222e+07	2.60638e+07	1.198e+07	1.75941e+07	1.90748e+07	1.55614e+07	1.7199e+07	1.70078e+07	1.78185e+07
N-[2-(5,6-Dimethyl-1h-Benzimidazol-2-Yl)ethyl]-4-(4h-1,2,4-Triazol-4-Yl)benzamide	2.34	level2			361.182	118.7	QNOXZLGNUKPKFJ-UHFFFAOYSA-N	C20H20N6O	POS	CC1=CC2=C(C=C1C)N=C(N2)CCNC(=O)C3=CC=C(C=C3)N4C=NN=C4	M361T119_2	1214495-53-0				Organoheterocyclic compounds	Azoles	Triazoles	0	0	0	0	4612.48	0	0	0	0	6.10631e+06	9.49608e+06	2.55675e+07	4.47697e+06	4.62499e+06	7.02307e+06	0	0	0	0	0	4766.07
[2-(4-Bromophenyl)-5-oxocyclopent-1-en-1-yl]acetic acid	2.34	level2			292.983	105.6	CMKICRQKPIPRJE-UHFFFAOYSA-N	C13H11BrO3	NEG	C1CC(=O)C(=C1C2=CC=C(C=C2)Br)CC(=O)O	M293T106	780813-06-1				Benzenoids	Benzene and substituted derivatives	Halobenzenes	0	0	0	0	0	0	0	0	0	650600	661093	580108	489840	672547	598121	0	0	0	553920	0	2339.24
2-(Dipentylamino)-2-(hydroxymethyl)propane-1,3-diol	2.34	level2			262.238	31.9	ALZBELOYRYTVJO-UHFFFAOYSA-N	C14H31NO3	POS	CCCCCN(CCCCC)C(CO)(CO)CO	M262T32_2	61206-64-2				Organic nitrogen compounds	Organonitrogen compounds	Amines	2.61248e+06	3.07866e+06	3.07507e+06	3.20543e+06	3.01784e+06	2.55686e+06	3.67038e+06	3.11887e+06	3.08772e+06	4.59843e+06	4.5601e+06	5.6271e+06	5.53494e+06	4.1287e+06	3.72407e+06	3.16342e+06	2.65948e+06	2.56812e+06	2.64284e+06	2.87533e+06	3.97645e+06
(5-acetyloxy-6-hydroxy-10a-methoxy-4,4,7,11b-tetramethyl-9-oxo-1,2,3,4a,5,6,6a,7,11,11a-decahydronaphtho[2,1-f][1]benzofuran-3-yl) acetate	2.34	level2			465.248	14.9	MIFAMIONJNEQDA-UHFFFAOYSA-N	C25H36O8	POS	CC1C2C(CC3(C1=CC(=O)O3)OC)C4(CCC(C(C4C(C2O)OC(=O)C)(C)C)OC(=O)C)C	M465T15					Organoheterocyclic compounds	Naphthofurans	Naphthofurans	907232	968512	913539	1.62279e+06	1.40276e+06	1.96754e+06	1.15511e+06	845913	1.45654e+06	442695	291723	1.3938e+06	477394	363284	458168	966483	1.11395e+06	1.32774e+06	1.63015e+06	2.08382e+06	1.2198e+06
(2S)-2-phenyl-2-[3,4,5-trihydroxy-6-[(3,4,5-trihydroxyoxan-2-yl)oxymethyl]oxan-2-yl]oxyacetonitrile	2.34	level2			426.135	14.5	YYYCJNDALLBNEG-DSXIUOPWSA-N	C19H25NO10	NEG	C1C(C(C(C(O1)OCC2C(C(C(C(O2)O[C@H](C#N)C3=CC=CC=C3)O)O)O)O)O)O	M426T15					Organic oxygen compounds	Organooxygen compounds	Carbohydrates and carbohydrate conjugates	1.02245e+06	1.32783e+06	529947	675987	585426	1.00013e+06	1.0569e+06	1.29039e+06	1.55554e+06	509586	1.0495e+06	486014	490972	516504	683250	1.08176e+06	2.49292e+06	1.13141e+06	343878	2.25146e+06	1.06966e+06
Beclomethasone	2.33	level2			409.182	197.3	NBMKJKDGKREAPL-DVTGEIKXSA-N	C22H29ClO5	POS	C[C@H]1C[C@H]2[C@@H]3CCC4=CC(=O)C=C[C@@]4([C@]3([C@H](C[C@@]2([C@]1(C(=O)CO)O)C)O)Cl)C	M409T197	4419-39-0				Lipids and lipid-like molecules	Steroids and steroid derivatives	Hydroxysteroids	0	0	0	0	0	0	0	0	3037.86	583315	632247	619687	605011	570626	560968	0	125661	0	0	0	2343.91
methyl 3-acetyloxy-16-hydroxy-10-(hydroxymethyl)-4,4,8,12,13,16-hexamethyl-15,17-dioxo-2,3,5,6,7,9-hexahydro-1H-cyclopenta[a]phenanthrene-14-carboxylate	2.33	level2			503.265	33.4	IXGUNSHOXQIWHW-UHFFFAOYSA-N	C28H40O8	NEG	CC1=CC2C(CCC3C2(CCC(C3(C)C)OC(=O)C)CO)(C4(C1(C(=O)C(C4=O)(C)O)C)C(=O)OC)C	M503T33					Lipids and lipid-like molecules	Steroids and steroid derivatives	Steroid esters	113760	73024.6	179536	2.3975e+06	3.8681e+06	3.07688e+06	0	0	0	0	0	50949.1	9805.86	5517.96	0	95710.3	22617.9	125136	572896	600856	707828
Peltatoside	2.33	level2			595.134	31.2	YNMFDPCLPIMRFD-KSPKLRDJSA-N	C26H28O16	NEG	C1[C@@H]([C@@H]([C@H]([C@@H](O1)OC[C@@H]2[C@H]([C@@H]([C@H]([C@@H](O2)OC3=C(OC4=CC(=CC(=C4C3=O)O)O)C5=CC(=C(C=C5)O)O)O)O)O)O)O)O	M595T31	23284-18-6				Phenylpropanoids and polyketides	Flavonoids	Flavonoid glycosides	0	0	29300.1	66312.7	62518	10530.7	0	4330.8	0	0	0	0	0	0	0	0	23870.4	0	0	35437.8	20007.5
PA(18:3(9Z,12Z,15Z)/16:1(9Z))	2.33	level2			669.457	25.7	FMVPOURZRALCEK-VUDIUUJVSA-N	C37H65O8P	POS	CCCCCC/C=C\CCCCCCCC(=O)O[C@H](COC(=O)CCCCCCC/C=C\C/C=C\C/C=C\CC)COP(=O)(O)O	M669T26_2			HMDB0115004	52928994	Lipids and lipid-like molecules	Glycerophospholipids	Glycerophosphates	6.44103e+06	4.74679e+06	7.45763e+06	9.07159e+06	6.11688e+06	3.3945e+06	4.14717e+06	7.48183e+06	5.54333e+06	2.98891e+07	3.4949e+07	1.0988e+08	2.0336e+07	3.34295e+07	3.60413e+07	6.25869e+06	7.2227e+06	5.84065e+06	6.38042e+06	4.27009e+06	1.01241e+07
trans-Epoxysuccinyl-L-leucylamido-(4-guanidino)butane	2.33	level2			356.197	14.4	LTLYEAJONXGNFG-DCAQKATOSA-N	C15H27N5O5	NEG	CC(C)C[C@@H](C(=O)NCCCCN=C(N)N)NC(=O)[C@@H]1[C@H](O1)C(=O)O	M356T14	66701-25-5				Organoheterocyclic compounds	Epoxides	Oxirane carboxylic acids and derivatives	1.76905e+06	1.44715e+06	2.45738e+06	2.35435e+06	2.58866e+06	2.7862e+06	2.45931e+06	1.72678e+06	2.48483e+06	837411	1.11076e+06	780677	908715	881421	1.20581e+06	2.35587e+06	2.24386e+06	2.87708e+06	3.25404e+06	3.07514e+06	3.75593e+06
2,3,8,9-Tetrahydroxybenzo(1,2-b:4,5-b')bisbenzofuran-6,12-dione	2.33	level2			353.026	250	PDICCECAPKBDBB-UHFFFAOYSA-N	C18H8O8	POS	C1=C2C(=CC(=C1O)O)OC3=C2C(=O)C4=C(C3=O)C5=CC(=C(C=C5O4)O)O	M353T250	479-64-1		HMDB0030552	135464206	Organoheterocyclic compounds	Benzofurans	Benzofurans	53001.9	52054.2	32672.8	64131.4	80812.9	61228.9	4216.91	10284.1	9608.58	31210.9	105349	44181.2	10806.6	28980.6	24012.1	7661.79	177778	147234	0	0	10284.1
3-(4-Methylpent-3-enyl)thiophene	2.33	level2			167.089	157.2	UAGFAMQTBLSQSU-UHFFFAOYSA-N	C10H14S	POS	CC(=CCCC1=CSC=C1)C	M167T157	62469-65-2		HMDB0038183	566107	Organoheterocyclic compounds	Heteroaromatic compounds	Heteroaromatic compounds	225460	215924	488507	309774	225603	335857	601076	246609	408995	474111	469857	434802	2.00676e+06	1.77974e+06	1.7902e+06	1.08641e+06	555680	249727	195051	136556	139058
1-(9Z,12Z-octadecadienoyl)-2-pentadecanoyl-glycero-3-phosphocholine	2.33	level2			744.552	39.8	SBNDHGBVMZMSNL-UESLNCBNSA-N	C41H78NO8P	POS	CCCCCCCCCCCCCCC(=O)O[C@H](COC(=O)CCCCCCC/C=C\C/C=C\CCCCC)COP(=O)([O-])OCC[N+](C)(C)C	M745T40			HMDB0008132	52922715	Lipids and lipid-like molecules	Glycerophospholipids	Glycerophosphocholines	785813	1.3107e+06	1.85312e+06	354942	409458	776093	69041	191977	184565	419128	459361	254500	4.23229e+06	4.61348e+06	4.47236e+06	2.30416e+06	937671	1.0863e+06	2.89917e+06	5.04708e+06	3.87239e+06
[(3R,4S,8S,8aS)-3-hydroxy-6,8a-dimethyl-8-[(Z)-2-methylbut-2-enoyl]oxy-3-propan-2-yl-1,2,3a,4,5,8-hexahydroazulen-4-yl] 4-hydroxybenzoate	2.32	level2			455.25	140.8	NUXKLJINNAOFAH-GLKIMFHVSA-N	C27H36O6	NEG	C/C=C(/C)\C(=O)O[C@H]1C=C(C[C@@H](C2[C@@]1(CC[C@]2(C(C)C)O)C)OC(=O)C3=CC=C(C=C3)O)C	M455T141	1214975-11-7				Lipids and lipid-like molecules	Prenol lipids	Sesquiterpenoids	0	0	2873.83	0	1821.37	0	1726.3	0	1236.35	387450	569535	1.34441e+06	350041	385807	492682	1511.79	0	2046.72	26063.1	0	0
Conhydrinone	2.32	level2			142.122	104.3	FDOBDBWYWMTMKT-UHFFFAOYSA-N	C8H15NO	POS	CCC(=O)C1CCCCN1	M142T104	97073-23-9		HMDB0033364	426124	Organoheterocyclic compounds	Piperidines	Piperidines	2.54845e+06	1.39367e+06	2.37767e+06	2.47717e+06	752071	831050	1.28487e+06	2.32795e+06	2.38148e+06	6.92449e+06	7.67612e+06	6.63475e+06	6.10227e+06	6.65982e+06	6.08386e+06	2.10303e+06	2.2493e+06	2.23943e+06	2.07429e+06	1.31681e+06	2.17184e+06
1-Vaccenoyl-2-pentadecanoyl-sn-glycero-3-phosphocholine	2.32	level2			746.567	38.8	MPKWBLNZRGSXJM-MGIDVFSBSA-N	C41H80NO8P	POS	CCCCCCCCCCCCCCC(=O)O[C@H](COC(=O)CCCCCCCCC/C=C\CCCCCC)COP(=O)([O-])OCC[N+](C)(C)C	M747T39		C00157	HMDB0008066	53478715	Lipids and lipid-like molecules	Glycerophospholipids	Glycerophosphocholines	409809	543424	353219	136185	178747	424583	125782	29314.3	54215.8	189880	212900	187013	2.49027e+06	2.56317e+06	2.77907e+06	2.3249e+06	838031	1.50252e+06	1.53756e+06	2.20767e+06	1.94179e+06
methyl 3-acetyloxy-10-formyl-16-hydroxy-4,4,8,12,13,16-hexamethyl-15,17-dioxo-2,3,5,6,7,9-hexahydro-1H-cyclopenta[a]phenanthrene-14-carboxylate	2.32	level2			501.243	22.2	VNBOCIKTDWMWMX-UHFFFAOYSA-N	C28H38O8	NEG	CC1=CC2C(CCC3C2(CCC(C3(C)C)OC(=O)C)C=O)(C4(C1(C(=O)C(C4=O)(C)O)C)C(=O)OC)C	M501T22					Lipids and lipid-like molecules	Steroids and steroid derivatives	Steroid esters	644844	603363	311163	629808	741685	686772	1.86606e+06	414436	794709	953366	728732	855020	793253	763824	522039	505278	537377	742839	331874	331727	290947
(E)-3-(4-acetyloxy-2,3-dihydroxy-2,5,5,8a-tetramethyl-3,4,4a,6,7,8-hexahydro-1H-naphthalen-1-yl)prop-2-enoic acid	2.32	level2			353.2	13.9	OZESVNMBZAEFCX-BQYQJAHWSA-N	C19H30O6	NEG	CC(=O)OC1C2C(CCCC2(C(C(C1O)(C)O)/C=C/C(=O)O)C)(C)C	M353T14_2	1379792-18-3				Organic acids and derivatives	Carboxylic acids and derivatives	Dicarboxylic acids and derivatives	2.00947e+08	1.58772e+08	2.39256e+08	2.45219e+08	2.16172e+08	4.12445e+08	2.5483e+08	1.97975e+08	2.21829e+08	7.06455e+07	6.57285e+07	7.73663e+07	7.86112e+07	5.80569e+07	8.27391e+07	1.987e+08	1.98304e+08	3.09233e+08	2.83751e+08	4.01099e+08	3.47687e+08
14,15-Epoxyeicosa-5(z)-enoic acid	2.32	level2			325.271	13.5	KZTLOTWHEAHQAZ-CLFYSBASSA-N	C20H36O3	POS	CCCCCC1C(O1)CCCCCCC/C=C\CCCC(=O)O	M325T14	519038-92-7				Lipids and lipid-like molecules	Fatty Acyls	Fatty acids and conjugates	221520	223423	224485	355933	339004	375962	235419	259816	246947	56178.7	41439.1	52384.1	47165.4	81005.8	71084.7	230826	189292	291803	323524	373877	263897
beta1-Chaconine	2.32	level2			706.457	115.3	ZLSYCIYRYZUJCZ-UHFFFAOYSA-N	C39H63NO10	POS	CC1CCC2C(C3C(N2C1)CC4C3(CCC5C4CC=C6C5(CCC(C6)OC7C(C(C(C(O7)CO)O)O)OC8C(C(C(C(O8)C)O)O)O)C)C)C	M706T115	472-51-5		HMDB0030321	12302820	Lipids and lipid-like molecules	Steroids and steroid derivatives	Steroidal glycosides	0	14013	0	0	0	0	0	0	0	2.98342e+06	4.61928e+06	1.28747e+07	2.56761e+06	2.86538e+06	6.15617e+06	0	142954	164915	0	0	0
2-[(4-chlorophenyl)formamido]-3-(1H-indol-3-yl)propanoic acid	2.31	level2			341.072	105.9	QJERBBQXOMUURJ-UHFFFAOYSA-N	C18H15ClN2O3	NEG	C1=CC=C2C(=C1)C(=CN2)CC(C(=O)O)NC(=O)C3=CC=C(C=C3)Cl	M341T106	39544-74-6		HMDB0249033	2787526	Benzenoids	Benzene and substituted derivatives	Benzoic acids and derivatives	89142.9	124142	120188	72408.2	81192.5	74640.4	16424.8	12836.1	14656.5	161655	150244	171147	76061.8	193846	153344	62040.4	37970.8	47704.4	158218	581611	605802
LysoPC(18:3(9Z,12Z,15Z))	2.31	level2			518.32	123.7	WKQNRCYKYCKESD-YVHLTTHBSA-N	C26H48NO7P	POS	CC/C=C\C/C=C\C/C=C\CCCCCCCC(=O)OC[C@H](COP(=O)([O-])OCC[N+](C)(C)C)O	M518T124_3			HMDB0010388	24779469	Lipids and lipid-like molecules	Glycerophospholipids	Glycerophosphocholines	0	21077.9	0	7185.72	12678.8	5006.46	3951.94	0	0	5.19684e+06	6.42075e+06	8.75913e+06	6.77432e+07	6.96659e+07	5.66025e+07	0	647692	44121.9	0	0	0
Phosphatidylcholine(20:5/15:0)	2.31	level2			766.535	58.3	LSYAJRTVZQKSRW-BPFCGSCHSA-N	C43H76NO8P	POS	CCCCCCCCCCCCCCC(=O)OC(COC(=O)CCC/C=C\C/C=C\C/C=C\C/C=C\C/C=C\CC)COP(=O)([O-])OCC[N+](C)(C)C	M767T58			HMDB0008494	53479123	Lipids and lipid-like molecules	Glycerophospholipids	Glycerophosphocholines	17635	43619.1	122777	2891.3	10893.9	25592	8293.34	2802.58	8382.79	97967.5	190428	408742	530899	478049	349230	235300	41588.3	67654.2	283962	612865	388167
3-Hydroxyglutaric acid	2.31	level2			147.03	45	ZQHYXNSQOIDNTL-UHFFFAOYSA-N	C5H8O5	NEG	C(C(CC(=O)O)O)C(=O)O	M147T45	638-18-6		HMDB0000428	181976	Organic acids and derivatives	Hydroxy acids and derivatives	Beta hydroxy acids and derivatives	1.77621e+06	3.7564e+06	4.03436e+06	2.87843e+06	1.80195e+06	3.36139e+06	1.51341e+06	7.13858e+07	774892	1.06511e+08	948683	1.08837e+08	2.4879e+06	4.593e+06	2.35182e+06	1.11173e+06	1.21651e+06	6.07611e+07	6.2132e+06	5.26446e+06	5.93272e+06
PC(20:4(8Z,11Z,14Z,17Z)/15:0)	2.31	level2			768.551	37.5	AWUXYTGHWWSMNI-WRMCHHCUSA-N	C43H78NO8P	POS	CCCCCCCCCCCCCCC(=O)O[C@H](COC(=O)CCCCCC/C=C\C/C=C\C/C=C\C/C=C\CC)COP(=O)([O-])OCC[N+](C)(C)C	M769T37			HMDB0008461	53479061	Lipids and lipid-like molecules	Glycerophospholipids	Glycerophosphocholines	894939	1.18156e+06	1.58987e+06	342655	545814	824692	179122	170463	265782	571645	503529	328944	5.32582e+06	6.28368e+06	6.07402e+06	1.77253e+06	1.21147e+06	1.61047e+06	2.98763e+06	4.81396e+06	4.0448e+06
PC(16:1(9Z)/22:6(4Z,7Z,10Z,13Z,16Z,19Z))	2.31	level2			804.551	35.9	DLRNZUPJXRVWRW-FKZZUUMNSA-N	C46H78NO8P	POS	CCCCCC/C=C\CCCCCCCC(=O)OC[C@H](COP(=O)([O-])OCC[N+](C)(C)C)OC(=O)CC/C=C\C/C=C\C/C=C\C/C=C\C/C=C\C/C=C\CC	M805T36_1			HMDB0008023	24778773	Lipids and lipid-like molecules	Glycerophospholipids	Glycerophosphocholines	6.10983e+06	7.4769e+06	5.90893e+06	1.41466e+06	1.39972e+06	2.96621e+06	552674	268191	792172	817776	765350	0	1.58888e+07	1.39859e+07	1.13637e+07	1.07421e+07	5.23698e+06	8.51644e+06	7.4424e+06	7.3189e+06	6.21279e+06
PE(P-18:1(9Z)/22:6(4Z,7Z,10Z,13Z,16Z,19Z))	2.31	level2			772.529	35.1	UKPNUUDYLNCIOE-IZHHWLPXSA-N	C45H76NO7P	NEG	CCCCCCCC/C=C\CCCCCC/C=C\OC[C@H](COP(=O)(O)OCCN)OC(=O)CC/C=C\C/C=C\C/C=C\C/C=C\C/C=C\C/C=C\CC	M773T35			HMDB0011460	52925039	Lipids and lipid-like molecules	Glycerophospholipids	Glycerophosphoethanolamines	400079	478612	662677	174481	218031	433709	50343.1	39965.5	50956.6	73783.7	28196.6	89015.1	7.81444e+06	9.27596e+06	8.38921e+06	1.47357e+06	506632	828643	1.49542e+06	2.22492e+06	1.93051e+06
panaxoside A progenin	2.31	level2			639.451	23.7	XNGXWSFSJIQMNC-UHFFFAOYSA-N	C36H62O9	POS	CC(=CCCC(C)(C1CCC2(C1C(CC3C2(CC(C4C3(CCC(C4(C)C)O)C)O)C)O)C)OC5C(C(C(C(O5)CO)O)O)O)C	M639T24_2	53963-43-2		HMDB0039555	12855923	Lipids and lipid-like molecules	Prenol lipids	Triterpenoids	4.26914e+06	2.41896e+06	2.91337e+06	3.25113e+06	2.8075e+06	961215	1.10323e+06	3.24759e+06	2.40424e+06	1.04005e+07	1.40883e+07	3.52603e+07	7.3359e+06	1.2507e+07	1.0945e+07	2.35926e+06	3.52642e+06	1.9147e+06	2.22536e+06	1.51484e+06	4.87212e+06
Methylenediphosphonic acid	2.3	level2			174.956	141.7	MBKDYNNUVRNNRF-UHFFFAOYSA-N	CH6O6P2	NEG	C(P(=O)(O)O)P(=O)(O)O	M175T142	1984-15-2		HMDB0254641	16124	Organic acids and derivatives	Organic phosphonic acids and derivatives	Bisphosphonates	404017	479876	913147	441550	412436	686175	283303	89668.6	219258	837274	822187	805479	722202	732378	810147	451300	501695	334646	1.17554e+06	107186	597111
Virodhamine	2.3	level2			348.288	17.2	DLHLOYYQQGSXCC-DOFZRALJSA-N	C22H37NO2	POS	CCCCC/C=C\C/C=C\C/C=C\C/C=C\CCCC(=O)OCCN	M348T17_1	287937-12-6		HMDB0013655	5712057	Lipids and lipid-like molecules	Fatty Acyls	Fatty acid esters	3.57864e+06	5.42413e+06	4.87686e+06	5.31735e+06	6.62332e+06	5.19274e+06	5.74625e+06	5.73178e+06	5.35332e+06	1.17324e+07	1.41167e+07	6.98024e+06	1.23229e+07	1.36088e+07	4.34952e+06	5.44511e+06	3.90636e+06	4.69347e+06	6.19779e+06	4.43985e+06	4.27106e+06
(8-Hydroxy-3,6-dimethylidene-2-oxospiro[3a,4,5,6a,7,8,9a,9b-octahydroazuleno[4,5-b]furan-9,2'-oxirane]-4-yl) 2-(hydroxymethyl)prop-2-enoate	2.29	level2			363.141	131.2	HEJVISJCOQSDIH-UHFFFAOYSA-N	C19H22O7	POS	C=C1CC(C2C(C3C1CC(C34CO4)O)OC(=O)C2=C)OC(=O)C(=C)CO	M363T131	64205-84-1		HMDB0341335	182407	Lipids and lipid-like molecules	Prenol lipids	Terpene lactones	6023.52	8240.15	11456.4	9780.59	4562.94	11695	8185.68	0	9604.88	1.05188e+06	1.95275e+06	4.00016e+06	925526	911499	1.19872e+06	4292.98	26024	9667.37	13388.8	27365.6	13528.2
Quercetagetin	2.29	level2			317.027	105.7	ZVOLCUVKHLEPEV-UHFFFAOYSA-N	C15H10O8	NEG	C1=CC(=C(C=C1C2=C(C(=O)C3=C(O2)C=C(C(=C3O)O)O)O)O)O	M317T106	90-18-6				Phenylpropanoids and polyketides	Flavonoids	Flavones	5133.19	11285	18419.7	14850.5	2374.75	19591.1	9216.08	7239.84	6589.14	192884	227844	190287	90181.8	236899	216396	5527.91	18924.8	1853.05	147591	2450.81	9036.71
3,5-Dimethoxy-4-(sulfooxy)benzoic acid	2.29	level2			277.005	105.5	RUXRRHGJTRVOSL-UHFFFAOYSA-N	C9H10O8S	NEG	COC1=CC(=CC(=C1OS(=O)(=O)O)OC)C(=O)O	M277T106			HMDB0131461	85519434	Benzenoids	Benzene and substituted derivatives	Benzoic acids and derivatives	5682.67	4647.56	3317.17	2569.5	5261.74	9137.63	14466.7	12619.9	13037.4	740285	797845	744421	310550	348001	431111	7483.54	14660.9	16940.3	619315	2754.75	3881.46
(1,5-dimethyl-1H-pyrazol-3-yl)methanamine	2.29	level2			126.102	83.2	JGYXJOBBROGMLL-UHFFFAOYSA-N	C6H11N3	POS	CC1=CC(=NN1C)CN	M126T83	423768-52-9				Organic nitrogen compounds	Organonitrogen compounds	Amines	2.69485e+06	3.74254e+06	3.01042e+06	2.6192e+06	2.52513e+06	2.40843e+06	2.40824e+06	16400	2.3663e+06	2.45655e+06	1.27352e+06	1.29989e+06	1.74685e+06	2.54486e+06	3.22719e+06	3.06571e+06	49921.1	33374.4	3.16287e+06	88617.7	3.0719e+06
2-(2,4-Difluorophenoxy)acetohydrazide	2.29	level2			203.062	37.5	CTECUEHRWHKWDJ-UHFFFAOYSA-N	C8H8F2N2O2	POS	C1=CC(=C(C=C1F)F)OCC(=O)NN	M203T37	588676-13-5				Benzenoids	Phenol ethers	Phenol ethers	1.9329e+06	1.74272e+06	4.28447e+06	1.8968e+06	1.38648e+06	2.31771e+06	1.52984e+06	940788	1.31068e+06	1.68214e+06	2.24743e+06	1.60318e+06	1.82018e+06	1.68633e+06	1.46758e+06	2.9595e+06	3.93863e+06	1.6289e+06	3.87606e+06	2.03495e+06	4.19539e+06
N,N-Dimethyl-2,2-diphenylethylamine	2.29	level2			226.159	25.7	UAUJDKBNVRSJBD-UHFFFAOYSA-N	C16H19N	POS	CN(C)CC(C1=CC=CC=C1)C2=CC=CC=C2	M226T26	7647-54-3				Benzenoids	Benzene and substituted derivatives	Diphenylmethanes	2.43144e+06	2.70816e+06	2.38469e+06	3.28085e+06	3.81204e+06	4.7516e+06	2.60281e+06	2.46286e+06	3.49648e+06	1.23369e+06	1.16202e+06	908609	1.09876e+06	1.10637e+06	1.1511e+06	2.40305e+06	3.00559e+06	1.18066e+06	2.14902e+06	714364	498019
1-Ethynylcyclohexylamine	2.29	level2			124.112	9.3	GDKOYYDQISQOMH-UHFFFAOYSA-N	C8H13N	POS	C#CC1(CCCCC1)N	M124T9_2	30389-18-5				Organic nitrogen compounds	Organonitrogen compounds	Cyclohexylamines	5.97053e+06	6.02074e+06	3.88097e+06	5.94949e+06	5.95726e+06	5.44474e+06	3.28761e+06	6.2386e+06	4.95761e+06	5.76325e+06	6.64623e+06	6.25129e+06	5.74165e+06	5.65062e+06	5.55524e+06	5.55216e+06	5.1365e+06	4.56304e+06	5.93298e+06	5.29954e+06	5.8962e+06
1,2-Benzenediol, 4-((1R)-1-hydroxy-2-(methylamino)ethyl)-, mono(hydrogen sulfate) (ester)	2.29	level2			264.054	157.2	AELFRHHZGTVYGJ-QMMMGPOBSA-N	C9H13NO6S	POS	CNC[C@@H](C1=CC(=C(C=C1)OS(=O)(=O)O)O)O	M264T157	77469-50-2		HMDB0001876	3035453	Organic acids and derivatives	Organic sulfuric acids and derivatives	Arylsulfates	13223.1	14948.6	4056.45	18206.8	12020	16016.4	20061.4	9545.48	18523.7	67736.8	105692	58913.7	266596	226192	227366	16476.2	157652	31899.9	41481.3	55250.7	63227.9
Cholestan-3-one	2.29	level2			425.317	113	PESKGJQREUXSRR-UHFFFAOYSA-N	C27H46O	POS	CC(C)CCCC(C)C1CCC2C1(CCC3C2CCC4C3(CCC(=O)C4)C)C	M425T113			HMDB0250161	85881	Lipids and lipid-like molecules	Steroids and steroid derivatives	Cholestane steroids	41705.7	57425.4	63393.5	35647.4	85790.8	71029.5	56301.4	50830.9	55975	0	0	0	0	0	0	51297.2	59727.6	55210.1	44985.6	75344.3	53640.2
2-Bromo-5-fluoro-N-isopropylbenzamide	2.28	level2			260.012	227.3	JMGZGVYFFZYKKM-UHFFFAOYSA-N	C10H11BrFNO	POS	CC(C)NC(=O)C1=C(C=CC(=C1)F)Br	M260T227	951884-14-3				Benzenoids	Benzene and substituted derivatives	Benzoic acids and derivatives	37471.7	28691.9	28782.1	33767.1	30947.7	40794.6	286603	594616	312633	2.98542e+06	2.96741e+06	2.96426e+06	2.76116e+06	2.64133e+06	2.71479e+06	913007	3.90765e+06	629934	15885	7045.79	31068.8
Piperazine-2-carbonitrile	2.28	level2			112.087	158.4	FXGJYEBAJZLAJX-UHFFFAOYSA-N	C5H9N3	POS	C1CNC(CN1)C#N	M112T158	187589-36-2				Organoheterocyclic compounds	Diazinanes	Piperazines	697493	729414	893830	680830	594152	728571	882052	414081	616350	814146	902189	734644	864668	8778.1	805861	470696	890562	1.43065e+06	2.80409e+06	3.86333e+06	3.74385e+06
2-Aminohistamine	2.28	level2			127.098	144.7	PDWGQCUSLDPUFM-UHFFFAOYSA-N	C5H10N4	POS	C1=C(NC(=N1)N)CCN	M127T145	39050-13-0				Organic nitrogen compounds	Organonitrogen compounds	Amines	1.55289e+06	1.43118e+06	449187	858742	782659	1.71647e+06	998346	952061	223576	744990	962758	610526	2.89568e+06	2.4474e+06	2.61396e+06	1.5745e+06	6.35469e+07	1.92567e+06	334881	331159	337569
1-(Morpholin-4-yl)hexadecan-1-one	2.28	level2			326.305	17.2	CSXWLOVEZJWZMB-UHFFFAOYSA-N	C20H39NO2	POS	CCCCCCCCCCCCCCCC(=O)N1CCOCC1	M326T17	5299-68-3				Organoheterocyclic compounds	Oxazinanes	Morpholines	2.26066e+07	2.26399e+07	3.07318e+07	2.78361e+07	2.88514e+07	2.66606e+07	2.62456e+07	2.82735e+07	2.72142e+07	3.54729e+07	4.59542e+07	2.64526e+07	3.7106e+07	4.64544e+07	2.06699e+07	2.66511e+07	2.557e+07	2.79404e+07	2.60816e+07	2.88974e+07	2.57793e+07
(E)-4-[3-[(E)-hept-1-enyl]-2,5-dihydroxy-4-(hydroxymethyl)-7-oxabicyclo[4.1.0]hept-3-en-1-yl]-2-methylbut-2-enoic acid	2.28	level2			351.184	13.2	AGWIINKICRXDEB-ANKZSMJWSA-N	C19H28O6	NEG	CCCCC/C=C/C1=C(C(C2C(C1O)(O2)C/C=C(\C)/C(=O)O)O)CO	M351T13	1217865-45-6				Lipids and lipid-like molecules	Fatty Acyls	Fatty acids and conjugates	1.49302e+06	2.56783e+06	1.74752e+06	1.6281e+06	1.20102e+06	2.18641e+06	1.6133e+06	1.56031e+06	5.7047e+06	587829	352571	699907	846166	441812	717733	3.82964e+06	1.88951e+06	7.78246e+06	1.20972e+07	2.237e+06	1.85853e+06
4-Methylpiperidine-1-carboximidamide	2.27	level2			142.133	170.8	NIWNTTFADJMCIT-UHFFFAOYSA-N	C7H15N3	POS	CC1CCN(CC1)C(=N)N	M142T171	73771-19-4				Organoheterocyclic compounds	Piperidines	Piperidines	864407	894175	675449	950856	92423	923450	136786	327136	139334	2.75411e+06	5.54766e+06	3.21981e+06	2.81002e+06	2.39538e+06	2.63715e+06	158065	852433	342869	637588	166460	740894
1-Docosanoyl-glycero-3-phosphoethanolamine	2.27	level2			538.385	120.2	NYSQCLMCGRAJJQ-AREMUKBSSA-N	C27H56NO7P	POS	CCCCCCCCCCCCCCCCCCCCCC(=O)OC[C@H](COP(=O)(O)OCCN)O	M538T120			HMDB0011520	52925144	Lipids and lipid-like molecules	Glycerophospholipids	Glycerophosphoethanolamines	0	0	0	0	0	0	0	0	0	147770	128502	95590.6	4.54639e+06	3.46315e+06	3.34141e+06	0	56809.2	2694.04	0	0	0
SM(d18:1/20:0)	2.27	level2			759.63	108.7	AADLTHQNYQJHQV-SVLGDMRNSA-N	C43H87N2O6P	POS	CCCCCCCCCCCCCCCCCCCC(=O)N[C@@H](COP(=O)([O-])OCC[N+](C)(C)C)[C@@H](/C=C/CCCCCCCCCCCCC)O	M760T109	121999-68-6	C00550	HMDB0012102	44260124	Lipids and lipid-like molecules	Sphingolipids	Phosphosphingolipids	60914.6	87209.7	89074.2	47012.5	41129.5	69893	74703.5	85796	53748.5	192090	302429	243050	74692.1	63794.8	454578	69620.4	131482	120878	63134.4	61182.8	83293.5
N-methyl-1-(1-methyl-1H-imidazol-2-yl)methanamine	2.27	level2			126.102	22	YFSZWZHEKIMAJJ-UHFFFAOYSA-N	C6H11N3	POS	CNCC1=NC=CN1C	M126T22	642075-19-2				Organic nitrogen compounds	Organonitrogen compounds	Amines	9.28488e+06	3.32865e+07	2.97689e+07	9.2869e+06	9.14325e+06	9.96454e+06	3.44869e+07	3.39643e+07	3.52125e+07	4.27501e+06	5.00214e+06	5.80553e+06	4.55296e+06	7.06455e+06	3.91208e+06	6.34282e+06	3.29078e+07	3.4554e+07	5.65814e+06	3.3389e+07	5.23817e+06
5,7,8-Trihydroxyflavanone 7-glucoside	2.27	level2			435.131	105.1	BDRAFLNAVDEXHK-UHFFFAOYSA-N	C21H22O10	POS	C1C(OC2=C(C1=O)C(=CC(=C2O)OC3C(C(C(C(O3)CO)O)O)O)O)C4=CC=CC=C4	M435T105			HMDB0038775	131752464	Phenylpropanoids and polyketides	Flavonoids	Flavonoid glycosides	0	0	0	0	0	0	0	0	0	25476.7	0	8530.29	20678.5	77252.3	58058.9	0	0	0	0	0	0
14-(5-Ethyl-6-methylheptan-2-yl)-2,15-dimethyltetracyclo[8.7.0.0^{2,7}.0^{11,15}]heptadecane-5,8-dione	2.27	level2			429.372	16.5	HMMVBUVVQLUGQA-UHFFFAOYSA-N	C29H48O2	POS	CCC(CCC(C)C1CCC2C1(CCC3C2CC(=O)C4C3(CCC(=O)C4)C)C)C(C)C	M429T17			HMDB0039822	543599	Lipids and lipid-like molecules	Steroids and steroid derivatives	Stigmastanes and derivatives	2.19639e+06	2.80864e+06	3.80365e+06	559380	821252	2.39285e+06	284528	397003	344725	1.30669e+06	1.74412e+06	445704	2.89376e+06	2.97858e+06	941941	4.65132e+06	3.14301e+06	3.8261e+06	3.76656e+06	5.52482e+06	4.73991e+06
9,10,18-Trihydroxystearic acid	2.27	level2			333.264	13.9	OISFHODBOQNZAG-UHFFFAOYSA-N	C18H36O5	POS	C(CCCCO)CCCC(C(CCCCCCCC(=O)O)O)O	M333T14_2	17705-68-9	C19621	HMDB0034295	5282938	Lipids and lipid-like molecules	Fatty Acyls	Fatty acids and conjugates	75995.5	136557	34061.9	92110.7	50668.7	122982	91511.7	67370.4	354996	4322.17	2855.12	14789.2	3228.37	10014.8	17585.9	131105	91981.2	418895	487965	162002	99549.1
(+)-Lucidumol A	2.27	level2			473.36	13.5	LVGCWXNRZNCAJG-UHFFFAOYSA-N	C30H48O4	POS	CC(CCC(C(C)(C)O)O)C1CCC2(C1(CCC3=C2C(=O)CC4C3(CCC(=O)C4(C)C)C)C)C	M473T13	217476-73-8		HMDB0033233	75596296	Lipids and lipid-like molecules	Prenol lipids	Triterpenoids	142779	129772	74518.7	147989	127394	208938	146088	138512	150759	360661	213251	324874	403724	539011	506614	54103.9	154726	192017	127852	200053	198214
N-(3-oxo-9Z-hexadecenoyl)-homoserine lactone	2.26	level2			352.247	318.6	NNIVINPZTHXZNK-ZEVQVBBLSA-N	C20H33NO4	POS	CCCCCC/C=C\CCCCCC(=O)CC(=O)N[C@H]1CCOC1=O	M352T319	479050-91-4				Organic acids and derivatives	Carboxylic acids and derivatives	Amino acids, peptides, and analogues	181250	196336	88520	210711	247248	192495	217492	189244	225678	153049	142459	135072	150711	149976	146782	208979	599286	617545	216360	178015	154308
4-(4-Iodophenyl)-1,3-thiazol-2-amine	2.26	level2			302.945	271.8	CBCNLOOXYGEQQZ-UHFFFAOYSA-N	C9H7IN2S	POS	C1=CC(=CC=C1C2=CSC(=N2)N)I	M303T272	31699-14-6				Organoheterocyclic compounds	Azoles	Thiazoles	130392	73896	37771.3	118397	694219	54322	81384.5	55302.1	57823	5.3292e+06	2.86983e+06	3.01815e+06	3.00566e+06	5.08844e+06	2.61176e+06	48025.8	2.82629e+06	3.15364e+06	31779.7	39015.2	32853.3
S-(4-Fluorophenyl)mercapturic Acid	2.26	level2			256.045	227.8	MMFMNCSNACXBFZ-UHFFFAOYSA-N	C11H12FNO3S	NEG	CC(=O)NC(CSC1=CC=C(C=C1)F)C(=O)O	M256T228_1	331-93-1				Organic acids and derivatives	Carboxylic acids and derivatives	Amino acids, peptides, and analogues	0	0	0	0	0	0	0	0	0	3.51116e+06	3.58426e+06	3.83092e+06	3.24517e+06	3.13084e+06	3.24924e+06	0	0	0	340203	0	0
4,4,7a-trimethyl-3a,5,6,7-tetrahydro-3H-indene-1-carboxylic acid	2.26	level2			209.154	50.4	ACQRUPZAAPLQQP-UHFFFAOYSA-N	C13H20O2	POS	CC1(CCCC2(C1CC=C2C(=O)O)C)C	M209T50_2	1246094-76-7				Organic acids and derivatives	Carboxylic acids and derivatives	Carboxylic acids	486307	656460	418033	373330	404816	641539	403334	1.92387e+06	377774	193592	218452	200636	199526	204949	173755	385053	384419	418302	416020	449793	391499
3-Oxocyclobutane-1-carboxylic acid	2.26	level2			113.024	38.8	IENOFRJPUPTEMI-UHFFFAOYSA-N	C5H6O3	NEG	C1C(CC1=O)C(=O)O	M113T39	23761-23-1				Organic oxygen compounds	Organooxygen compounds	Carbonyl compounds	1.21741e+07	1.35026e+07	1.52949e+07	823884	850213	3.63466e+06	9.56338e+06	8.02671e+06	1.76314e+07	6.30029e+06	2.90118e+06	6.12914e+06	9.51202e+06	1.82297e+07	8.67983e+06	1.66426e+06	9.53469e+06	2.04399e+07	1.72827e+06	1.51039e+06	1.57717e+06
2-[(7a-Hydroxy-3-oxo-5-propan-2-yl-1,3a,4,5,6,7-hexahydro-2-benzofuran-4-yl)-hydroxymethyl]prop-2-enoic acid	2.26	level2			297.135	26.7	ODZDTISSOYDHHS-UHFFFAOYSA-N	C15H22O6	NEG	CC(C)C1CCC2(COC(=O)C2C1C(C(=C)C(=O)O)O)O	M297T27_2	2108381-64-0				Lipids and lipid-like molecules	Prenol lipids	Terpene lactones	4.52385e+06	4.23877e+06	3.77679e+06	4.23701e+06	5.57354e+06	2.89038e+06	2.63274e+06	2.90181e+06	3.1315e+06	1.24221e+07	7.45632e+06	7.46877e+06	6.08125e+06	5.47973e+06	5.43494e+06	2.06955e+06	2.38427e+06	2.99676e+06	1.77077e+06	1.98891e+06	2.40055e+06
17-Hydroxycyproterone acetate	2.26	level2			433.178	16.5	HRANPRDGABOKNQ-ORGXEYTDSA-N	C24H29ClO5	POS	CC(=O)[C@]1(C[C@H]([C@@H]2[C@@]1(CC[C@H]3[C@H]2C=C(C4=CC(=O)[C@@H]5C[C@@H]5[C@]34C)Cl)C)O)OC(=O)C	M433T17	65423-26-9				Lipids and lipid-like molecules	Steroids and steroid derivatives	Pregnane steroids	2.46533e+07	1.00324e+06	1.11043e+06	684243	4.92419e+07	2.29003e+07	1.31603e+06	1.18492e+06	169958	6.15439e+07	1.30704e+08	4.70395e+07	740802	1.18837e+08	3.89964e+07	1.03334e+06	875399	1.05847e+08	683937	2.86727e+07	1.06887e+06
Gibberellin A54	2.26	level2			347.15	13.5	ZGHAVKULRAPSKM-UHFFFAOYSA-N	C19H24O6	NEG	CC12C(CC(C3(C1C(C45C3CCC(C4)C(=C)C5)C(=O)O)OC2=O)O)O	M347T13					Lipids and lipid-like molecules	Prenol lipids	Diterpenoids	4.24096e+06	3.81067e+06	3.15859e+06	4.71761e+06	5.01171e+06	5.58001e+06	5.2214e+06	2.9865e+06	4.46566e+06	3.73649e+06	2.51169e+06	3.64771e+06	3.02657e+06	2.53517e+06	3.26128e+06	4.73657e+06	2.92973e+06	4.59389e+06	6.59786e+06	4.36023e+06	3.60401e+06
(3R,4R)-3,4-dihydroxyoxolan-2-one	2.26	level2			117.019	101.7	SGMJBNSHAZVGMC-PWNYCUMCSA-N	C4H6O4	NEG	C1[C@H]([C@H](C(=O)O1)O)O	M117T102	15667-21-7		HMDB0000349	5325915	Organoheterocyclic compounds	Lactones	Gamma butyrolactones	328039	331769	244325	339276	359420	280719	554334	434026	527272	2.19144e+07	3.13992e+07	2.75366e+07	2.63078e+07	1.84247e+07	2.30253e+07	596175	349747	500978	1.26508e+07	1.02545e+06	897225
Nitrofurazone	2.26	level2			197.032	46	IAIWVQXQOWNYOU-FPYGCLRLSA-N	C6H6N4O4	NEG	C1=C(OC(=C1)[N+](=O)[O-])/C=N/NC(=O)N	M197T46	59-87-0	C08042	HMDB0014480	5447130	Organoheterocyclic compounds	Furans	Nitrofurans	2.03202e+07	2.33394e+07	2.82428e+07	2.27461e+07	2.39125e+07	2.50004e+07	4.05338e+06	3.59093e+06	7.54889e+06	2.47672e+06	2.24871e+06	2.58822e+06	4.44316e+07	4.40414e+07	4.29023e+07	1.78238e+07	5.91556e+06	1.42157e+07	8.57858e+07	9.59565e+07	9.73073e+07
[1,1'-Biphenyl]-3,3',4,4'-tetracarboxylic Acid	2.25	level2			331.045	314.5	LFBALUPVVFCEPA-UHFFFAOYSA-N	C16H10O8	POS	C1=CC(=C(C=C1C2=CC(=C(C=C2)C(=O)O)C(=O)O)C(=O)O)C(=O)O	M331T314	22803-05-0				Organic acids and derivatives	Carboxylic acids and derivatives	Tetracarboxylic acids and derivatives	1.21074e+06	1.15329e+06	23213.6	1.12924e+06	1.76589e+06	1.14861e+06	116292	49629	78482.6	6512.16	30570.8	20274.6	69681.1	77109.5	74378.8	64523.9	5.50956e+06	1.37924e+06	14248	0	0
2-[(5-Chloro-1,3-benzothiazol-2-yl)sulfanyl]acetic acid	2.25	level2			259.956	276.3	DDYDDAVBYMTKTM-UHFFFAOYSA-N	C9H6ClNO2S2	POS	C1=CC2=C(C=C1Cl)N=C(S2)SCC(=O)O	M260T276	73824-24-5				Organoheterocyclic compounds	Benzothiazoles	Benzothiazoles	491194	302037	0	423331	209416	613238	61995	14345.3	25976.3	2.29561e+06	2.25316e+06	2.54826e+06	1.98903e+06	1.94282e+06	2.3181e+06	21065.2	3.16025e+06	2.33968e+06	0	0	0
2-(2,4-dichloroanilino)-N-(oxan-4-ylmethyl)-4-(trifluoromethyl)pyrimidine-5-carboxamide	2.25	level2			449.076	267.6	TWQYWUXBZHPIIV-UHFFFAOYSA-N	C18H17Cl2F3N4O2	POS	C1COCCC1CNC(=O)C2=CN=C(N=C2C(F)(F)F)NC3=C(C=C(C=C3)Cl)Cl	M449T268	666260-75-9				Organoheterocyclic compounds	Diazines	Pyrimidines and pyrimidine derivatives	110799	8684.97	0	89710.8	26589.5	0	0	0	0	30135.7	114405	63647.5	209726	226358	232429	0	73810.1	81810.5	0	0	0
Methyl 3-[2-(2-thienyl)acetamido]thiophene-2-carboxylate	2.25	level2			282.025	121	CXOCENPNQSXLGZ-UHFFFAOYSA-N	C12H11NO3S2	POS	COC(=O)C1=C(C=CS1)NC(=O)CC2=CC=CS2	M282T121_1	676594-38-0				Organoheterocyclic compounds	Thiophenes	Thiophene carboxylic acids and derivatives	880221	459473	7.39918e+06	1.53276e+06	40728.1	68922.9	3.04362e+06	2.11459e+06	2.60662e+06	149879	152341	118266	288985	230274	261417	31567.3	210321	584525	3.008e+06	1.8271e+06	3.84162e+06
N-(5-(tert-Butyl)isoxazol-3-yl)benzo[d][1,3]dioxole-5-carboxamide	2.25	level2			289.118	105.1	ADLYLAJPPBKTSA-UHFFFAOYSA-N	C15H16N2O4	POS	CC(C)(C)C1=CC(=NO1)NC(=O)C2=CC3=C(C=C2)OCO3	M289T105_2	919458-14-3				Organoheterocyclic compounds	Benzodioxoles	Benzodioxoles	944989	21101.1	154241	2.50687e+06	1.24243e+06	1.04893e+06	93289.4	76103.1	88830.9	614855	785797	616560	384054	487681	473201	621298	17520.8	10844	792859	548147	1.05617e+06
4-(2-(4-Bromophenoxy)ethyl)morpholine	2.25	level2			286.044	65.6	SWXZUUKQIQPHIC-UHFFFAOYSA-N	C12H16BrNO2	POS	C1COCCN1CCOC2=CC=C(C=C2)Br	M286T66	836-59-9				Benzenoids	Phenol ethers	Phenol ethers	1.81031e+06	1.7301e+06	1.15257e+06	179365	1.5842e+06	256769	2.36474e+06	733796	810626	2.48479e+06	1.76681e+06	1.79908e+06	1.75576e+06	1.54503e+06	1.76993e+06	655360	2.32832e+06	1.13971e+06	1.96025e+06	2.71695e+06	966925
Nitrilotriacetic Acid	2.25	level2			190.036	44.9	MGFYIUFZLHCRTH-UHFFFAOYSA-N	C6H9NO6	NEG	C(C(=O)O)N(CC(=O)O)CC(=O)O	M190T45_2	139-13-9	C14695	HMDB0255635	8758	Organic acids and derivatives	Carboxylic acids and derivatives	Amino acids, peptides, and analogues	1.29106e+07	1.41057e+07	6.94213e+06	1.21187e+07	1.25287e+07	5.62173e+06	1.87217e+06	844096	1.55723e+06	4.49601e+06	4.29901e+06	4.89082e+06	2.28142e+07	1.54899e+07	1.57642e+07	7.87481e+06	3.44023e+06	4.34331e+06	1.05578e+07	8.17389e+06	1.89792e+07
(2S,3R,5R,10R,13R,14S,17S)-2,3,14-trihydroxy-10,13-dimethyl-17-[(2R,3R,5R)-2,3,6-trihydroxy-5,6-dimethylheptan-2-yl]-2,3,4,5,9,11,12,15,16,17-decahydro-1H-cyclopenta[a]phenanthren-6-one	2.25	level2			495.332	31.8	IJRBORPEVKCEQD-WJUVRXFPSA-N	C28H46O7	POS	C[C@H](C[C@H]([C@@](C)([C@H]1CC[C@@]2([C@@]1(CCC3C2=CC(=O)[C@H]4[C@@]3(C[C@@H]([C@@H](C4)O)O)C)C)O)O)O)C(C)(C)O	M495T32_2	20137-14-8				Lipids and lipid-like molecules	Steroids and steroid derivatives	Bile acids, alcohols and derivatives	2.07182e+06	1.57528e+06	2.27228e+06	3.50182e+06	2.1302e+06	1.61738e+06	1.70904e+06	2.77236e+06	2.31889e+06	9.72889e+06	1.09274e+07	4.01468e+07	6.03761e+06	8.43458e+06	1.07589e+07	2.13829e+06	2.24541e+06	1.58933e+06	2.14383e+06	1.48011e+06	3.36415e+06
PS(15:0/20:3(8Z,11Z,14Z))	2.25	level2			772.517	31.3	FPIQJJMODDUBEC-MSCKPROOSA-N	C41H74NO10P	POS	CCCCCCCCCCCCCCC(=O)OC[C@H](COP(=O)(O)OC[C@@H](C(=O)O)N)OC(=O)CCCCCC/C=C\C/C=C\C/C=C\CCCCC	M773T31_1			HMDB0112330	52925263	Lipids and lipid-like molecules	Glycerophospholipids	Glycerophosphoserines	1.46661e+06	1.73069e+06	1.864e+06	1.77368e+06	1.41825e+06	1.10653e+06	998385	1.46694e+06	1.36868e+06	4.90229e+06	5.55805e+06	2.32105e+07	7.08483e+06	5.09051e+06	8.97368e+06	1.3292e+06	1.56045e+06	1.84464e+06	1.71355e+06	1.28958e+06	3.1442e+06
Cyclopassifloic acid E	2.25	level2			553.374	28.8	DXAVXXNAJINCIJ-UHFFFAOYSA-N	C31H52O8	POS	CC(C)C(CCC(C)(C1C(CC2(C1(CCC34C2CCC5C3(C4)C(CC(C5(C)C(=O)O)O)O)C)C)O)O)(CO)O	M553T29	301540-74-9		HMDB0036298	73801614	Lipids and lipid-like molecules	Steroids and steroid derivatives	Cycloartanols and derivatives	5.22336e+06	4.35373e+06	5.78225e+06	9.30935e+06	5.38835e+06	3.5966e+06	4.24637e+06	7.73717e+06	6.10433e+06	2.46745e+07	2.73173e+07	9.6479e+07	1.5738e+07	2.29133e+07	2.87362e+07	5.70794e+06	5.66729e+06	4.08447e+06	5.19259e+06	3.89984e+06	8.7732e+06
Oleic acid, ester with lactic acid, monoester with glycerol	2.25	level2			429.324	18.6	KOLAFJFESDNVMY-KHPPLWFESA-N	C24H44O6	POS	CCCCCCCC/C=C\CCCCCCCC(=O)OC(CO)COC(C)C(=O)O	M429T19	30283-16-0		HMDB0032298	6435858	Lipids and lipid-like molecules	Fatty Acyls	Fatty acid esters	2.00824e+06	1.9158e+06	2.69503e+06	2.92232e+06	1.72905e+06	2.65917e+06	2.06817e+06	2.19693e+06	2.26582e+06	2.48557e+06	424959	2.52209e+07	5.96783e+06	6.61651e+06	9.7866e+06	1.87713e+06	2.4306e+06	1.72557e+06	2.30715e+06	1.34146e+06	2.36435e+06
16,16-dimethyl-6-keto Prostaglandin E1	2.25	level2			395.244	16.2	BWEWJWWBXZXMHO-XDCFTEKWSA-N	C22H36O6	NEG	CCCCC(C)(C)[C@@H](/C=C/[C@H]1[C@@H](CC(=O)[C@@H]1CC(=O)CCCCC(=O)O)O)O	M395T16	75874-32-7				Lipids and lipid-like molecules	Fatty Acyls	Eicosanoids	2.00442e+06	1.98838e+06	2.29422e+06	3.062e+06	2.36737e+06	2.30793e+06	2.81558e+06	2.65556e+06	2.05626e+06	6.94931e+06	4.95769e+06	5.70492e+06	5.17267e+06	5.14737e+06	5.02575e+06	2.20299e+06	1.75642e+06	1.35974e+06	1.66133e+06	1.43554e+06	1.72079e+06
Methyl 10-acetyloxy-2,4,5,9-tetrahydroxy-1,4a-dimethyl-7-propan-2-yl-2,3,4,9,10,10a-hexahydrophenanthrene-1-carboxylate	2.25	level2			435.203	13.6	VUPPXNVTSLGJHE-UHFFFAOYSA-N	C23H32O8	NEG	CC(C)C1=CC2=C(C(=C1)O)C3(C(CC(C(C3C(C2O)OC(=O)C)(C)C(=O)OC)O)O)C	M435T14	1379770-35-0				Lipids and lipid-like molecules	Steroids and steroid derivatives	Hydroxysteroids	2.23665e+06	1.62919e+06	1.67504e+06	1.66205e+06	2.53673e+06	3.55401e+06	2.95715e+06	1.27524e+06	2.19091e+06	1.61811e+06	1.7486e+06	1.60144e+06	1.6473e+06	1.26741e+06	1.65149e+06	2.20569e+06	924921	2.24399e+06	2.53957e+06	2.5155e+06	2.04791e+06
1-Hexadecyl Lysophosphatidic Acid	2.25	level2			395.262	13.4	XLVRFPVHQPHXAA-LJQANCHMSA-N	C19H41O6P	NEG	CCCCCCCCCCCCCCCCOC[C@H](COP(=O)(O)O)O	M395T13_2	52603-03-9		HMDB0062325	11825433	Lipids and lipid-like molecules	Glycerophospholipids	Glycerophosphates	2.03311e+06	2.15714e+06	2.56608e+06	2.79655e+06	1.76299e+06	8.96461e+06	1.77815e+06	2.7041e+06	1.75007e+06	3.16509e+06	2.32321e+06	2.52013e+06	1.91567e+06	2.40887e+06	1.9193e+06	1.90898e+06	3.37096e+06	8.48898e+06	2.02202e+06	1.26469e+07	1.13449e+07
2-Acetylthiazole	2.25	level2			128.017	174.6	MOMFXATYAINJML-UHFFFAOYSA-N	C5H5NOS	POS	CC(=O)C1=NC=CS1	M128T175	24295-03-2		HMDB0032964	520108	Organic oxygen compounds	Organooxygen compounds	Carbonyl compounds	0	0	0	0	0	0	0	0	0	635736	674797	636353	1.82497e+06	1.72295e+06	1.64187e+06	0	0	0	2421.08	1310.24	0
1-(9Z-hexadecenoyl)-sn-glycero-3-phosphocholine	2.25	level2			494.323	124.5	LFUDDCMNKWEORN-ZXEGGCGDSA-N	C24H48NO7P	POS	CCCCCC/C=C\CCCCCCCC(=O)OC[C@H](COP(=O)([O-])OCC[N+](C)(C)C)O	M494T125	76790-27-7	C04230	HMDB0010383	24779461	Lipids and lipid-like molecules	Glycerophospholipids	Glycerophosphocholines	0	0	0	0	0	0	0	0	3675.97	1.14215e+06	2.17462e+06	4.14824e+06	5.85405e+06	5.41653e+06	5.08763e+06	0	813738	0	0	0	0
1-(4Z,7Z,10Z,13Z,16Z,19Z-docosahexaenoyl)-sn-glycero-3-phosphocholine	2.25	level2			568.338	119.7	LSOWKZULVQWMLY-APPDJCNMSA-N	C30H50NO7P	POS	CC/C=C\C/C=C\C/C=C\C/C=C\C/C=C\C/C=C\CCC(=O)OC[C@H](COP(=O)([O-])OCC[N+](C)(C)C)O	M568T120_2	162440-05-3	C04230	HMDB0010404	10415542	Lipids and lipid-like molecules	Glycerophospholipids	Glycerophosphocholines	0	0	0	0	0	0	0	0	0	556174	808751	322457	2.05159e+07	2.47366e+07	1.57884e+07	0	0	0	0	0	0
PE(P-18:1(11Z)/22:5(4Z,7Z,10Z,13Z,16Z))	2.25	level2			776.558	35.3	FTSKHGJWLNUZOB-RCWWZEBWSA-N	C45H78NO7P	POS	CCCCCC/C=C\CCCCCCCC/C=C\OC[C@H](COP(=O)(O)OCCN)OC(=O)CC/C=C\C/C=C\C/C=C\C/C=C\C/C=C\CCCCC	M777T35			HMDB0011425	53480885	Lipids and lipid-like molecules	Glycerophospholipids	Glycerophosphoethanolamines	2.3546e+06	3.01277e+06	3.91996e+06	774857	1.05092e+06	1.98159e+06	191261	178664	292940	281690	247167	117394	1.11099e+07	1.20491e+07	1.33194e+07	3.7465e+06	1.92955e+06	3.3476e+06	4.78217e+06	6.8065e+06	5.92729e+06
5-[[17-(5,6-dihydroxy-6-methylheptan-2-yl)-3,12-dihydroxy-4,4,10,13,14-pentamethyl-2,3,5,6,7,11,12,15,16,17-decahydro-1H-cyclopenta[a]phenanthren-2-yl]oxy]-3-hydroxy-3-methyl-5-oxopentanoic acid	2.25	level2			654.455	24.8	SWRXIGFQDQTNKP-UHFFFAOYSA-N	C36H60O9	POS	CC(CCC(C(C)(C)O)O)C1CCC2(C1(C(CC3=C2CCC4C3(CC(C(C4(C)C)O)OC(=O)CC(C)(CC(=O)O)O)C)O)C)C	M654T25	126882-55-1		HMDB0036438	14506482	Lipids and lipid-like molecules	Prenol lipids	Triterpenoids	6.85533e+06	5.11352e+06	6.16118e+06	9.42026e+06	5.9515e+06	3.15901e+06	3.4079e+06	8.37629e+06	5.54478e+06	2.25834e+07	2.87821e+07	7.62843e+07	1.62159e+07	2.6708e+07	2.72982e+07	6.08364e+06	7.17831e+06	4.39279e+06	5.27711e+06	3.8247e+06	1.008e+07
PA(20:5(5Z,8Z,11Z,14Z,17Z)/20:0)	2.25	level2			751.528	18.1	QYQDPNZGFLRFHM-QTUKWGNHSA-N	C43H75O8P	POS	CCCCCCCCCCCCCCCCCCCC(=O)O[C@H](COC(=O)CCC/C=C\C/C=C\C/C=C\C/C=C\C/C=C\CC)COP(=O)(O)O	M752T18_1			HMDB0115209	52929258	Lipids and lipid-like molecules	Glycerophospholipids	Glycerophosphates	1.76003e+06	1.65349e+06	1.0406e+06	4.15609e+06	1.53539e+06	1.14226e+06	2.16763e+06	1.8582e+06	2.15061e+06	1.19017e+07	7.53801e+06	1.57721e+07	1.72645e+07	1.00953e+07	1.20443e+07	2.75402e+06	2.04016e+06	3.70494e+06	1.23964e+06	622548	2.42103e+06
5-{[2-Chloro-5-(trifluoromethyl)phenyl]amino}-5-oxopentanoic acid	2.24	level2			308.031	211.6	CIAMUHJMDCFJFT-UHFFFAOYSA-N	C12H11ClF3NO3	NEG	C1=CC(=C(C=C1C(F)(F)F)NC(=O)CCCC(=O)O)Cl	M308T212	199803-46-8				Benzenoids	Benzene and substituted derivatives	Trifluoromethylbenzenes	102653	89443.5	123100	76562.5	91091.2	110954	79490	93669.4	95421.2	2.33649e+06	4.30605e+06	4.25234e+06	3.88318e+06	4.33642e+06	2.06076e+06	80019.1	80454.7	106663	72889	77489.3	69762.3
(1-Propylcyclopropyl)methanamine	2.24	level2			114.127	94.7	MOPQSUSRXWYFIU-UHFFFAOYSA-N	C7H15N	POS	CCCC1(CC1)CN	M114T95	1368512-93-9				Organic nitrogen compounds	Organonitrogen compounds	Amines	696094	1.62936e+06	531715	4.71117e+06	4.47459e+06	530748	467573	580429	465819	1.84535e+06	2.48124e+06	2.22084e+06	1.94693e+06	2.29637e+06	2.05106e+06	690999	1.40266e+06	2.78438e+06	372545	4.74806e+06	4.8062e+06
1-[4,5-dihydroxy-6-(hydroxymethyl)-3-[(E)-3-(4-hydroxyphenyl)prop-2-enoyl]oxyoxan-2-yl]oxy-6-hydroxy-7-methylidene-4a,5,6,7a-tetrahydro-1H-cyclopenta[c]pyran-4-carboxylic acid	2.24	level2			519.15	32.2	QPNFBUARICHXGG-QPJJXVBHSA-N	C25H28O12	NEG	C=C1C(CC2C1C(OC=C2C(=O)O)OC3C(C(C(C(O3)CO)O)O)OC(=O)/C=C/C4=CC=C(C=C4)O)O	M519T32					Phenylpropanoids and polyketides	Cinnamic acids and derivatives	Hydroxycinnamic acids and derivatives	1.43104e+06	1.24804e+06	1.95037e+06	1.24342e+06	755647	810117	1.08162e+06	858841	867604	980430	5.19594e+06	6.35041e+06	2.32346e+06	2.06982e+06	2.27417e+06	953997	2.58637e+06	607519	843318	1.40506e+06	1.02427e+06
(2beta,3beta,9epsilon,17epsilon,22R)-2,3,14,20,22-Pentahydroxyergost-7-en-6-one	2.24	level2			479.338	23.3	KQBCIGPPRFLKLS-VVHPDZBTSA-N	C28H46O6	POS	C[C@@H](C[C@H]([C@@](C)(C1CC[C@@]2([C@@]1(CCC3C2=CC(=O)C4[C@@]3(C[C@@H]([C@@H](C4)O)O)C)C)O)O)O)C(C)C	M479T23_4	141360-88-5				Lipids and lipid-like molecules	Steroids and steroid derivatives	Bile acids, alcohols and derivatives	9.13214e+06	6.77592e+06	6.70526e+06	1.67819e+07	8.18517e+06	2.98903e+06	3.60578e+06	1.04593e+07	8.25908e+06	4.20065e+07	4.36871e+07	1.14041e+08	2.38933e+07	3.48467e+07	4.85573e+07	7.75524e+06	9.04836e+06	4.05667e+06	5.83123e+06	4.16744e+06	1.24352e+07
Garcinoic acid	2.24	level2			425.275	19.3	QOFWRHWADNWKSU-LRXIOGKNSA-N	C27H38O4	NEG	CC1=CC(=CC2=C1O[C@](CC2)(C)CC/C=C(\C)/CC/C=C(\C)/CC/C=C(\C)/C(=O)O)O	M425T19	91893-83-3				Lipids and lipid-like molecules	Prenol lipids	Quinone and hydroquinone lipids	433836	655786	1.43632e+06	658060	722957	572180	719053	797082	624246	134677	70230.6	575993	83580.6	36707.3	334836	1.00759e+06	1.19381e+06	1.8638e+06	400712	2.12756e+06	628036
ethyl 4-(2-oxohexadecanoylamino)butanoate	2.24	level2			384.31	17.4	FMFKQXKYWWJNJS-UHFFFAOYSA-N	C22H41NO4	POS	CCCCCCCCCCCCCCC(=O)C(=O)NCCCC(=O)OCC	M384T17_2	873079-69-7				Organic acids and derivatives	Carboxylic acids and derivatives	Amino acids, peptides, and analogues	1.93001e+06	2.93219e+06	3.2372e+06	7.1825e+06	3.3353e+06	2.75511e+06	3.20933e+06	2.65049e+06	3.53455e+06	8.92248e+06	1.21289e+07	6.51169e+06	9.59298e+06	8.70824e+06	2.94497e+07	2.62056e+06	2.34004e+06	2.62335e+06	1.98535e+06	2.52744e+06	2.20542e+06
(2E,4E)-12-[(10E,12E)-13-carboxy-3-hydroxy-2-(hydroxymethyl)-8,10,12-trimethyltrideca-10,12-dienoyl]oxy-13-(hydroxymethyl)-3,5,7-trimethyltetradeca-2,4-dienedioic acid	2.24	level2			665.391	14.1	DQBXBQIOPVLJEV-SLTMLOGKSA-N	C36H58O11	NEG	CC(CCCCC(C(CO)C(=O)OC(CCCCC(C)C/C(=C/C(=C/C(=O)O)/C)/C)C(CO)C(=O)O)O)C/C(=C/C(=C/C(=O)O)/C)/C	M665T14	1217870-78-4				Lipids and lipid-like molecules	Fatty Acyls	Fatty acid esters	8.27214e+06	1.02483e+07	1.53693e+07	1.27074e+07	8.46456e+06	9.60093e+06	9.22108e+06	1.07039e+07	9.94321e+06	1.19162e+07	1.45089e+07	1.41348e+07	7.91778e+06	7.66052e+06	8.78218e+06	7.39672e+06	1.47077e+07	6.78654e+06	9.73953e+06	1.31714e+07	1.39854e+07
4-Fluoro-2-(methylsulfanyl)benzoic acid	2.24	level2			185.008	14.1	BAKNHOVGZQIGJT-UHFFFAOYSA-N	C8H7FO2S	NEG	CSC1=C(C=CC(=C1)F)C(=O)O	M185T14	410545-51-6				Benzenoids	Benzene and substituted derivatives	Benzoic acids and derivatives	427727	169637	503803	717424	450197	407064	184466	420263	529551	168239	81758.3	321226	0	181254	133279	317216	663575	218140	197313	409617	597700
Inositol 1,3,4-trisphosphate	2.24	level2			418.954	35.5	MMWCIQZXVOZEGG-MLQGYMEPSA-N	C6H15O15P3	NEG	[C@H]1([C@H]([C@@H]([C@H]([C@H]([C@H]1OP(=O)(O)O)O)OP(=O)(O)O)OP(=O)(O)O)O)O	M419T36	93133-76-7	C01243	HMDB0001143	439455	Organic oxygen compounds	Organooxygen compounds	Alcohols and polyols	873572	754288	555194	151102	79995.5	149911	450268	254069	166947	276266	216968	1.25121e+06	557322	585597	485019	79037.6	493878	574833	519872	441171	52415.7
PC(20:5(5Z,8Z,11Z,14Z,17Z)/20:4(5Z,8Z,11Z,14Z))	2.24	level2			828.551	35.4	JYWXVFXGOBTFQZ-RHOQSXGDSA-N	C48H78NO8P	POS	CCCCC/C=C\C/C=C\C/C=C\C/C=C\CCCC(=O)O[C@H](COC(=O)CCC/C=C\C/C=C\C/C=C\C/C=C\C/C=C\CC)COP(=O)([O-])OCC[N+](C)(C)C	M829T35_1		C00157	HMDB0008509	52923373	Lipids and lipid-like molecules	Glycerophospholipids	Glycerophosphocholines	6.97814e+06	9.00426e+06	6.56437e+06	1.65434e+06	1.74221e+06	3.985e+06	551202	304247	736715	521401	587390	1.59474e+06	1.63075e+07	1.48404e+07	1.12436e+07	1.28448e+07	6.15413e+06	9.99211e+06	1.24701e+07	1.1182e+07	1.036e+07
Chenodeoxycholylphenylalanine	2.24	level2			540.369	30.2	CEMZGPKUKMFNNF-UHFFFAOYSA-N	C33H49NO5	POS	CC(CCC(=O)NC(CC1=CC=CC=C1)C(=O)O)C2CCC3C2(CCC4C3C(CC5C4(CCC(C5)O)C)O)C	M540T30			HMDB0242391	137628355	Lipids and lipid-like molecules	Steroids and steroid derivatives	Bile acids, alcohols and derivatives	2.8249e+06	2.41406e+06	3.81845e+06	4.00569e+06	2.98634e+06	2.34973e+06	2.99819e+06	4.27162e+06	3.22116e+06	8.23095e+06	1.02132e+07	4.24416e+07	5.33458e+06	9.62113e+06	1.2221e+07	3.07634e+06	3.22985e+06	3.26667e+06	3.084e+06	2.39562e+06	5.10615e+06
11,12,14-Trihydroxy-7-methoxy-8,11,13-abietatrien-20,6-olide	2.24	level2			377.197	13.9	LBJNLIBZUVWVTE-UHFFFAOYSA-N	C21H28O6	POS	CC(C)C1=C(C2=C(C(=C1O)O)C34CCCC(C3C(C2OC)OC4=O)(C)C)O	M377T14	197649-67-5		HMDB0031932	131751217	Lipids and lipid-like molecules	Prenol lipids	Terpene lactones	1.61938e+06	1.51614e+06	1.78855e+06	2.01876e+06	1.85845e+06	3.00472e+06	2.0636e+06	1.29945e+06	1.71875e+06	612383	345155	535939	534156	792500	776999	1.4937e+06	1.40473e+06	1.93733e+06	2.31358e+06	2.68918e+06	2.30762e+06
(2R,3S)-2-[[(2S)-2-aminopropanoyl]amino]-3-hydroxybutanoic acid	2.23	level2			191.102	304.4	BUQICHWNXBIBOG-VAYJURFESA-N	C7H14N2O4	POS	C[C@@H]([C@H](C(=O)O)NC(=O)[C@H](C)N)O	M191T304	24032-50-6				Organic acids and derivatives	Carboxylic acids and derivatives	Amino acids, peptides, and analogues	590717	560051	648200	598881	655449	659983	589585	592353	582172	1.14976e+06	971613	838969	288662	390485	1.18408e+06	569457	1.66953e+06	574017	608803	561808	601377
Phosmet oxon	2.23	level2			302.022	227.3	BEMXOWRVWRNPPL-UHFFFAOYSA-N	C11H12NO5PS	POS	COP(=O)(OC)SCN1C(=O)C2=CC=CC=C2C1=O	M302T227	3735-33-9				Organoheterocyclic compounds	Isoindoles and derivatives	Isoindolines	29975.1	36367.4	14638.1	16629.5	30926.7	21258.9	9669.07	39065.3	5284.1	2.44822e+06	2.35477e+06	2.44842e+06	2.23516e+06	2.18844e+06	2.20056e+06	38777.6	5.08763e+06	38621.8	0	0	0
SM(d18:0/24:1(15Z))	2.23	level2			815.69	105.6	XZBDYCJQWJNNJB-CFLZVKAOSA-N	C47H95N2O6P	POS	CCCCCCCCCCCCCCC[C@H]([C@H](COP(=O)([O-])OCC[N+](C)(C)C)NC(=O)CCCCCCCCCCCCC/C=C\CCCCCCCC)O	M816T106	945029-65-2	C00550	HMDB0012095	44260133	Lipids and lipid-like molecules	Sphingolipids	Phosphosphingolipids	13321.5	4075.86	0	0	0	0	2143.91	0	2053.43	241722	117094	66219.5	500144	408005	1.65901e+06	4114.38	0	11188.8	0	0	0
5-Chloro nnei	2.23	level2			391.155	104.9	SAZREAASVMJYTK-UHFFFAOYSA-N	C24H23ClN2O	POS	C1=CC=C2C(=C1)C=CC=C2NC(=O)C3=CN(C4=CC=CC=C43)CCCCCCl	M391T105	1800101-23-8				Organoheterocyclic compounds	Indoles and derivatives	Indolecarboxylic acids and derivatives	9941.51	82542.3	0	22176.1	18495.5	2276.57	1670.48	0	1861.62	288010	360352	241525	179134	267308	213620	3122.67	0	0	8347.73	5542.39	6650.28
N-(Tetrahydrofurfuryl)-N-methylamine	2.23	level2			116.107	37.2	VJUDVVHGQMPPEI-UHFFFAOYSA-N	C6H13NO	POS	CNCC1CCCO1	M116T37	2439-57-8				Organoheterocyclic compounds	Tetrahydrofurans	Tetrahydrofurans	2.28836e+06	1.55458e+06	2.35874e+06	2.09469e+06	2.41703e+06	2.28732e+06	5.94926e+06	2.46923e+06	2.44061e+06	4.45802e+06	5.1149e+06	4.90467e+06	5.68351e+06	6.03014e+06	5.30673e+06	2.43167e+06	4.27694e+06	6.29944e+06	2.4651e+06	1.44689e+06	3.89392e+06
H-DL-Pyr-DL-His(3-Me)-DL-Pro-NH2	2.23	level2			377.193	22.2	GRVNJOGSEQKVQW-UHFFFAOYSA-N	C17H24N6O4	POS	CN1C=NC=C1CC(C(=O)N2CCCC2C(=O)N)NC(=O)C3CCC(=O)N3	M377T22	34367-54-9				Organic acids and derivatives	Carboxylic acids and derivatives	Amino acids, peptides, and analogues	286923	76649.2	112735	907646	74968.5	40582	53447.5	176647	121596	222213	169339	822803	105408	133221	227649	71077.2	71328.3	19443.4	40705.7	65555.3	117371
(5S,6Z,8E,10E,12E,15S)-5,14,15-trihydroxyicosa-6,8,10,12-tetraenoic acid	2.23	level2			351.22	21.6	UXVRTOKOJOMENI-XKBCQJQPSA-N	C20H32O5	NEG	CCCCC[C@@H](C(/C=C/C=C/C=C/C=C\[C@H](CCCC(=O)O)O)O)O	M351T22_1	98049-69-5				Lipids and lipid-like molecules	Fatty Acyls	Eicosanoids	2.71262e+07	3.14736e+07	3.5033e+07	3.48781e+07	3.76581e+07	3.27636e+07	2.99301e+07	3.51287e+07	2.80901e+07	1.67406e+07	2.36548e+07	1.83878e+07	1.88092e+07	2.49263e+07	1.85242e+07	3.13035e+07	3.41804e+07	3.47023e+07	2.99753e+07	3.07859e+07	3.24593e+07
4-(Dimethylamino)pyridine	2.23	level2			123.091	20.9	VHYFNPMBLIVWCW-UHFFFAOYSA-N	C7H10N2	POS	CN(C)C1=CC=NC=C1	M123T21	1122-58-3		HMDB0246412	14284	Organic nitrogen compounds	Organonitrogen compounds	Amines	1.22059e+06	1.53233e+06	1.74064e+06	2.1579e+06	4.51088e+06	5.66389e+06	1.38198e+06	1.5929e+06	1.31552e+06	1.82195e+06	1.94724e+06	2.52492e+06	510204	1.6178e+06	200232	1.85438e+06	2.85351e+06	1.54486e+06	1.87541e+06	1.27228e+06	1.39508e+06
N-acetylsphinganine	2.23	level2			344.315	19.6	CRJGESKKUOMBCT-VQTJNVASSA-N	C20H41NO3	POS	CCCCCCCCCCCCCCC[C@H]([C@H](CO)NC(=O)C)O	M344T20	13031-64-6				Lipids and lipid-like molecules	Sphingolipids	Ceramides	1.40237e+06	2.31297e+06	2.43174e+06	2.2667e+06	2.30858e+06	2.69742e+06	2.55479e+06	2.70939e+06	2.6362e+06	1.72088e+06	2.04537e+06	1.98805e+06	2.18443e+06	2.45357e+06	2.51619e+06	2.19868e+06	2.27665e+06	2.40456e+06	2.25465e+06	2.43277e+06	2.29922e+06
Methylprednisolone Succinate	2.23	level2			473.218	17.4	IMBXEJJVJRTNOW-XYMSELFBSA-N	C26H34O8	NEG	C[C@H]1C[C@H]2[C@@H]3CC[C@@]([C@]3(C[C@@H]([C@@H]2[C@@]4(C1=CC(=O)C=C4)C)O)C)(C(=O)COC(=O)CCC(=O)O)O	M473T17_1	2921-57-5				Lipids and lipid-like molecules	Steroids and steroid derivatives	Pregnane steroids	5.37996e+07	6.90163e+07	6.02498e+07	4.31305e+07	1.04051e+08	4.26284e+07	1.05648e+08	5.8312e+07	7.42743e+07	1.01647e+08	1.33955e+08	8.27016e+07	2.29054e+08	1.38333e+08	7.69196e+07	5.07085e+07	4.53638e+07	2.36889e+08	4.57589e+07	4.68693e+07	5.61999e+07
2-(3,4-Dihydroxybenzoyloxy)-4,6-dihydroxybenzoic acid	2.23	level2			307.043	119.3	GRXIELRCPYIEQI-UHFFFAOYSA-N	C14H10O8	POS	C1=CC(=C(C=C1C(=O)OC2=CC(=CC(=C2C(=O)O)O)O)O)O	M307T119_3		C04524	HMDB0059651	440370	Phenylpropanoids and polyketides	Depsides and depsidones	Depsides and depsidones	57005.4	93035.8	897052	106458	66754.2	241885	359086	198019	231204	618404	768333	678469	846081	679053	535830	282791	17777.3	34619.9	803706	444490	752217
1-(11Z-eicosenoyl)-2-(9Z-tetradecenoyl)-glycero-3-phosphoethanolamine	2.23	level2			716.521	43.4	DWHRTOHTUJFITL-DFQIBMCCSA-N	C39H74NO8P	POS	CCCCCCCC/C=C\CCCCCCCCCC(=O)OC[C@H](COP(=O)(O)OCCN)OC(=O)CCCCCCC/C=C\CCCC	M717T43			HMDB0009251	52924545	Lipids and lipid-like molecules	Glycerophospholipids	Glycerophosphoethanolamines	244973	387409	468501	157593	233848	132506	39128	35011.1	92441.7	293517	153503	91696.7	1.84517e+06	1.96204e+06	1.56574e+06	822301	345605	394964	2.22681e+06	1.2499e+06	1.31002e+06
Docosahexaenoyl Serotonin	2.22	level2			487.334	25.6	PRXMZJYZMPHWIP-KUBAVDMBSA-N	C32H42N2O2	POS	CC/C=C\C/C=C\C/C=C\C/C=C\C/C=C\C/C=C\CCC(=O)NCCC1=CNC2=C1C=C(C=C2)O	M487T26_3	283601-58-1				Organoheterocyclic compounds	Indoles and derivatives	Tryptamines and derivatives	8.93721e+06	7.69284e+06	8.87518e+06	1.87135e+07	8.6519e+06	4.8147e+06	5.60026e+06	1.18276e+07	1.04517e+07	4.17866e+07	4.36248e+07	1.3234e+08	2.43269e+07	3.6896e+07	5.11007e+07	9.15127e+06	9.646e+06	5.45743e+06	7.77945e+06	5.75802e+06	1.44001e+07
TAPI (inhibitor)	2.22	level2			455.232	13.7	CRCPLBFLOSEABN-VBSNWNEZSA-N	C24H32N4O5	NEG	C[C@@H](C(=O)N)NC(=O)[C@H](CC1=CC2=CC=CC=C2C=C1)NC(=O)C(CC(C)C)CC(=O)NO	M455T14	143457-40-3				Organic acids and derivatives	Carboxylic acids and derivatives	Amino acids, peptides, and analogues	961418	965858	682902	211092	649346	1.14754e+06	852278	685155	1.92372e+06	33701.8	37428.5	89257.2	162001	153870	302710	961533	491783	3.60382e+06	4.36926e+06	1.47236e+06	1.26483e+06
LysoPE(0:0/18:0)	2.22	level2			482.323	124.5	KIHAGWUUUHJRMS-JOCHJYFZSA-N	C23H48NO7P	POS	CCCCCCCCCCCCCCCCCC(=O)O[C@H](CO)COP(=O)(O)OCCN	M482T125	899443-67-5		HMDB0011129		Lipids and lipid-like molecules	Glycerophospholipids	Glycerophosphoethanolamines	0	0	0	0	0	0	0	0	0	462071	493363	572379	9.03335e+06	6.26466e+06	6.34554e+06	0	3302.1	0	0	0	0
Mesotrione	2.22	level2			340.047	57.9	KPUREKXXPHOJQT-UHFFFAOYSA-N	C14H13NO7S	POS	CS(=O)(=O)C1=CC(=C(C=C1)C(=O)C2C(=O)CCCC2=O)[N+](=O)[O-]	M340T58_2	104206-82-8		HMDB0254481	175967	Organic oxygen compounds	Organooxygen compounds	Carbonyl compounds	9.58556e+07	9.86189e+07	1.02963e+08	8.66691e+07	8.12378e+07	4.39138e+07	8.67322e+07	8.98305e+07	8.8462e+07	6.38531e+07	6.13219e+07	5.83505e+07	5.46679e+07	5.58867e+07	5.2935e+07	7.88435e+07	8.98294e+07	7.6446e+07	7.88247e+07	8.8755e+07	8.44222e+07
Cyclopassifloic acid C	2.22	level2			537.381	22.9	MXCWXDOOLGFUMA-UHFFFAOYSA-N	C31H52O7	POS	CC(C)C(CCC(C)(C1CCC2(C1(CCC34C2CCC5C3(C4)C(CC(C5(C)C(=O)O)O)O)C)C)O)(CO)O	M537T23	292167-36-3		HMDB0035945	21606650	Lipids and lipid-like molecules	Steroids and steroid derivatives	Cycloartanols and derivatives	5.47571e+06	3.60539e+06	3.66283e+06	8.45209e+06	4.75566e+06	1.66558e+06	1.91627e+06	5.26034e+06	4.29351e+06	2.33767e+07	2.47522e+07	6.98543e+07	1.45888e+07	2.12344e+07	2.65688e+07	4.25615e+06	5.66829e+06	2.53245e+06	3.43458e+06	2.34433e+06	7.52224e+06
4-(Hydroxymethyl)-2-iodo-6-methoxyphenol	2.21	level2			278.95	272.9	YQQRUTNMNAZIAR-UHFFFAOYSA-N	C8H9IO3	NEG	COC1=C(C(=CC(=C1)CO)I)O	M279T273	37987-21-6				Benzenoids	Phenols	Methoxyphenols	221846	175253	88120.7	289126	270801	182846	150455	231595	162031	7.29922e+06	7.82277e+06	7.44868e+06	6.31128e+06	5.0737e+06	5.11156e+06	81803.3	118526	170531	9162.93	77329.3	67177.1
[4-acetyloxy-2,5-dihydroxy-6-(hydroxymethyl)oxan-3-yl] (E)-3-(4-hydroxyphenyl)prop-2-enoate	2.21	level2			367.105	175.3	QXRDTLAXUJONPD-QPJJXVBHSA-N	C17H20O9	NEG	CC(=O)OC1C(C(OC(C1OC(=O)/C=C/C2=CC=C(C=C2)O)O)CO)O	M367T175_4					Phenylpropanoids and polyketides	Cinnamic acids and derivatives	Hydroxycinnamic acids and derivatives	0	0	0	0	0	0	0	0	0	8.716e+06	1.03597e+07	1.01314e+07	5.14273e+07	5.18028e+07	4.88088e+07	0	0	0	0	0	0
2-(5-iodo-2-methyl-1H-indol-3-yl)ethanamine	2.21	level2			299.007	171.8	CGAUVNDNYGZXTQ-UHFFFAOYSA-N	C11H13IN2	NEG	CC1=C(C2=C(N1)C=CC(=C2)I)CCN	M299T172	383145-98-0				Organoheterocyclic compounds	Indoles and derivatives	Tryptamines and derivatives	902245	994446	2.05964e+06	917101	841064	1.32324e+06	1.04952e+06	991681	942336	4.06808e+06	7.58743e+06	7.21856e+06	6.5449e+06	9.00821e+06	3.55868e+06	1.49433e+06	1.72294e+06	1.24707e+06	1.14903e+06	2.23554e+06	1.68503e+06
alpha-Naphthoflavanone	2.21	level2			275.11	156.8	QEVIKVQRCYXXSA-UHFFFAOYSA-N	C19H14O2	POS	C1C(OC2=C(C1=O)C=CC3=CC=CC=C32)C4=CC=CC=C4	M275T157_3	6051-86-1				Phenylpropanoids and polyketides	Flavonoids	Flavans	2893.12	6837.21	30374.3	9235.75	0	3269.24	101645	19680	76412.4	5.10578e+06	6.93008e+06	1.60948e+07	3.75602e+06	3.88579e+06	4.39524e+06	102547	22760.1	3140.84	40126	82550.8	39353.3
PE(22:5(7Z,10Z,13Z,16Z,19Z)/22:6(4Z,7Z,10Z,13Z,16Z,19Z))	2.21	level2			838.534	122.4	JCLZWTOIRFULGD-TZMBKJFDSA-N	C49H76NO8P	POS	CC/C=C\C/C=C\C/C=C\C/C=C\C/C=C\CCCCCC(=O)OC[C@H](COP(=O)(O)OCCN)OC(=O)CC/C=C\C/C=C\C/C=C\C/C=C\C/C=C\C/C=C\CC	M839T122			HMDB0009672	53479968	Lipids and lipid-like molecules	Glycerophospholipids	Glycerophosphoethanolamines	0	0	0	0	0	0	0	0	0	914822	1.51066e+06	4.62075e+06	1.09579e+06	1.14667e+06	2.53819e+06	0	4234.55	0	0	3318.48	7177.78
5-(2-(4-Chlorophenyl)hydrazono)-2,2-dimethyl-1,3-dioxane-4,6-dione	2.21	level2			283.049	102.4	QAIDZUZUMRNZSA-UHFFFAOYSA-N	C12H11ClN2O4	POS	CC1(OC(=O)C(=NNC2=CC=C(C=C2)Cl)C(=O)O1)C	M283T102	81077-45-4				Benzenoids	Benzene and substituted derivatives	Phenylhydrazines	21143.9	51887.2	15966.8	86706.7	53020.6	129442	201674	205883	152162	1.88051e+07	1.47462e+07	1.28709e+07	1.2921e+07	1.8437e+07	1.22844e+07	139191	333962	73256.8	39851.9	18921.2	33843
[2,6-dihydroxy-5-[3,4,5-trihydroxy-6-(hydroxymethyl)oxan-2-yl]oxycyclohex-3-en-1-yl] (E)-3-(3,4-dihydroxyphenyl)prop-2-enoate	2.21	level2			469.137	32.8	HRTKMOMTMZCGLF-QHHAFSJGSA-N	C21H26O12	NEG	C1=CC(C(C(C1O)OC(=O)/C=C/C2=CC(=C(C=C2)O)O)O)OC3C(C(C(C(O3)CO)O)O)O	M469T33					Phenylpropanoids and polyketides	Cinnamic acids and derivatives	Hydroxycinnamic acids and derivatives	163407	142586	285149	160808	82607.5	93636.9	137152	106428	50924.5	297628	511476	609978	260900	18181.4	25100.5	88944.5	263002	64239	49263.1	140218	101075
Erythromycylamine	2.21	level2			735.497	27.4	XCLJRCAJSCMIND-JCTYMORFSA-N	C37H70N2O12	POS	CC[C@@H]1[C@@]([C@@H]([C@H]([C@H]([C@@H](C[C@@]([C@@H]([C@H]([C@@H]([C@H](C(=O)O1)C)O[C@H]2C[C@@]([C@H]([C@@H](O2)C)O)(C)OC)C)O[C@H]3[C@@H]([C@H](C[C@H](O3)C)N(C)C)O)(C)O)C)N)C)O)(C)O	M735T27_4	26116-56-3				Organic oxygen compounds	Organooxygen compounds	Carbohydrates and carbohydrate conjugates	3.27354e+06	2.89964e+06	4.92895e+06	4.59985e+06	3.14731e+06	2.64005e+06	3.34102e+06	5.37054e+06	3.68652e+06	2.16863e+07	2.24019e+07	8.37465e+07	1.40175e+07	1.97811e+07	2.10733e+07	4.38826e+06	3.43301e+06	3.65017e+06	3.40721e+06	2.80197e+06	5.59019e+06
3-Hydroxy-2-[[3-[3-(3-hydroxy-6-methylheptanoyl)oxy-6-methylheptanoyl]oxy-8-methylnonanoyl]amino]propanoic acid	2.21	level2			560.382	27	MWZPHNZNPKKSEI-UHFFFAOYSA-N	C29H53NO9	POS	CC(C)CCCCC(CC(=O)NC(CO)C(=O)O)OC(=O)CC(CCC(C)C)OC(=O)CC(CCC(C)C)O	M560T27					Organic acids and derivatives	Carboxylic acids and derivatives	Amino acids, peptides, and analogues	9.6994e+06	7.15078e+06	1.12776e+07	1.52529e+07	1.03613e+07	6.54936e+06	7.7335e+06	1.40197e+07	1.03738e+07	3.97487e+07	4.41284e+07	1.49824e+08	2.49223e+07	3.83778e+07	5.02678e+07	1.02289e+07	1.03839e+07	8.10069e+06	8.56485e+06	7.13329e+06	1.49314e+07
(1-acetyloxy-3-hydroxy-6,8a-dimethyl-7-oxo-3-propan-2-yl-2,3a,4,8-tetrahydro-1H-azulen-4-yl) 4-hydroxybenzoate	2.21	level2			429.195	17.7	SSFXFPCIUUFGJD-UHFFFAOYSA-N	C24H30O7	NEG	CC1=CC(C2C(CC1=O)(C(CC2(C(C)C)O)OC(=O)C)C)OC(=O)C3=CC=C(C=C3)O	M429T18	1212244-54-6				Lipids and lipid-like molecules	Prenol lipids	Sesquiterpenoids	588594	1.40534e+06	1.35309e+06	3.05541e+06	2.40623e+06	3.22997e+06	422946	449649	482541	1.52577e+06	2.06148e+06	786972	4.01047e+06	2.92619e+06	2.61049e+06	2.50142e+06	1.27338e+06	338093	6.06149e+06	4.12193e+06	4.785e+06
2-((4-Methoxyphenyl)thio)acetic acid	2.21	level2			197.029	14.1	WPRFIGTZKOUYRL-UHFFFAOYSA-N	C9H10O3S	NEG	COC1=CC=C(C=C1)SCC(=O)O	M197T14	3406-77-7				Benzenoids	Phenol ethers	Anisoles	1.36033e+06	1.11248e+06	1.55764e+06	1.27458e+06	1.13863e+06	1.26877e+06	967866	1.12399e+06	1.37971e+06	508450	665800	624702	441112	434224	939300	1.11859e+06	1.67603e+06	1.06109e+06	1.29269e+06	1.93255e+06	1.60254e+06
3-Feruloylquinic acid	2.21	level2			407.075	174.9	RAGZUCNPTLULOL-KJJWLSQTSA-N	C17H20O9	POS	COC1=C(C=CC(=C1)/C=C/C(=O)O[C@@H]2C[C@@](C[C@H]([C@H]2O)O)(C(=O)O)O)O	M407T175_2	62929-69-5	C02572	HMDB0030669	9799386	Organic oxygen compounds	Organooxygen compounds	Alcohols and polyols	0	0	0	0	0	0	0	0	0	450044	549255	421494	3.57072e+06	3.36521e+06	3.35232e+06	0	0	0	0	0	0
3,3'-Disulfanediyldibenzoic acid	2.2	level2			307.012	171.6	GFUOAUHUTVPUIJ-UHFFFAOYSA-N	C14H10O4S2	POS	C1=CC(=CC(=C1)SSC2=CC=CC(=C2)C(=O)O)C(=O)O	M307T172	1227-49-2				Benzenoids	Benzene and substituted derivatives	Benzoic acids and derivatives	37191.7	58107.5	314488	0	23001.2	0	0	71203.9	8684.47	653658	270119	531550	186951	318938	326757	22466.7	83781.4	32781	38010	66155.5	54357
2-Amino-3-({hydroxy[2-(icosanoyloxy)-3-[octadec-11-enoyloxy]propoxy]phosphoryl}oxy)propanoic acid	2.2	level2			816.577	37.4	OCCHNTXZVKCXFK-ZOMJBIPJSA-N	C44H84NO10P	NEG	CCCCCCCCCCCCCCCCCCCC(=O)O[C@H](COC(=O)CCCCCCCCC/C=C\CCCCCC)COP(=O)(O)OC[C@@H](C(=O)O)N	M817T37_2			HMDB0112392	131819747	Lipids and lipid-like molecules	Glycerophospholipids	Glycerophosphoserines	4.57621e+07	4.99107e+07	7.33177e+07	9.47323e+06	8.82666e+06	2.55997e+07	4.41068e+06	2.96109e+06	5.76587e+06	6.20961e+06	2.74236e+06	7.31377e+06	1.87771e+08	2.01935e+08	2.02979e+08	8.99628e+07	4.53044e+07	1.01931e+08	5.03527e+07	9.70783e+07	7.07217e+07
Ethanesulfonic acid	2.2	level2			108.996	21.2	CCIVGXIOQKPBKL-UHFFFAOYSA-N	C2H6O3S	NEG	CCS(=O)(=O)O	M109T21	594-45-6		HMDB0252003	11668	Organic acids and derivatives	Organic sulfonic acids and derivatives	Organosulfonic acids and derivatives	2.26996e+06	1.74388e+06	1.23975e+06	1.5267e+06	1.65351e+06	1.611e+06	1.59091e+06	1.78676e+06	1.70831e+06	417004	252935	266551	314663	419679	234033	1.69339e+06	1.40574e+06	2.17565e+06	1.24197e+06	1.08488e+06	1.34074e+06
Myrocin A	2.2	level2			357.137	16.2	XKJPVKHJPNQLKG-KPHJKFSFSA-N	C20H22O6	NEG	C[C@]1(CC[C@@H]2C[C@]23C1=C(C(=O)C4=C[C@](CC(=O)[C@@]34O)(C)C=C)O)C(=O)O	M357T16_2	723302-27-0				Organic oxygen compounds	Organooxygen compounds	Carbonyl compounds	1.61228e+06	3.63545e+06	1.63996e+06	1.4756e+06	1.59497e+06	3.29553e+06	1.48666e+06	731087	4.98082e+06	326406	672041	546648	1.00462e+06	767230	363657	3.42233e+06	1.54931e+06	9.78948e+06	1.26289e+07	5.84749e+06	2.80467e+06
Carisoprodol	2.2	level2			261.18	161.4	OFZCIYFFPZCNJE-UHFFFAOYSA-N	C12H24N2O4	POS	CCCC(C)(COC(=O)N)COC(=O)NC(C)C	M261T161_2	78-44-4	C07927	HMDB0014539	2576	Organic acids and derivatives	Carboxylic acids and derivatives	Amino acids, peptides, and analogues	11329.4	15856.6	12738.8	11569	9417.19	10652.6	12685.7	0	11114.8	70560.6	56843	52736.2	1.33794e+06	1.00553e+06	1.10396e+06	6898.98	21505.1	11196.7	34619.4	29108.1	25607.1
2-Methyl-4,6-dinitrophenol	2.2	level2			197.022	59.5	ZXVONLUNISGICL-UHFFFAOYSA-N	C7H6N2O5	NEG	CC1=CC(=CC(=C1O)[N+](=O)[O-])[N+](=O)[O-]	M197T60_2	534-52-1	C18653	HMDB0245221	10800	Benzenoids	Phenols	Nitrophenols	3.07649e+06	3.6357e+06	978795	3.15323e+06	5.49973e+06	3.15505e+06	1.35082e+07	6.0503e+06	2.85908e+06	1.38478e+07	1.36376e+07	1.48907e+07	2.17493e+07	57562.8	2.0969e+07	6.94175e+06	5.67115e+06	5.84532e+06	4.7322e+07	1.27076e+06	509769
3-Chloro-5-(trifluoromethyl)-1,2-dihydropyridin-2-one	2.19	level2			197.992	148.9	AJPOOWWMZOPUCG-UHFFFAOYSA-N	C6H3ClF3NO	POS	C1=C(C(=O)NC=C1C(F)(F)F)Cl	M198T149	76041-71-9				Organoheterocyclic compounds	Pyridines and derivatives	Hydropyridines	738969	650187	711397	1.28166e+06	616603	1.41881e+06	457625	399362	268143	265431	247227	196415	1.1544e+06	1.03648e+06	924864	644887	1.84938e+06	1.97971e+06	5.43718e+06	4.85969e+06	4.49315e+06
N-Desmethyl Ulipristal Acetate	2.19	level2			462.266	115.3	AQCANMLYXHZIRW-GCNJZUOMSA-N	C29H35NO4	POS	CC(=O)[C@]1(CC[C@@H]2[C@@]1(C[C@@H](C3=C4CCC(=O)C=C4CC[C@@H]23)C5=CC=C(C=C5)NC)C)OC(=O)C	M462T115	159681-66-0				Lipids and lipid-like molecules	Steroids and steroid derivatives	Steroid esters	5158.33	5664.87	0	0	11067.3	4405.64	2712.28	2677.23	0	204061	240277	368131	213497	168401	171677	0	3865.86	0	2700.36	0	0
Triethylene glycol monobutyl ether	2.19	level2			207.16	106.4	COBPKKZHLDDMTB-UHFFFAOYSA-N	C10H22O4	POS	CCCCOCCOCCOCCO	M207T106	143-22-6		HMDB0341407	8923	Organic oxygen compounds	Organooxygen compounds	Ethers	666505	970964	556350	643227	651198	628585	677327	495376	505533	981197	1.00242e+06	897888	925903	896649	3.14967e+06	615212	1.54146e+06	917196	663262	680074	694366
(-)-Chicoric acid	2.18	level2			473.075	218	YDDGKXBLOXEEMN-IABMMNSOSA-N	C22H18O12	NEG	C1=CC(=C(C=C1/C=C/C(=O)O[C@@H](C(=O)O)[C@@H](OC(=O)/C=C/C2=CC(=C(C=C2)O)O)C(=O)O)O)O	M473T218	6537-80-0	C10437	HMDB0002375	5281764	Organic acids and derivatives	Carboxylic acids and derivatives	Tetracarboxylic acids and derivatives	0	0	0	0	0	0	0	0	0	204434	137060	207690	730384	656153	816882	0	0	0	0	0	0
2-Propenoic acid, 2-chloro-3-(2-chloro-5-(1,3,4,5,6,7-hexahydro-1,3-dioxo-2H-isoindol-2-yl)phenyl)-, ethyl ester, (2Z)-	2.18	level2			394.062	164.9	NNKKTZOEKDFTBU-YBEGLDIGSA-N	C19H17Cl2NO4	POS	CCOC(=O)/C(=C/C1=C(C=CC(=C1)N2C(=O)C3=C(C2=O)CCCC3)Cl)/Cl	M394T165	142891-20-1				Phenylpropanoids and polyketides	Cinnamic acids and derivatives	Cinnamic acid esters	0	0	66491.9	0	0	2690.26	0	0	0	42698.5	27574.5	25055.2	90314.5	61943.2	76462.9	0	0	0	0	0	4501.09
10-Butan-2-yl-1-hydroxy-13-(4-oxoquinazolin-3-yl)-8,11-diazatetracyclo[6.6.1.02,7.011,15]pentadeca-2,4,6-triene-9,12-dione	2.18	level2			443.175	24.9	UUHMOOKGLMRCGV-UHFFFAOYSA-N	C25H24N4O4	NEG	CCC(C)C1C(=O)N2C3N1C(=O)C(CC3(C4=CC=CC=C42)O)N5C=NC6=CC=CC=C6C5=O	M443T25	2103647-69-2				Organoheterocyclic compounds	Indoles and derivatives	Pyridoindoles	24585.1	91374	19022.5	247540	109023	288243	93377	27943.5	80123.7	57446.9	81097.1	410349	118915	69560.8	178455	232859	213714	40719.9	2.68038e+06	416987	1.66016e+06
2-(2,5-Dioxo-hexahydro-imidazo[4,5-d]imidazol-1-yl)-4-methylsulfanyl-butyric acid	2.18	level2			273.065	24.9	ZIJZHICDZSWHSK-UHFFFAOYSA-N	C9H14N4O4S	NEG	CSCCC(C(=O)O)N1C2C(NC(=O)N2)NC1=O	M273T25_1	436811-14-2				Organic acids and derivatives	Carboxylic acids and derivatives	Amino acids, peptides, and analogues	1.60526e+06	2.6555e+06	1.94486e+06	1.99367e+06	1.68205e+06	4.51048e+06	1.50326e+06	1.13188e+06	2.97966e+06	422056	390466	1.83862e+06	449506	230673	344784	1.70031e+06	1.85784e+06	4.76152e+06	5.61707e+06	7.83087e+06	2.30355e+06
butaprost (free acid form)	2.18	level2			393.267	22.4	PAYNQYXOKJDXAV-ZHIWTBQHSA-N	C23H38O5	NEG	CCCC1(CCC1)[C@H](C/C=C/[C@H]2[C@@H](CC(=O)[C@@H]2CCCCCCC(=O)O)O)O	M393T22	433219-55-7				Lipids and lipid-like molecules	Fatty Acyls	Eicosanoids	2.05407e+06	2.59719e+06	3.33852e+06	2.59747e+06	2.87232e+06	5.42525e+06	4.03345e+06	5.84574e+06	5.3479e+06	462514	406270	563393	419075	1.10271e+06	281976	3.61814e+06	3.46189e+06	6.08132e+06	6.94602e+06	5.47469e+06	6.1776e+06
C22 Sphingomyelin	2.18	level2			787.66	106.7	FJJANLYCZUNFSE-TWKUQIQBSA-N	C45H91N2O6P	POS	CCCCCCCCCCCCCCCCCCCCCC(=O)N[C@@H](COP(=O)([O-])OCC[N+](C)(C)C)[C@@H](/C=C/CCCCCCCCCCCCC)O	M788T107			HMDB0012103	44260125				6645.8	21571.8	2292.28	0	2696.65	0	6283.1	3010.71	0	131884	35096.1	29606.6	166643	157298	587531	0	2672.76	20128.3	1728.58	1669.98	0
3,5-Di-O-galloyl-1,4-galactarolactone	2.18	level2			497.059	80.8	DRESSPOLWVWPPB-UHFFFAOYSA-N	C20H16O15	POS	C1=C(C=C(C(=C1O)O)O)C(=O)OC2C(C(=O)OC2C(C(=O)O)OC(=O)C3=CC(=C(C(=C3)O)O)O)O	M497T81_2			HMDB0037204	85201166	Organic acids and derivatives	Carboxylic acids and derivatives	Tetracarboxylic acids and derivatives	0	0	0	0	0	0	5.28441e+06	5397.5	5.44459e+06	2.28516e+06	3.49635e+06	3.92672e+06	2.49282e+06	3.0596e+06	2.55577e+06	5.85931e+06	5.15509e+06	5.40986e+06	5.62243e+06	6.09496e+06	5.71128e+06
2-chloro-N-(4-methoxyphenyl)nicotinamide	2.17	level2			261.047	120.9	NGPGZYZITIPWRZ-UHFFFAOYSA-N	C13H11ClN2O2	NEG	COC1=CC=C(C=C1)NC(=O)C2=C(N=CC=C2)Cl	M261T121_2	56149-30-5				Benzenoids	Benzene and substituted derivatives	Anilides	30660.2	23892.6	53237.2	32660.1	21937.5	39792.2	49716	36037.6	69479.9	1.65322e+06	2.18956e+06	2.15024e+06	2.99771e+06	2.30701e+06	3.00836e+06	38652	50739.1	71462.7	3.15556e+06	43798.7	59548.5
Pendimethalin	2.17	level2			282.146	39.6	CHIFOSRWCNZCFN-UHFFFAOYSA-N	C13H19N3O4	POS	CCC(CC)NC1=C(C=C(C(=C1[N+](=O)[O-])C)C)[N+](=O)[O-]	M282T40	40487-42-1	C11019	HMDB0256221		Benzenoids	Benzene and substituted derivatives	Aniline and substituted anilines	198089	220258	144428	300268	319620	316903	317162	210537	253553	237286	278311	344601	103703	117924	70312.9	117924	193462	78089.6	157095	125467	175086
4-(2-Oxo-1,2,3,4-tetrahydroquinolin-6-yl)oxy Cilostazol (>85%)	2.17	level2			531.274	16	GJXNGCFWGJQETE-UHFFFAOYSA-N	C29H34N6O4	POS	C1CCC(CC1)N2C(=NN=N2)C(CCCOC3=CC4=C(C=C3)NC(=O)CC4)OC5=CC6=C(C=C5)NC(=O)CC6	M531T16_1	1796891-27-4				Organoheterocyclic compounds	Quinolines and derivatives	Quinolones and derivatives	4.72217e+06	5.28415e+06	5.32103e+06	3.36708e+06	6.82892e+06	3.67103e+06	6.94703e+06	5.84715e+06	7.81553e+06	2.83891e+06	2.6263e+06	1.56383e+06	2.25071e+06	1.90447e+06	1.28663e+06	6.07516e+06	4.85635e+06	8.78459e+06	4.4505e+06	4.88887e+06	7.06168e+06
2,2',4,4'-Tetrahydroxybenzophenone	2.17	level2			245.047	115.2	WXNRYSGJLQFHBR-UHFFFAOYSA-N	C13H10O5	NEG	C1=CC(=C(C=C1O)O)C(=O)C2=C(C=C(C=C2)O)O	M245T115			HMDB0244537	8571	Benzenoids	Benzene and substituted derivatives	Benzophenones	18951.6	23618.3	103922	25876.7	12147.6	59346.3	9107.86	10036.9	18778.2	677303	837187	370191	521537	238217	328198	60274.9	29271.8	19244.1	1.14749e+07	66188.2	74338.2
[truncated: 119 more rows]

## Sheet: Table S1b
all_metabolite_mapping
Metabolite	Synonyms	Formula	Exact.Mass	NIKKAJI	ChEBI	PubChem	CAS	KEGG id	HMDB	KingDom	Super Class	Class	Sub Class	KEGG.LINK	Pathway
[truncated: 1,005 more rows]

## Sheet: Table S1c
Differentially_Expressed_Metabolites (Mock-SS2_2 hpi)
[truncated: 895 more rows]

## Sheet: Table S1d
Differentially_Expressed_Metabolites (Mock-SS2_7 hpi)
[truncated: 882 more rows]

## Sheet: Table S1e
Differentially_Expressed_Metabolites (Mock-Δsly_2 hpi)
[truncated: 899 more rows]

[truncated: 3 more sheets: Table S1f, Table S1g, Table S1h]
